# Supplementary material for: A Tale of Two Families: Whole Genome and Segmental Duplications Underlie Glutamine Synthetase and Phosphoenolpyruvate Carboxylase Diversity in Narrow-Leafed Lupin (Lupinus angustifolius L.)
Source: Int J Mol Sci. 2020 Apr 8;21(7):2580. doi: 10.3390/ijms21072580 (PMC7177731; doi:10.3390/ijms21072580)
Supplement: Supplementary file 1 [file ijms-21-02580-s001.zip]

Archive with 13 entries (12 files):
- Supplementary files/
- Supplementary files/Supplementary file 1.xlsx
- Supplementary files/Supplementary file 10.docx
- Supplementary files/Supplementary file 11.docx
- Supplementary files/Supplementary file 12.txt
- Supplementary files/Supplementary file 2.docx
- Supplementary files/Supplementary file 3.xlsx
- Supplementary files/Supplementary file 4.xlsx
- Supplementary files/Supplementary file 5.pdf
- Supplementary files/Supplementary file 6.pdf
- Supplementary files/Supplementary file 7.xlsx
- Supplementary files/Supplementary file 8.xlsx
- Supplementary files/Supplementary file 9.xlsx
