# Supplementary material for: A Tale of Two Families: Whole Genome and Segmental Duplications Underlie Glutamine Synthetase and Phosphoenolpyruvate Carboxylase Diversity in Narrow-Leafed Lupin (Lupinus angustifolius L.)
Source: Int J Mol Sci. 2020 Apr 8;21(7):2580. doi: 10.3390/ijms21072580 (PMC7177731; doi:10.3390/ijms21072580)
Supplement: Supplementary file 1 [file ijms-21-02580-s001.zip › Supplementary files/Supplementary file 1.xlsx]

## Sheet: GS_repeat masker
Title: Tale of two families – whole genome and segmental duplications underlie glutamine synthetases and phosphoenolpyruvate carboxylases diversity in narrow-leafed lupin
Authors: Katarzyna B. Czyż, Michał Książkiewicz, Grzegorz Koczyk, Anna Szczepaniak, Jan Podkowiński, Barbara Naganowska
Journal: International Journal of Molecular Sciences
Supplementary file 1. Gene annotation in scaffolds carrying GS and PEPC genes in Lupinus angustifolius. NLL—narrow-leafed lupin linkage group, RE—repetitive element, and CDS—coding sequence.NLL—narrow-leafed lupin linkage group, RE—repetitive element, and CDS—coding sequence.
gene variant	lupin express gene ID	NCBI gene id	BAC nb	BAC lenght (bp)	NLL	genetic marker	cytogenetic marker	scaffold nb	scaffold fragment	fragment lenght	% RE	RE (bp)	RE type	%GC	CDS nb
GS1a1	Lup21297	gene6261	047P22	85962	4	047P22_5	yes	4_25	600,000 - 700,000	100001	8.58	8584	Ty1/Copia	33.1	12
GS1a2	Lup001512	gene27466	087N22	14111	16	087N22_2	yes	106	1,300,000 - 1,400,000	100001	15.63	15635	L1/CIN4; TY1/Copia; Gypsy/DIRS1; DNA transposons	32.94	10
GS1a3	Lup009916	gene24502	-	-	14	-	-	192	900,000 - 988,053	88054	10.54	9282	Ty1/Copia; Gypsy/DIRS1; DNA transpozons	36.11	17
GS1b1	Lup029429	gene 19431	036L23	77019	11	036L23_3	yes	73	0 - 100,000	100001	0	0	-	33	15
GS1b2	Lup032636	gene17555	059J08	47601	9	059J08_3	yes	94_15	1,300,000 - 1,400,000	100001	0.17	174	Ty1/Copia	32.43	16
GS1c1	Lup002132	gene34907	-	-	unassigned	-	-	11_68	1 - 28507	28507	9.19	2621	Ty1/Copia; DNA transposons	30.56	3
GS1c2	Lup04581	gene4422	-	-	3	-	-	13	2,600,000 - 2,700,000	100001	7.2	7202	Ty1/Copia; DNA transposons	31.89	15
GS2a1	Lup023221	gene31805	-	-	19	-	-	45_213	300,000 - 400,000	100001	9.96	9963	Ty1/Copia; Gypsy/DIRS1; DNA transpozons	33.88	12
GS2a2	no	gene6462	-	-	4	-	-	186	400,000 - 500,000	100001	7.73	7732	Ty1/Copia; Gypsy/DIRS1; DNA transpozons	32.66	12
										816568				32.9522	112

## Sheet: PEPC_repeat masker
gene variant	lupin express gene ID	NCBI gene id	BAC nb	BAC lenght (bp)	NLL	genetic marker	cytogenetic marker	scaffold nb	scaffold fragment	fragment lenght	% RE	RE (bp)	RE type	%GC	CDS nb
PEPC1a	Lup022696	gene23490	064J15	32.347	13	064J15_5	no	437	1-100.000	100000	8.85	8852	Ty1/Copia; Gypsy/DIRS1	34.25	13
PEPC1b	Lup029825	gene15450	-	-	8	-	no	74_10	190.000-290.000	100001	1.88	1879	Ty1/Copia	32.28	13
PEPC1c	Lup015178	gene12998	-	-	7	-	no	274	300.000-400.000	100001	1,17	1169	Ty1/Copia	32,36	14
PEPC2a	Lup002214	gene31196	067C07	114.415	19	067C07_2	yes	110_41	1-100.000	100000	3.63	3634	Ty1/Copia; Gypsy/DIRS1	32.41	14
PEPC2b	Lup26946	gene9184	131K15	56.994	5	131K15_5_3	yes	59_19	1.900.000-2.003.920	103921	6.49	6748	Ty1/Copia; Gypsy/DIRS1	33.21	14
PEPC3a	Lup031846	gene18605	-	-	10	-	no	9_1	500.000-531.492	31494	5.17	1628	Ty1/Copia	33.97	3
PEPC3b	Lup016482	gene7147	-	-	4	-	no	296	100.000-200.000	100001	15.64	15641	Ty1/Copia; DNA transposon	32.76	5
PEPC4	Lup002996	no	-	-	7	-	no	12_32	300.000-400.000	100001	8.64	8644	Ty1/Copia; Gypsy/DIRS1	33.76	16
PEPC5	Lup031638		-	-	20	-	no	88_60	1-100.000	100000	8.93	8933	Ty1/Copia; Gypsy/DIRS1; DNA transposons	32.73	10

## Sheet: FGENESH_GS
SeqName	Description	Length (bp)	Scaffold region	Exon nb	e-Value	sim mean	#GO	GO IDs	GO Names	Enzyme Codes	Enzyme Names	InterPro IDs	InterPro GO IDs	InterPro GO Names
FGENESH_4_25_[mRNA]	GAMETE EXPRESSED 1-like	327	53-466	2	5.69738E-72	88.6	1	C:GO:0016021	C:integral component of membrane			PTHR33538:SF4 (PANTHER); PTHR33538 (PANTHER)	no GO terms	no GO terms
FGENESH_4_25_[mRNA]	PREDICTED: uncharacterized protein LOC109359703	360	1289-1648	1	3.87143E-25	69.8						no IPS match	no IPS match	no IPS match
FGENESH_4_25_[mRNA]	zinc finger 4-like isoform X2	756	7010-7765	1	0.0	91.2	1	F:GO:0046872	F:metal ion binding			G3DSA:2.20.28.30 (GENE3D); G3DSA:3.30.160.60 (GENE3D); PTHR26374 (PANTHER); PTHR26374:SF247 (PANTHER); IPR013087 (PROSITE_PROFILES); IPR013087 (SUPERFAMILY)	F:GO:0003676	F:nucleic acid binding
FGENESH_4_25_[mRNA]	NADH dehydrogenase [ubiquinone] iron-sulfur mitochondrial	2235	18735-23394	5	0.0	95.4						IPR019574 (SMART); IPR019574 (PFAM); PF13510 (PFAM); IPR006656 (PFAM); IPR015405 (PFAM); G3DSA:3.40.50.740 (GENE3D); IPR010228 (TIGRFAM); IPR012675 (G3DSA:3.10.20.GENE3D); PTHR11615:SF194 (PANTHER); PTHR11615 (PANTHER); IPR006963 (PROSITE_PROFILES); IPR001041 (PROSITE_PROFILES); IPR001041 (SUPERFAMILY); SSF54862 (SUPERFAMILY); SSF53706 (SUPERFAMILY)	F:GO:0016491; F:GO:0009055; P:GO:0055114; F:GO:0016651; F:GO:0051536	F:oxidoreductase activity; F:electron carrier activity; P:oxidation-reduction process; F:oxidoreductase activity, acting on NAD(P)H; F:iron-sulfur cluster binding
FGENESH_4_25_[mRNA]	centromere V isoform X1	525	24268-34583	3	8.00842E-91	93.4	2	F:GO:0016846; P:GO:0008152	F:carbon-sulfur lyase activity; P:metabolic process			G3DSA:3.90.1590.10 (GENE3D); IPR006913 (PFAM); PTHR28620:SF10 (PANTHER); PTHR28620 (PANTHER); IPR011057 (SUPERFAMILY)	F:GO:0016846; P:GO:0008152	F:carbon-sulfur lyase activity; P:metabolic process
FGENESH_4_25_[mRNA]	aspartic ase PCS1-like	1164	38265-39428	1	0.0	91.2	3	F:GO:0004190; P:GO:0030163; P:GO:0006508	F:aspartic-type endopeptidase activity; P:protein catabolic process; P:proteolysis	EC:3.4.23	Acting on peptide bonds (peptidases)	IPR021109 (G3DSA:2.40.70.GENE3D); IPR021109 (G3DSA:2.40.70.GENE3D); IPR032861 (PFAM); IPR032799 (PFAM); PTHR13683:SF484 (PANTHER); IPR001461 (PANTHER); IPR033121 (PROSITE_PROFILES); IPR021109 (SUPERFAMILY)	F:GO:0004190; P:GO:0006508	F:aspartic-type endopeptidase activity; P:proteolysis
FGENESH_4_25_[mRNA]	D-aminoacyl-tRNA deacylase	921	43386-48162	8	0.0	89.8	1	F:GO:0051499	F:D-aminoacyl-tRNA deacylase activity			IPR018033 (PIRSF); IPR007508 (PFAM); G3DSA:3.40.50.10700 (GENE3D); G3DSA:3.40.630.50 (GENE3D); PTHR34667 (PANTHER); SSF142535 (SUPERFAMILY)	F:GO:0051499; F:GO:0016788; P:GO:0019478	F:D-aminoacyl-tRNA deacylase activity; F:hydrolase activity, acting on ester bonds; P:D-amino acid catabolic process
FGENESH_4_25_[mRNA]	PREDICTED: uncharacterized protein LOC109345136	570	63183-63752	1	7.84114E-138	74.0						PTHR34665 (PANTHER); PTHR34665:SF3 (PANTHER)	no GO terms	no GO terms
FGENESH_4_25_[mRNA]	kinesin light chain 3-like	1464	65144-73963	12	0.0	85.0						IPR019734 (SMART); IPR011991 (G3DSA:1.10.10.GENE3D); IPR011990 (G3DSA:1.25.40.GENE3D); PF13424 (PFAM); PTHR19959:SF197 (PANTHER); PTHR19959 (PANTHER); IPR011990 (SUPERFAMILY)	F:GO:0005515	F:protein binding
FGENESH_4_25_[mRNA]	kinesin light chain 3-like isoform X3	513	75661-77799	5	1.6032E-109	93.2						IPR019734 (SMART); PF13424 (PFAM); IPR011990 (G3DSA:1.25.40.GENE3D); IPR011990 (G3DSA:1.25.40.GENE3D); IPR011991 (G3DSA:1.10.10.GENE3D); PTHR19959 (PANTHER); PTHR19959:SF197 (PANTHER); IPR013026 (PROSITE_PROFILES); IPR011990 (SUPERFAMILY)	F:GO:0005515	F:protein binding
FGENESH_4_25_[mRNA]	glutamine synthetase nodule isozyme	1071	83672-91860	12	0.0	97.6						IPR008146 (SMART); IPR008147 (PFAM); IPR008146 (PFAM); IPR014746 (G3DSA:3.30.590.GENE3D); PTHR20852:SF74 (PANTHER); PTHR20852 (PANTHER); SSF55931 (SUPERFAMILY); IPR008147 (SUPERFAMILY)	P:GO:0006807; F:GO:0003824; P:GO:0006542; F:GO:0004356	P:nitrogen compound metabolic process; F:catalytic activity; P:glutamine biosynthetic process; F:glutamate-ammonia ligase activity
FGENESH_4_25_[mRNA]	PREDICTED: uncharacterized protein LOC109340637	1251	97571-99408	3	3.54529E-107	81.4						no IPS match	no IPS match	no IPS match
FGENESH_11_68_[mRNA]	---NA---	93	4969-5699	2								no IPS match	no IPS match	no IPS match
FGENESH_11_68_[mRNA]	---NA---	507	10083-10589	1								no IPS match	no IPS match	no IPS match
FGENESH_11_68_[mRNA]	glutamine synthetase nodule isozyme	1080	16382-19899	13	0.0	95.8	3	F:GO:0005524; P:GO:0006542; F:GO:0004356	F:ATP binding; P:glutamine biosynthetic process; F:glutamate-ammonia ligase activity	EC:6.3.1.2	Glutamate--ammonia ligase	IPR008146 (SMART); IPR014746 (G3DSA:3.30.590.GENE3D); IPR008146 (PFAM); IPR008147 (PFAM); PTHR20852:SF74 (PANTHER); PTHR20852 (PANTHER); IPR008147 (SUPERFAMILY); SSF55931 (SUPERFAMILY)	P:GO:0006807; F:GO:0003824; P:GO:0006542; F:GO:0004356	P:nitrogen compound metabolic process; F:catalytic activity; P:glutamine biosynthetic process; F:glutamate-ammonia ligase activity
FGENESH_13_1_[mRNA]	PREDICTED: uncharacterized protein LOC109343054 isoform X2	381	549-931	1	1.87436E-49	100.0						no IPS match	no IPS match	no IPS match
FGENESH_13_1_[mRNA]	---NA---	81	2534-3146	2								no IPS match	no IPS match	no IPS match
FGENESH_13_1_[mRNA]	PREDICTED: uncharacterized protein LOC109343054 isoform X1	2058	5353-9470	7	0.0	85.4						IPR001005 (SMART); G3DSA:1.10.10.60 (GENE3D); G3DSA:1.10.10.60 (GENE3D); IPR001005 (PFAM); PF13921 (PFAM); G3DSA:1.10.10.60 (GENE3D); G3DSA:1.10.10.60 (GENE3D); PTHR10641:SF781 (PANTHER); PTHR10641 (PANTHER); IPR017877 (PROSITE_PROFILES); IPR017930 (PROSITE_PROFILES); IPR017877 (PROSITE_PROFILES); IPR017930 (PROSITE_PROFILES); IPR017930 (PROSITE_PROFILES); IPR009057 (SUPERFAMILY); IPR009057 (SUPE…	F:GO:0003677	F:DNA binding
FGENESH_13_1_[mRNA]	PREDICTED: uncharacterized protein LOC109343054 isoform X2	837	9970-11344	2	9.99105E-96	84.4	1	F:GO:0003677	F:DNA binding			no IPS match	no IPS match	no IPS match
FGENESH_13_1_[mRNA]	---NA---	81	12947-13559	2								no IPS match	no IPS match	no IPS match
FGENESH_13_1_[mRNA]	serine threonine- kinase EDR1-like isoform X3	2688	16800-24358	9	0.0	94.4	3	F:GO:0005524; F:GO:0004672; P:GO:0006468	F:ATP binding; F:protein kinase activity; P:protein phosphorylation			IPR001245 (PFAM); G3DSA:3.30.200.20 (GENE3D); PF14381 (PFAM); G3DSA:1.10.510.10 (GENE3D); PTHR23257 (PANTHER); PTHR23257:SF616 (PANTHER); IPR000719 (PROSITE_PROFILES); IPR011009 (SUPERFAMILY)	F:GO:0005524; F:GO:0004672; P:GO:0006468	F:ATP binding; F:protein kinase activity; P:protein phosphorylation
FGENESH_13_1_[mRNA]	---NA---	258	28618-28875	1								no IPS match	no IPS match	no IPS match
FGENESH_13_1_[mRNA]	PAX-interacting 1	954	30763-31966	3	3.78745E-122	77.2						IPR017956 (PRINTS); IPR017956 (SMART); IPR005818 (SMART); IPR011991 (G3DSA:1.10.10.GENE3D); IPR005818 (PFAM); PTHR11467 (PANTHER); IPR031059 (PTHR11467:PANTHER); IPR005818 (PROSITE_PROFILES); IPR011991 (SUPERFAMILY)	F:GO:0003677; C:GO:0005634; C:GO:0000786; P:GO:0006334	F:DNA binding; C:nucleus; C:nucleosome; P:nucleosome assembly
FGENESH_13_1_[mRNA]	mitogen-activated kinase 9-like isoform X2	2259	35491-43602	16	0.0	87.4						IPR000719 (SMART); G3DSA:3.30.200.20 (GENE3D); IPR000719 (PFAM); G3DSA:1.10.510.10 (GENE3D); PIRSF000615 (PIRSF); PTHR24055 (PANTHER); PTHR24055:SF293 (PANTHER); IPR000719 (PROSITE_PROFILES); IPR011009 (SUPERFAMILY); IPR011009 (SUPERFAMILY)	F:GO:0005524; F:GO:0004672; P:GO:0006468	F:ATP binding; F:protein kinase activity; P:protein phosphorylation
FGENESH_13_1_[mRNA]	WUSCHEL-related homeobox 1-like	1131	45515-48079	4	0.0	80.6	2	F:GO:0003677; C:GO:0005634	F:DNA binding; C:nucleus			IPR001356 (SMART); G3DSA:1.10.10.60 (GENE3D); IPR001356 (PFAM); PTHR24326:SF343 (PANTHER); PTHR24326 (PANTHER); IPR001356 (PROSITE_PROFILES); IPR009057 (SUPERFAMILY)	F:GO:0003677	F:DNA binding
FGENESH_13_1_[mRNA]	PREDICTED: uncharacterized protein LOC109343060	540	49702-52576	3	1.20305E-92	85.2						PTHR35483:SF3 (PANTHER); PTHR35483 (PANTHER)	no GO terms	no GO terms
FGENESH_13_1_[mRNA]	dihydropyrimidine dehydrogenase (NADP(+)) chloroplastic	1047	54411-59235	7	2.02063E-175	94.6	4	P:GO:0006207; C:GO:0005737; F:GO:0004152; P:GO:0055114	P:'de novo' pyrimidine nucleobase biosynthetic process; C:cytoplasm; F:dihydroorotate dehydrogenase activity; P:oxidation-reduction process	EC:1.3.5.2	Dihydroorotate dehydrogenase (quinone)	IPR005720 (PFAM); IPR012135 (PIRSF); IPR013785 (G3DSA:3.20.20.GENE3D); PTHR43073:SF2 (PANTHER); PTHR43073 (PANTHER); SSF51395 (SUPERFAMILY)	F:GO:0016627; C:GO:0005737; F:GO:0003824; P:GO:0006222; F:GO:0004152; P:GO:0055114	F:oxidoreductase activity, acting on the CH-CH group of donors; C:cytoplasm; F:catalytic activity; P:UMP biosynthetic process; F:dihydroorotate dehydrogenase activity; P:oxidation-reduction process
FGENESH_13_1_[mRNA]	homeobox knotted-1-like 2	486	59537-62582	4	2.3609E-78	93.8						IPR005540 (SMART); IPR005541 (SMART); IPR005541 (PFAM); IPR005540 (PFAM); PTHR11850:SF149 (PANTHER); PTHR11850 (PANTHER)	F:GO:0003677; C:GO:0005634	F:DNA binding; C:nucleus
FGENESH_13_1_[mRNA]	---NA---	108	74383-74490	1								no IPS match	no IPS match	no IPS match
FGENESH_13_1_[mRNA]	glutamine synthetase nodule isozyme	1074	95590-98966	12	0.0	96.6						IPR008146 (SMART); IPR008147 (PFAM); IPR008146 (PFAM); IPR014746 (G3DSA:3.30.590.GENE3D); PTHR20852 (PANTHER); PTHR20852:SF74 (PANTHER); IPR008147 (SUPERFAMILY); SSF55931 (SUPERFAMILY)	P:GO:0006807; F:GO:0003824; P:GO:0006542; F:GO:0004356	P:nitrogen compound metabolic process; F:catalytic activity; P:glutamine biosynthetic process; F:glutamate-ammonia ligase activity
FGENESH_45_213_[mRNA]	PREDICTED: uncharacterized protein LOC109338517	477	6923-7399	1	2.2346E-75	88.8						PF14223 (PFAM); PTHR35317 (PANTHER); PTHR35317:SF3 (PANTHER)	no GO terms	no GO terms
FGENESH_45_213_[mRNA]	calcium-binding 39	801	10869-15889	9	3.56482E-126	71.6						IPR013878 (PFAM); IPR011989 (G3DSA:1.25.10.GENE3D); PTHR10182:SF26 (PANTHER); IPR013878 (PANTHER); IPR016024 (SUPERFAMILY)	F:GO:0005488	F:binding
FGENESH_45_213_[mRNA]	FAR1-RELATED SEQUENCE 7-like	1764	26948-29227	2	0.0	88.8	2	F:GO:0008270; P:GO:0006355	F:zinc ion binding; P:regulation of transcription, DNA-templated			IPR006564 (SMART); IPR007527 (PFAM); IPR004330 (PFAM); IPR031052 (PANTHER); PTHR31669:SF110 (PANTHER); IPR007527 (PROSITE_PROFILES)	F:GO:0008270; P:GO:0006355	F:zinc ion binding; P:regulation of transcription, DNA-templated
FGENESH_45_213_[mRNA]	---NA---	228	32218-32445	1								no IPS match	no IPS match	no IPS match
FGENESH_45_213_[mRNA]	---NA---	303	34802-35104	1								G3DSA:1.20.5.170 (GENE3D); SSF90257 (SUPERFAMILY)	no GO terms	no GO terms
FGENESH_45_213_[mRNA]	zinc finger CCHC-type and RNA-binding motif-containing 1-like	546	41791-42755	3	1.52423E-11	65.0						no IPS match	no IPS match	no IPS match
FGENESH_45_213_[mRNA]	---NA---	273	47258-47530	1								no IPS match	no IPS match	no IPS match
FGENESH_45_213_[mRNA]	F-box kelch-repeat At3g23880-like	1110	58584-59693	1	0.0	96.2						IPR001810 (SMART); G3DSA:1.20.1280.50 (GENE3D); IPR017451 (TIGRFAM); IPR001810 (PFAM); PTHR31790 (PANTHER); PTHR31790:SF39 (PANTHER); IPR001810 (PROSITE_PROFILES); IPR001810 (SUPERFAMILY)	F:GO:0005515	F:protein binding
FGENESH_45_213_[mRNA]	zinc finger CONSTANS-LIKE 2-like isoform X4	876	66297-70188	4	0.0	91.2						IPR010402 (PFAM); PTHR31717 (PANTHER); PTHR31717:SF24 (PANTHER); IPR010402 (PROSITE_PROFILES)	F:GO:0005515	F:protein binding
FGENESH_45_213_[mRNA]	glutamine synthetase leaf chloroplastic	1140	72139-75533	12	0.0	80.0	3	F:GO:0005524; P:GO:0006542; F:GO:0004356	F:ATP binding; P:glutamine biosynthetic process; F:glutamate-ammonia ligase activity	EC:6.3.1.2	Glutamate--ammonia ligase	IPR008146 (SMART); IPR014746 (G3DSA:3.30.590.GENE3D); IPR008146 (PFAM); PTHR20852 (PANTHER); PTHR20852:SF65 (PANTHER); SSF55931 (SUPERFAMILY); IPR008147 (SUPERFAMILY)	P:GO:0006807; F:GO:0003824; P:GO:0006542; F:GO:0004356	P:nitrogen compound metabolic process; F:catalytic activity; P:glutamine biosynthetic process; F:glutamate-ammonia ligase activity
FGENESH_45_213_[mRNA]	PREDICTED: uncharacterized protein LOC109334897	1746	85143-91938	13	0.0	86.2						IPR029058 (G3DSA:3.40.50.GENE3D); IPR022742 (PFAM); PTHR43358:SF3 (PANTHER); PTHR43358 (PANTHER); IPR029058 (SUPERFAMILY)	no GO terms	no GO terms
FGENESH_45_213_[mRNA]	PREDICTED: uncharacterized protein LOC109333684	2514	92889-95708	3	0.0	91.0						IPR000225 (SMART); IPR011989 (G3DSA:1.25.10.GENE3D); PTHR33115:SF13 (PANTHER); PTHR33115 (PANTHER); IPR016024 (SUPERFAMILY)	F:GO:0005515; F:GO:0005488	F:protein binding; F:binding
FGENESH_73_[mRNA]	transcription repressor KAN1-like isoform X1	321	1255-3669	3	3.96622E-72	83.0	4	F:GO:0003677; C:GO:0005634; P:GO:0006351; P:GO:0006355	F:DNA binding; C:nucleus; P:transcription, DNA-templated; P:regulation of transcription, DNA-templated			PTHR31496:SF18 (PANTHER); PTHR31496 (PANTHER)	no GO terms	no GO terms
FGENESH_73_[mRNA]	PREDICTED: uncharacterized protein LOC109360448	750	6195-9480	4	6.34577E-83	82.8	1	C:GO:0016021	C:integral component of membrane			PTHR35508 (PANTHER); PTHR35508:SF4 (PANTHER)	no GO terms	no GO terms
FGENESH_73_[mRNA]	60S ribosomal export NMD3-like	1539	12399-13937	1	0.0	95.0						IPR007064 (PFAM); PTHR12746 (PANTHER)	no GO terms	no GO terms
FGENESH_73_[mRNA]	zinc finger 4-like	771	14928-15698	1	1.01641E-159	89.6	1	F:GO:0046872	F:metal ion binding			G3DSA:3.30.160.60 (GENE3D); PTHR26374 (PANTHER); PTHR26374:SF247 (PANTHER); IPR013087 (PROSITE_PROFILES); IPR013087 (SUPERFAMILY)	F:GO:0003676	F:nucleic acid binding
FGENESH_73_[mRNA]	receptor kinase TMK1-like	2844	24595-28225	2	0.0	92.2	4	F:GO:0005524; C:GO:0016021; F:GO:0004674; P:GO:0006468	F:ATP binding; C:integral component of membrane; F:protein serine/threonine kinase activity; P:protein phosphorylation	EC:2.7.11	Transferring phosphorus-containing groups	IPR003591 (SMART); IPR000719 (SMART); G3DSA:3.30.200.20 (GENE3D); G3DSA:1.20.5.100 (GENE3D); G3DSA:1.10.510.10 (GENE3D); IPR032675 (G3DSA:3.80.10.GENE3D); IPR013210 (PFAM); IPR000719 (PFAM); PTHR27001 (PANTHER); PTHR27001:SF297 (PANTHER); IPR000719 (PROSITE_PROFILES); IPR011009 (SUPERFAMILY); IPR032675 (SUPERFAMILY)	F:GO:0005524; F:GO:0004672; P:GO:0006468	F:ATP binding; F:protein kinase activity; P:protein phosphorylation
FGENESH_73_[mRNA]	U-box domain-containing 21-like	1320	31855-33174	1	0.0	91.4						IPR003613 (SMART); IPR011989 (G3DSA:1.25.10.GENE3D); IPR013083 (G3DSA:3.30.40.GENE3D); IPR003613 (PFAM); PTHR22849:SF71 (PANTHER); PTHR22849 (PANTHER); IPR003613 (PROSITE_PROFILES); IPR016024 (SUPERFAMILY); SSF57850 (SUPERFAMILY)	F:GO:0004842; F:GO:0005488; P:GO:0016567	F:ubiquitin-protein transferase activity; F:binding; P:protein ubiquitination
FGENESH_73_[mRNA]	PREDICTED: uncharacterized protein LOC109359539	1275	36052-37326	1	0.0	90.0	4	C:GO:0005737; C:GO:0016021; F:GO:0008757; P:GO:0032259	C:cytoplasm; C:integral component of membrane; F:S-adenosylmethionine-dependent methyltransferase activity; P:methylation			G3DSA:3.40.50.150 (GENE3D); IPR004159 (PFAM); PTHR10108 (PANTHER); PTHR10108:SF1019 (PANTHER); IPR029063 (SUPERFAMILY)	F:GO:0008168	F:methyltransferase activity
FGENESH_73_[mRNA]	PREDICTED: uncharacterized protein At3g50808-like	885	39700-47264	6	5.07082E-142	80.6	2	F:GO:0008270; C:GO:0005622	F:zinc ion binding; C:intracellular			IPR000315 (PFAM); IPR006734 (PFAM); PTHR31065 (PANTHER); PTHR31065:SF18 (PANTHER); IPR000315 (PROSITE_PROFILES); SSF57845 (SUPERFAMILY)	F:GO:0008270; C:GO:0005622	F:zinc ion binding; C:intracellular
FGENESH_73_[mRNA]	PHD finger MALE MEIOCYTE DEATH 1	2070	48409-51214	3	0.0	88.0						IPR001965 (SMART); IPR013083 (G3DSA:3.30.40.GENE3D); PTHR15856 (PANTHER); PTHR15856:SF34 (PANTHER); IPR011011 (SUPERFAMILY)	no GO terms	no GO terms
FGENESH_73_[mRNA]	potassium channel SKOR-like	2601	52551-62367	13	0.0	92.4	4	C:GO:0005887; F:GO:0005249; P:GO:0042391; P:GO:0071805	C:integral component of plasma membrane; F:voltage-gated potassium channel activity; P:regulation of membrane potential; P:potassium ion transmembrane transport			IPR002110 (PRINTS); IPR003938 (PRINTS); IPR002110 (SMART); IPR000595 (SMART); IPR020683 (G3DSA:1.25.40.GENE3D); IPR020683 (PFAM); G3DSA:1.10.287.70 (GENE3D); IPR005821 (PFAM); G3DSA:1.10.287.630 (GENE3D); G3DSA:1.20.120.350 (GENE3D); IPR014710 (G3DSA:2.60.120.GENE3D); IPR021789 (PFAM); IPR020683 (G3DSA:1.25.40.GENE3D); IPR000595 (PFAM); PTHR10217:SF573 (PANTHER); PTHR10217 (PANTHER); IPR000595 (P…	P:GO:0006813; F:GO:0005249; F:GO:0005216; P:GO:0006811; F:GO:0005515; P:GO:0055085; C:GO:0016020	P:potassium ion transport; F:voltage-gated potassium channel activity; F:ion channel activity; P:ion transport; F:protein binding; P:transmembrane transport; C:membrane
FGENESH_73_[mRNA]	zinc finger 830-like	990	70851-74370	7	0.0	89.6						PF12874 (PFAM); PTHR13278 (PANTHER); IPR013087 (SUPERFAMILY)	F:GO:0003676	F:nucleic acid binding
FGENESH_73_[mRNA]	aspartic ase PCS1-like	1320	83756-85075	1	0.0	90.0	3	F:GO:0004190; P:GO:0030163; P:GO:0006508	F:aspartic-type endopeptidase activity; P:protein catabolic process; P:proteolysis	EC:3.4.23	Acting on peptide bonds (peptidases)	IPR021109 (G3DSA:2.40.70.GENE3D); IPR021109 (G3DSA:2.40.70.GENE3D); IPR032861 (PFAM); IPR032799 (PFAM); IPR001461 (PANTHER); PTHR13683:SF484 (PANTHER); IPR033121 (PROSITE_PROFILES); IPR021109 (SUPERFAMILY)	F:GO:0004190; P:GO:0006508	F:aspartic-type endopeptidase activity; P:proteolysis
FGENESH_73_[mRNA]	pentatricopeptide repeat-containing At1g09680	1467	87939-89405	1	0.0	86.8						IPR002885 (PFAM); IPR002885 (PFAM); G3DSA:3.30.2320.10 (GENE3D); IPR002885 (TIGRFAM); PTHR24015:SF931 (PANTHER); PTHR24015 (PANTHER); IPR002885 (PROSITE_PROFILES); IPR002885 (PROSITE_PROFILES); IPR002885 (PROSITE_PROFILES); IPR002885 (PROSITE_PROFILES); IPR002885 (PROSITE_PROFILES); IPR002885 (PROSITE_PROFILES); IPR002885 (PROSITE_PROFILES); IPR002885 (PROSITE_PROFILES); IPR002885 (PROSITE_PROFIL…	no GO terms	no GO terms
FGENESH_73_[mRNA]	glutamine synthetase nodule isozyme	918	90509-93839	10	0.0	84.2	2	P:GO:0006807; F:GO:0004356	P:nitrogen compound metabolic process; F:glutamate-ammonia ligase activity	EC:6.3.1.2	Glutamate--ammonia ligase	IPR008146 (SMART); IPR014746 (G3DSA:3.30.590.GENE3D); IPR008146 (PFAM); PTHR20852 (PANTHER); PTHR20852:SF74 (PANTHER); SSF55931 (SUPERFAMILY)	P:GO:0006807; F:GO:0003824; F:GO:0004356	P:nitrogen compound metabolic process; F:catalytic activity; F:glutamate-ammonia ligase activity
FGENESH_73_[mRNA]	cysteine-rich repeat secretory 60 isoform X2	558	99343-99900	1	1.26575E-116	91.6						IPR002902 (PFAM); PTHR32080:SF20 (PANTHER); PTHR32080 (PANTHER); IPR002902 (PROSITE_PROFILES)	no GO terms	no GO terms
FGENESH_94_15_[mRNA]	uncharacterized protein LOC107609796	924	3170-4289	2	1.81851E-102	81.0	1	C:GO:0016021	C:integral component of membrane			PTHR13533 (PANTHER); PTHR13533:SF21 (PANTHER)	no GO terms	no GO terms
FGENESH_94_15_[mRNA]	---NA---	324	5496-5819	1								no IPS match	no IPS match	no IPS match
FGENESH_94_15_[mRNA]	isocitrate dehydrogenase [NADP]	1170	7168-10740	14	0.0	86.8	5	F:GO:0000287; F:GO:0051287; F:GO:0004450; P:GO:0006102; P:GO:0006099	F:magnesium ion binding; F:NAD binding; F:isocitrate dehydrogenase (NADP+) activity; P:isocitrate metabolic process; P:tricarboxylic acid cycle	EC:1.1.1.42	Isocitrate dehydrogenase (NADP(+))	IPR024084 (SMART); G3DSA:3.40.718.10 (GENE3D); IPR024084 (PFAM); IPR004790 (TIGRFAM); IPR004790 (PIRSF); PTHR11822:SF16 (PANTHER); IPR004790 (PANTHER); SSF53659 (SUPERFAMILY)	F:GO:0016616; F:GO:0004450; P:GO:0006102; P:GO:0055114	F:oxidoreductase activity, acting on the CH-OH group of donors, NAD or NADP as acceptor; F:isocitrate dehydrogenase (NADP+) activity; P:isocitrate metabolic process; P:oxidation-reduction process
FGENESH_94_15_[mRNA	L-type lectin-domain containing receptor kinase -like	2109	13323-15431	1	0.0	88.8	5	F:GO:0005524; C:GO:0016021; F:GO:0004674; F:GO:0030246; P:GO:0006468	F:ATP binding; C:integral component of membrane; F:protein serine/threonine kinase activity; F:carbohydrate binding; P:protein phosphorylation	EC:2.7.11	Transferring phosphorus-containing groups	IPR000719 (SMART); IPR001220 (PFAM); IPR000719 (PFAM); G3DSA:1.20.5.510 (GENE3D); G3DSA:2.60.120.200 (GENE3D); G3DSA:1.10.510.10 (GENE3D); G3DSA:3.30.200.20 (GENE3D); PTHR27007:SF125 (PANTHER); PTHR27007 (PANTHER); IPR000719 (PROSITE_PROFILES); IPR013320 (SUPERFAMILY); IPR011009 (SUPERFAMILY)	F:GO:0005524; F:GO:0004672; P:GO:0006468; F:GO:0030246	F:ATP binding; F:protein kinase activity; P:protein phosphorylation; F:carbohydrate binding
FGENESH_94_15_[mRNA]	pre-mRNA-splicing factor 38B-like isoform X1	1797	17501-23933-	6	1.03446E-155	98.0	1	C:GO:0071011	C:precatalytic spliceosome			IPR005037 (PFAM); IPR024767 (PFAM); IPR005037 (PANTHER); PTHR23142:SF5 (PANTHER)	no GO terms	no GO terms
FGENESH_94_15_[mRNA]	OPI10 homolog	579	26442-27134	2	3.3055E-138	95.6						IPR008493 (PFAM); IPR031318 (PANTHER)	no GO terms	no GO terms
FGENESH_94_15_[mRNA]	transcription repressor KAN1-like isoform X2	750	43407-47380	5	1.98523E-129	86.4						IPR006447 (TIGRFAM); IPR001005 (PFAM); G3DSA:1.10.10.60 (GENE3D); PTHR31496:SF18 (PANTHER); PTHR31496 (PANTHER); IPR009057 (SUPERFAMILY)	F:GO:0003677	F:DNA binding
FGENESH_94_15_[mRNA]	PREDICTED: uncharacterized protein LOC109355816	525	51617-53304	3	1.80292E-59	73.0						PTHR35508:SF4 (PANTHER); PTHR35508 (PANTHER)	no GO terms	no GO terms
FGENESH_94_15_[mRNA]	receptor kinase TMK1-like	2862	55595-59135	2	0.0	92.4	4	F:GO:0005524; C:GO:0016021; F:GO:0004674; P:GO:0006468	F:ATP binding; C:integral component of membrane; F:protein serine/threonine kinase activity; P:protein phosphorylation	EC:2.7.11	Transferring phosphorus-containing groups	IPR003591 (SMART); IPR000719 (SMART); G3DSA:1.10.510.10 (GENE3D); IPR000719 (PFAM); G3DSA:3.30.200.20 (GENE3D); IPR001611 (PFAM); G3DSA:1.20.5.100 (GENE3D); IPR032675 (G3DSA:3.80.10.GENE3D); IPR013210 (PFAM); PTHR27001 (PANTHER); PTHR27001:SF297 (PANTHER); IPR000719 (PROSITE_PROFILES); IPR001611 (PROSITE_PROFILES); IPR011009 (SUPERFAMILY); IPR032675 (SUPERFAMILY)	F:GO:0005524; F:GO:0005515; F:GO:0004672; P:GO:0006468	F:ATP binding; F:protein binding; F:protein kinase activity; P:protein phosphorylation
FGENESH_94_15_[mRNA]	U-box domain-containing 20-like	1326	62461-63786	1	0.0	91.0						IPR003613 (SMART); IPR013083 (G3DSA:3.30.40.GENE3D); IPR003613 (PFAM); IPR011989 (G3DSA:1.25.10.GENE3D); PTHR22849 (PANTHER); PTHR22849:SF71 (PANTHER); IPR003613 (PROSITE_PROFILES); SSF57850 (SUPERFAMILY); IPR016024 (SUPERFAMILY)	F:GO:0004842; F:GO:0005488; P:GO:0016567	F:ubiquitin-protein transferase activity; F:binding; P:protein ubiquitination
FGENESH_94_15_[mRNA]	PREDICTED: uncharacterized protein LOC109355923	708	66002-68698	4	2.50266E-147	74.2	2	F:GO:0008270; C:GO:0005622	F:zinc ion binding; C:intracellular			IPR006734 (PFAM); PTHR31065 (PANTHER); PTHR31065:SF18 (PANTHER); IPR000315 (PROSITE_PROFILES); SSF57845 (SUPERFAMILY)	F:GO:0008270; C:GO:0005622	F:zinc ion binding; C:intracellular
FGENESH_94_15_[mRNA]	PREDICTED: uncharacterized protein LOC109356337	567	70855-72344	5	1.12624E-127	71.8	2	F:GO:0008270; C:GO:0005622	F:zinc ion binding; C:intracellular			IPR006734 (PFAM); PTHR31065:SF18 (PANTHER); PTHR31065 (PANTHER)	no GO terms	no GO terms
FGENESH_94_15_[mRNA]	PHD finger MALE MEIOCYTE DEATH 1	2064	73479-76096	3	0.0	87.2	1	F:GO:0008270	F:zinc ion binding			IPR001965 (SMART); IPR013083 (G3DSA:3.30.40.GENE3D); PTHR15856 (PANTHER); PTHR15856:SF34 (PANTHER); IPR011011 (SUPERFAMILY)	no GO terms	no GO terms
FGENESH_94_15_[mRNA]	potassium channel SKOR-like	2520	79476-85254	12	0.0	93.0	4	C:GO:0005887; F:GO:0005249; P:GO:0042391; P:GO:0071805	C:integral component of plasma membrane; F:voltage-gated potassium channel activity; P:regulation of membrane potential; P:potassium ion transmembrane transport			IPR003938 (PRINTS); IPR002110 (PRINTS); IPR000595 (SMART); IPR002110 (SMART); IPR014710 (G3DSA:2.60.120.GENE3D); IPR020683 (G3DSA:1.25.40.GENE3D); IPR020683 (G3DSA:1.25.40.GENE3D); G3DSA:1.10.287.630 (GENE3D); G3DSA:1.10.287.70 (GENE3D); IPR020683 (PFAM); G3DSA:1.20.120.350 (GENE3D); IPR000595 (PFAM); IPR021789 (PFAM); IPR005821 (PFAM); PTHR10217:SF573 (PANTHER); PTHR10217 (PANTHER); IPR002110 (P…	P:GO:0006813; F:GO:0005249; F:GO:0005216; P:GO:0006811; F:GO:0005515; P:GO:0055085; C:GO:0016020	P:potassium ion transport; F:voltage-gated potassium channel activity; F:ion channel activity; P:ion transport; F:protein binding; P:transmembrane transport; C:membrane
FGENESH_94_15_[mRNA]	PREDICTED: uncharacterized protein LOC109356358	516	88346-88861	1	7.05085E-114	71.6						PTHR34665:SF3 (PANTHER); PTHR34665 (PANTHER)	no GO terms	no GO terms
FGENESH_94_15_[mRNA]	glutamine synthetase nodule isozyme	1062	90846-93934	12	0.0	97.0	3	F:GO:0005524; P:GO:0006542; F:GO:0004356	F:ATP binding; P:glutamine biosynthetic process; F:glutamate-ammonia ligase activity	EC:6.3.1.2	Glutamate--ammonia ligase	IPR008146 (SMART); IPR014746 (G3DSA:3.30.590.GENE3D); IPR008146 (PFAM); IPR008147 (PFAM); PTHR20852 (PANTHER); PTHR20852:SF74 (PANTHER); IPR008147 (SUPERFAMILY); SSF55931 (SUPERFAMILY)	P:GO:0006807; F:GO:0003824; P:GO:0006542; F:GO:0004356	P:nitrogen compound metabolic process; F:catalytic activity; P:glutamine biosynthetic process; F:glutamate-ammonia ligase activity
FGENESH_106_[mRNA]	---NA---	393	4150-7016	3								no IPS match	no IPS match	no IPS match
FGENESH_106_[mRNA]	NRT1 PTR FAMILY -like	1197	10752-11948	1	1.2174E-27	49.2	2	C:GO:0016020; C:GO:0016021	C:membrane; C:integral component of membrane			no IPS match	no IPS match	no IPS match
FGENESH_106_[mRNA]	glutamine synthetase nodule isozyme-like	1071	20277-25262	12	0.0	97.0						IPR008146 (SMART); IPR014746 (G3DSA:3.30.590.GENE3D); IPR008146 (PFAM); IPR008147 (PFAM); PTHR20852:SF74 (PANTHER); PTHR20852 (PANTHER); IPR008147 (SUPERFAMILY); SSF55931 (SUPERFAMILY)	P:GO:0006807; F:GO:0003824; P:GO:0006542; F:GO:0004356	P:nitrogen compound metabolic process; F:catalytic activity; P:glutamine biosynthetic process; F:glutamate-ammonia ligase activity
FGENESH_106_[mRNA]	PREDICTED: uncharacterized protein LOC109329277	504	37182-37685	1	5.75305E-102	73.8						PTHR19446:SF423 (PANTHER); PTHR19446 (PANTHER)	no GO terms	no GO terms
FGENESH_106_[mRNA]	---NA---	129	40611-41216	2								no IPS match	no IPS match	no IPS match
FGENESH_106_[mRNA]	---NA---	126	45531-45656	1								no IPS match	no IPS match	no IPS match
FGENESH_106_[mRNA]	PREDICTED: uncharacterized protein LOC105852382	327	54126-54452	1	2.20008E-36	74.2						no IPS match	no IPS match	no IPS match
FGENESH_106_[mRNA]	zinc finger MYM-type 1-like	249	69643-70607	2	2.10993E-15	80.8						no IPS match	no IPS match	no IPS match
FGENESH_106_[mRNA]	PREDICTED: uncharacterized protein LOC109326386	531	78526-79056	1	5.52839E-77	79.8						IPR029472 (PFAM); PTHR37610:SF2 (PANTHER); PTHR37610 (PANTHER)	no GO terms	no GO terms
FGENESH_186_[mRNA]	pentatricopeptide repeat-containing At5g18950	1782	10254-12035	1	0.0	84.4						IPR002885 (PFAM); IPR002885 (PFAM); IPR002885 (TIGRFAM); G3DSA:3.30.2320.10 (GENE3D); IPR002885 (PFAM); PTHR24015:SF1500 (PANTHER); PTHR24015 (PANTHER); IPR002885 (PROSITE_PROFILES); SSF81901 (SUPERFAMILY)	no GO terms	no GO terms
FGENESH_186_[mRNA]	FAR1-RELATED SEQUENCE 7-like	1221	14696-18303	3	0.0	90.4	2	F:GO:0008270; P:GO:0006355	F:zinc ion binding; P:regulation of transcription, DNA-templated			IPR004330 (PFAM); PTHR31669:SF110 (PANTHER); IPR031052 (PANTHER)	P:GO:0006355	P:regulation of transcription, DNA-templated
FGENESH_186_[mRNA]	F-box kelch-repeat At3g23880-like	1104	19950-21053	1	0.0	96.4						IPR001810 (SMART); G3DSA:1.20.1280.50 (GENE3D); IPR001810 (PFAM); IPR017451 (TIGRFAM); PTHR31790:SF39 (PANTHER); PTHR31790 (PANTHER); IPR001810 (PROSITE_PROFILES); IPR001810 (SUPERFAMILY)	F:GO:0005515	F:protein binding
FGENESH_186_[mRNA]	F-box kelch-repeat At3g23880-like	1161	22911-24071	1	0.0	74.2						IPR001810 (SMART); IPR017451 (TIGRFAM); IPR001810 (PFAM); G3DSA:1.20.1280.50 (GENE3D); PTHR31790 (PANTHER); PTHR31790:SF39 (PANTHER); IPR001810 (PROSITE_PROFILES); IPR001810 (SUPERFAMILY); IPR011043 (SUPERFAMILY)	F:GO:0005515	F:protein binding
FGENESH_186_[mRNA]	chloroplastic isoform X1	594	25650-29100	5	7.82896E-96	68.0						PTHR33514 (PANTHER); PTHR33514:SF10 (PANTHER)	no GO terms	no GO terms
FGENESH_186_[mRNA]	glutamine synthetase leaf chloroplastic-like	1239	31845-35108	12	0.0	92.0	3	F:GO:0005524; P:GO:0006542; F:GO:0004356	F:ATP binding; P:glutamine biosynthetic process; F:glutamate-ammonia ligase activity	EC:6.3.1.2	Glutamate--ammonia ligase	IPR008146 (SMART); IPR014746 (G3DSA:3.30.590.GENE3D); IPR008146 (PFAM); PTHR20852 (PANTHER); PTHR20852:SF65 (PANTHER); SSF55931 (SUPERFAMILY); IPR008147 (SUPERFAMILY)	P:GO:0006807; F:GO:0003824; P:GO:0006542; F:GO:0004356	P:nitrogen compound metabolic process; F:catalytic activity; P:glutamine biosynthetic process; F:glutamate-ammonia ligase activity
FGENESH_186_[mRNA	elongation factor mitochondrial-like	1620	39985-48262	17	0.0	97.4						IPR000795 (PRINTS); IPR004541 (TIGRFAM); IPR000795 (PFAM); IPR029058 (G3DSA:3.40.50.GENE3D); G3DSA:2.40.30.10 (GENE3D); G3DSA:3.40.50.300 (GENE3D); G3DSA:3.40.50.300 (GENE3D); IPR002925 (PFAM); IPR004160 (PFAM); IPR004161 (PFAM); G3DSA:2.40.30.10 (GENE3D); PTHR43721 (PANTHER); PTHR43721:SF7 (PANTHER); IPR000795 (PROSITE_PROFILES); IPR029058 (SUPERFAMILY); IPR027417 (SUPERFAMILY); IPR009000 (SUPER…	F:GO:0005525; F:GO:0003746; F:GO:0003924; P:GO:0006414; C:GO:0005622; F:GO:0016787	F:GTP binding; F:translation elongation factor activity; F:GTPase activity; P:translational elongation; C:intracellular; F:hydrolase activity
FGENESH_186_[mRNA]	mitogen-activated kinase 15 isoform X1	1854	50770-58537	12	0.0	94.4	4	F:GO:0005524; P:GO:0000165; F:GO:0004707; C:GO:0005622	F:ATP binding; P:MAPK cascade; F:MAP kinase activity; C:intracellular	EC:2.7.11.24	Mitogen-activated protein kinase	IPR000719 (SMART); G3DSA:3.30.1490.10 (GENE3D); G3DSA:1.10.510.10 (GENE3D); IPR000630 (PFAM); IPR000719 (PFAM); G3DSA:3.30.1370.30 (GENE3D); G3DSA:3.30.200.20 (GENE3D); PTHR24055:SF277 (PANTHER); PTHR24055 (PANTHER); IPR000719 (PROSITE_PROFILES); IPR000630 (SUPERFAMILY); IPR011009 (SUPERFAMILY)	F:GO:0005524; F:GO:0003735; F:GO:0004672; P:GO:0006468; C:GO:0005840; P:GO:0006412	F:ATP binding; F:structural constituent of ribosome; F:protein kinase activity; P:protein phosphorylation; C:ribosome; P:translation
FGENESH_186_[mRNA]	F-box At3g17265	492	60773-61264	1	3.39669E-91	76.6	1	P:GO:0044267	P:cellular protein metabolic process			IPR001810 (SMART); G3DSA:1.20.1280.50 (GENE3D); IPR001810 (PFAM); PTHR32133:SF198 (PANTHER); PTHR32133 (PANTHER); IPR001810 (SUPERFAMILY)	F:GO:0005515	F:protein binding
FGENESH_186_[mRNA]	transmembrane 45B-like	909	65639-66547	1	0.0	85.6	1	C:GO:0016021	C:integral component of membrane			IPR006904 (PFAM); PTHR16007:SF49 (PANTHER); IPR006904 (PANTHER)	no GO terms	no GO terms
FGENESH_186_[mRNA]	PREDICTED: uncharacterized protein At5g19025-like	678	71107-74734	2	2.34325E-68	86.6						PTHR10759:SF22 (PANTHER); IPR008195 (PANTHER)	F:GO:0003735; C:GO:0005840; C:GO:0005622; P:GO:0006412	F:structural constituent of ribosome; C:ribosome; C:intracellular; P:translation
FGENESH_186_[mRNA]	transmembrane 64-like	831	79653-83734	9	2.76725E-178	94.0						IPR032816 (PFAM); PTHR12677:SF35 (PANTHER); IPR015414 (PANTHER)	C:GO:0016021	C:integral component of membrane
FGENESH_192_[mRNA]	---NA---	276	187-462	1								no IPS match	no IPS match	no IPS match
FGENESH_192_[mRNA]	NADH dehydrogenase subunit 1 (mitochondrion)	300	3309-3608	1	2.99238E-60	97.4	5	C:GO:0005739; C:GO:0016021; F:GO:0008137; P:GO:0055114; C:GO:0005886	C:mitochondrion; C:integral component of membrane; F:NADH dehydrogenase (ubiquinone) activity; P:oxidation-reduction process; C:plasma membrane	EC:1.6.5.3	NADH:ubiquinone reductase (H(+)-translocating)	IPR001694 (PFAM); IPR001694 (PANTHER); PTHR11432:SF11 (PANTHER)	C:GO:0016020; P:GO:0055114	C:membrane; P:oxidation-reduction process
FGENESH_192_[mRNA]	ribosomal L16 (mitochondrion)	546	5745-6290	1	7.80159E-107	92.0	5	F:GO:0003735; C:GO:0005739; C:GO:0005840; F:GO:0019843; P:GO:0006412	F:structural constituent of ribosome; C:mitochondrion; C:ribosome; F:rRNA binding; P:translation			IPR000114 (PRINTS); IPR016180 (G3DSA:3.90.1170.GENE3D); IPR016180 (PFAM); IPR000114 (TIGRFAM); IPR000114 (PANTHER); IPR016180 (SUPERFAMILY)	F:GO:0003735; F:GO:0019843; C:GO:0005840; P:GO:0006412	F:structural constituent of ribosome; F:rRNA binding; C:ribosome; P:translation
FGENESH_192_[mRNA]	ribosomal S3 (mitochondrion)	633	7353-8782	2	6.60124E-37	82.8	5	F:GO:0003723; F:GO:0003735; C:GO:0005739; C:GO:0005840; P:GO:0006412	F:RNA binding; F:structural constituent of ribosome; C:mitochondrion; C:ribosome; P:translation			no IPS match	no IPS match	no IPS match
FGENESH_192_[mRNA]	---NA---	318	10801-11181	2								no IPS match	no IPS match	no IPS match
FGENESH_192_[mRNA]	---NA---	300	14560-14859	1								no IPS match	no IPS match	no IPS match
FGENESH_192_[mRNA]	PREDICTED: uncharacterized protein LOC109350560	210	19102-19311	1	3.50612E-29	86.0						no IPS match	no IPS match	no IPS match
FGENESH_192_[mRNA]	uncharacterized protein LOC109794449	372	22420-23412	3	8.41201E-47	78.0						no IPS match	no IPS match	no IPS match
FGENESH_192_[mRNA]	mediator of RNA polymerase II transcription subunit 15-like	429	23783-24398	2	2.49604E-25	57.6						no IPS match	no IPS match	no IPS match
FGENESH_192_[mRNA]	glutamine synthetase nodule isozyme-like	1071	41836-47068	12	0.0	97.4						IPR008146 (SMART); IPR014746 (G3DSA:3.30.590.GENE3D); IPR008146 (PFAM); IPR008147 (PFAM); PTHR20852 (PANTHER); PTHR20852:SF74 (PANTHER); IPR008147 (SUPERFAMILY); SSF55931 (SUPERFAMILY)	P:GO:0006807; F:GO:0003824; P:GO:0006542; F:GO:0004356	P:nitrogen compound metabolic process; F:catalytic activity; P:glutamine biosynthetic process; F:glutamate-ammonia ligase activity
FGENESH_192_[mRNA]	PREDICTED: LOW QUALITY PROTEIN: uncharacterized protein LOC109326384	501	57970-58470	1	2.84857E-93	86.0						PTHR24559:SF239 (PANTHER); PTHR24559 (PANTHER)	no GO terms	no GO terms
FGENESH_192_[mRNA]	PREDICTED: uncharacterized protein LOC109332528	225	60809-61033	1	2.4268E-32	79.4						no IPS match	no IPS match	no IPS match
FGENESH_192_[mRNA]	---NA---	306	61780-62085	1								no IPS match	no IPS match	no IPS match
FGENESH_192_[mRNA]	---NA---	219	66546-66764	1								no IPS match	no IPS match	no IPS match
FGENESH_192_[mRNA]	PREDICTED: uncharacterized protein LOC109340679	972	70904-72177	2	2.98616E-11	56.0						no IPS match	no IPS match	no IPS match
FGENESH_192_[mRNA]	PREDICTED: uncharacterized protein LOC104901165	318	76139-77010	2	1.86007E-11	54.67						no IPS match	no IPS match	no IPS match

## Sheet: FGENESH_PEPC
SeqName	Description	Length	Scaffold region	Exon nb	e-Value	sim mean	#GO	GO IDs	GO Names	Enzyme Codes	Enzyme Names	InterPro IDs	InterPro GO IDs	InterPro GO Names
FGENESH91[mRNA]	FRIGIDA 3	855	2085-3281	3	9.80178E-180	72.8						IPR012474 (PFAM); PTHR31791 (PANTHER); PTHR31791:SF20 (PANTHER)	no GO terms	no GO terms
FGENESH91[mRNA]	phosphoenolpyruvate carboxylase 2	3000	9588- 15669	12	0.0	93.4	7	C:GO:0009507; P:GO:0048366; C:GO:0048046; C:GO:0005829; P:GO:0006099; P:GO:0015977; F:GO:0008964	C:chloroplast; P:leaf development; C:apoplast; C:cytosol; P:tricarboxylic acid cycle; P:carbon fixation; F:phosphoenolpyruvate carboxylase activity	EC:4.1.1.31	Phosphoenolpyruvate carboxylase	IPR021135 (PRINTS); G3DSA:1.20.1440.90 (GENE3D); IPR021135 (PFAM); PTHR30523:SF15 (PANTHER); PTHR30523 (PANTHER); IPR022805 (HAMAP); IPR015813 (SUPERFAMILY)	F:GO:0003824; P:GO:0006099; P:GO:0015977; F:GO:0008964	F:catalytic activity; P:tricarboxylic acid cycle; P:carbon fixation; F:phosphoenolpyruvate carboxylase activity
FGENESH91[mRNA]	hypothetical protein PHAVU001G100300g	759	30223-31034	2	8.89358E-64	65.4	2	F:GO:0003676; F:GO:0008270	F:nucleic acid binding; 0F:zinc ion binding			PF14223 (PFAM); mobidb-lite (MOBIDBLITE)	no GO terms	no GO terms
FGENESH1232[mRNA]	DUF642 family	873	4508-6145	2	0.0	93.8						IPR006946 (PFAM); IPR008979 (G3DSA:2.60.120.GENE3D); PTHR31265:SF17 (PANTHER); PTHR31265 (PANTHER)	no GO terms	no GO terms
FGENESH1232[mRNA]	serine threonine- kinase EDR1-like isoform X2	1815	17885-28722	11	0.0	81.8						IPR000719 (SMART); G3DSA:3.30.200.20 (GENE3D); G3DSA:1.10.510.10 (GENE3D); G3DSA:3.30.200.20 (GENE3D); IPR001245 (PFAM); PF14381 (PFAM); mobidb-lite (MOBIDBLITE); mobidb-lite (MOBIDBLITE); mobidb-lite (MOBIDBLITE); PTHR23257 (PANTHER); PTHR23257:SF627 (PANTHER); IPR000719 (PROSITEPROFILES); cd13999 (CDD); IPR011009 (SUPERFAMILY)	F:GO:0005524; F:GO:0004672; P:GO:0006468	F:ATP binding; F:protein kinase activity; P:protein phosphorylation
FGENESH1232[mRNA]	F-box MAX2	2145	29968-32112	1	0.0	89.8						IPR006553 (SMART); IPR032675 (G3DSA:3.80.10.GENE3D); IPR032675 (G3DSA:3.80.10.GENE3D); IPR032675 (G3DSA:3.80.10.GENE3D); G3DSA:1.20.1280.50 (GENE3D); IPR011889 (TIGRFAM); PTHR24006 (PANTHER); PTHR24006:SF635 (PANTHER); IPR001810 (SUPERFAMILY); SSF52047 (SUPERFAMILY)	F:GO:0005515	F:protein binding
FGENESH1232[mRNA]	trihelix transcription factor ASIL2-like	942	37439-38380	1	0.0	86.4						G3DSA:1.10.10.60 (GENE3D); PF13837 (PFAM); mobidb-lite (MOBIDBLITE); mobidb-lite (MOBIDBLITE); mobidb-lite (MOBIDBLITE); PTHR31307 (PANTHER); PTHR31307:SF24 (PANTHER)	no GO terms	no GO terms
FGENESH1232[mRNA]	---NA---	138	40244-40381	1								no IPS match	no IPS match	no IPS match
FGENESH1232[mRNA]	phosphoenolpyruvate carboxylase 2	2880	47841-54754	10	0.0	97.6	7	C:GO:0009507; P:GO:0048366; C:GO:0048046; C:GO:0005829; P:GO:0006099; P:GO:0015977; F:GO:0008964	C:chloroplast; P:leaf development; C:apoplast; C:cytosol; P:tricarboxylic acid cycle; P:carbon fixation; F:phosphoenolpyruvate carboxylase activity	EC:4.1.1.31	Phosphoenolpyruvate carboxylase	IPR021135 (PRINTS); G3DSA:1.20.1440.90 (GENE3D); IPR021135 (PFAM); G3DSA:3.20.20.60 (GENE3D); PTHR30523:SF15 (PANTHER); PTHR30523 (PANTHER); IPR022805 (HAMAP); IPR015813 (SUPERFAMILY)	F:GO:0003824; P:GO:0006099; P:GO:0015977; F:GO:0008964	F:catalytic activity; P:tricarboxylic acid cycle; P:carbon fixation; F:phosphoenolpyruvate carboxylase activity
FGENESH1232[mRNA]	---NA---	315	55421-55735	1								mobidb-lite (MOBIDBLITE)	no GO terms	no GO terms
FGENESH1232[mRNA]	DUF724 domain-containing 3	429	60080-60508	1	6.16436E-102	88.0						IPR014002 (SMART); G3DSA:2.30.30.140 (GENE3D); IPR008395 (PFAM); PTHR31917:SF28 (PANTHER); PTHR31917 (PANTHER)	no GO terms	no GO terms
FGENESH1232[mRNA]	senescence-specific cysteine protease SAG39-like	1032	62347-63522	2	0.0	94.0	4	C:GO:0005615; F:GO:0004197; P:GO:0051603; C:GO:0005764	C:extracellular space; F:cysteine-type endopeptidase activity; P:proteolysis involved in cellular protein catabolic process; C:lysosome	EC:3.4.22	Acting on peptide bonds (peptidases)	IPR000668 (PRINTS); IPR000668 (SMART); IPR013201 (SMART); IPR013201 (PFAM); IPR000668 (PFAM); G3DSA:3.90.70.10 (GENE3D); PTHR12411:SF444 (PANTHER); IPR013128 (PANTHER); cd02248 (CDD); SSF54001 (SUPERFAMILY)	P:GO:0006508; F:GO:0008234	P:proteolysis; F:cysteine-type peptidase activity
FGENESH1232[mRNA]	PREDICTED: uncharacterized protein LOC109351862 isoform X2	861	66627-68149	2	0.0	80.0						PTHR34659:SF3 (PANTHER); PTHR34659 (PANTHER)	no GO terms	no GO terms
FGENESH1232[mRNA]	PREDICTED: uncharacterized protein LOC109351862 isoform X1	348	68791-69215	2	2.12771E-77	87.6						PTHR34659 (PANTHER); PTHR34659:SF3 (PANTHER)	no GO terms	no GO terms
FGENESH1232[mRNA]	trichome birefringence-like 39	1092	73996-77996	5	0.0	92.4	3	C:GO:0005794; P:GO:0071554; F:GO:0016413	C:Golgi apparatus; P:cell wall organization or biogenesis; F:O-acetyltransferase activity			IPR025846 (PFAM); IPR026057 (PFAM); PTHR32285:SF119 (PANTHER); IPR029962 (PANTHER)	no GO terms	no GO terms
FGENESH1232[mRNA]	seed biotin-containing SBP65-like isoform X1	2427	79507-82125	2	0.0	95.8						G3DSA:1.20.120.20 (GENE3D); mobidb-lite (MOBIDBLITE); mobidb-lite (MOBIDBLITE); mobidb-lite (MOBIDBLITE); mobidb-lite (MOBIDBLITE); mobidb-lite (MOBIDBLITE); PTHR23241 (PANTHER); PTHR23241:SF74 (PANTHER)	no GO terms	no GO terms
FGENESH1232[mRNA]	transcription factor GTE4-like isoform X7	2643	90765-93701	4	0.0	79.4						IPR001487 (PRINTS); IPR001487 (SMART); IPR027353 (PFAM); IPR001487 (PFAM); IPR001487 (G3DSA:1.20.920.GENE3D); mobidb-lite (MOBIDBLITE); mobidb-lite (MOBIDBLITE); PTHR22880:SF199 (PANTHER); PTHR22880 (PANTHER); IPR027353 (PROSITEPROFILES); IPR001487 (PROSITEPROFILES); cd05506 (CDD); IPR001487 (SUPERFAMILY)	F:GO:0005515	F:protein binding
FGENESH1232[mRNA]	---NA---	372	96926-97297	1								mobidb-lite (MOBIDBLITE)	no GO terms	no GO terms
FGENESH5919[mRNA]	TPR repeat-containing thioredoxin TTL1-like	2076	14605-17707	7	0.0	88.0	2	C:GO:0005623; P:GO:0045454	C:cell; P:cell redox homeostasis			IPR019734 (SMART); G3DSA:3.40.30.10 (GENE3D); IPR011990 (G3DSA:1.25.40.GENE3D); PF13432 (PFAM); G3DSA:1.20.58.280 (GENE3D); IPR011990 (G3DSA:1.25.40.GENE3D); IPR019734 (PFAM); IPR011990 (G3DSA:1.25.40.GENE3D); IPR013766 (PFAM); IPR011990 (G3DSA:1.25.40.GENE3D); mobidb-lite (MOBIDBLITE); PTHR22904 (PANTHER); PTHR22904:SF463 (PANTHER); IPR019734 (PROSITEPROFILES); IPR019734 (PROSITEPROFILES); IPR01…	F:GO:0005515; P:GO:0045454	F:protein binding; P:cell redox homeostasis
FGENESH5919[mRNA]	ubiquitin-conjugating enzyme E2 36-like isoform X2	360	25778-29306	7	7.69624E-69	83.4						SM00212 (SMART); IPR016135 (G3DSA:3.10.110.GENE3D); IPR016135 (G3DSA:3.10.110.GENE3D); IPR000608 (PFAM); PTHR24067 (PANTHER); PTHR24067:SF188 (PANTHER); IPR000608 (PROSITEPROFILES); IPR000608 (CDD); IPR016135 (SUPERFAMILY)	no GO terms	no GO terms
FGENESH5919[mRNA]	olee1 isoform X1	549	31049-32021	2	1.81591E-121	82.2						PF01190 (PFAM); PTHR31614 (PANTHER); IPR006041 (PTHR31614:PANTHER)	no GO terms	no GO terms
FGENESH5919[mRNA]	phosphoenolpyruvate carboxylase	2907	34816-40944	10	0.0	97.2	8	C:GO:0009507; P:GO:0048366; C:GO:0048046; C:GO:0005829; P:GO:0006099; P:GO:0015979; P:GO:0015977; F:GO:0008964	C:chloroplast; P:leaf development; C:apoplast; C:cytosol; P:tricarboxylic acid cycle; P:photosynthesis; P:carbon fixation; F:phosphoenolpyruvate carboxylase activity	EC:4.1.1.31	Phosphoenolpyruvate carboxylase	IPR021135 (PRINTS); G3DSA:1.20.1440.90 (GENE3D); IPR021135 (PFAM); PTHR30523:SF15 (PANTHER); PTHR30523 (PANTHER); IPR022805 (HAMAP); IPR015813 (SUPERFAMILY)	F:GO:0003824; P:GO:0006099; P:GO:0015977; F:GO:0008964	F:catalytic activity; P:tricarboxylic acid cycle; P:carbon fixation; F:phosphoenolpyruvate carboxylase activity
FGENESH5919[mRNA]	uroporphyrinogen decarboxylase chloroplastic	267	49409-49675	1	1.7483E-29	96.8	2	F:GO:0004853; P:GO:0006782	F:uroporphyrinogen decarboxylase activity; P:protoporphyrinogen IX biosynthetic process	EC:4.1.1.37	Uroporphyrinogen decarboxylase	G3DSA:3.20.20.210 (GENE3D); IPR000257 (PFAM); PTHR21091 (PANTHER); PTHR21091:SF150 (PANTHER); SSF51726 (SUPERFAMILY)	F:GO:0004853; P:GO:0006779	F:uroporphyrinogen decarboxylase activity; P:porphyrin-containing compound biosynthetic process
FGENESH5919[mRNA]	PREDICTED: uncharacterized protein LOC105852441	2070	50738-56225	3	6.77149E-175	75.2						PF08284 (PFAM); IPR005162 (PFAM); IPR021109 (G3DSA:2.40.70.GENE3D); mobidb-lite (MOBIDBLITE); PTHR24559:SF244 (PANTHER); PTHR24559 (PANTHER); cd00303 (CDD); IPR021109 (SUPERFAMILY)	no GO terms	no GO terms
FGENESH5919[mRNA]	uroporphyrinogen decarboxylase chloroplastic	837	56342-58073	4	0.0	94.4	2	F:GO:0004853; P:GO:0006782	F:uroporphyrinogen decarboxylase activity; P:protoporphyrinogen IX biosynthetic process	EC:4.1.1.37	Uroporphyrinogen decarboxylase	IPR000257 (PFAM); G3DSA:3.20.20.210 (GENE3D); PTHR21091 (PANTHER); PTHR21091:SF150 (PANTHER); SSF51726 (SUPERFAMILY)	F:GO:0004853; P:GO:0006779	F:uroporphyrinogen decarboxylase activity; P:porphyrin-containing compound biosynthetic process
FGENESH5919[mRNA]	uncharacterized protein LOC110269081	2220	62922-65351	3	2.27392E-23	47.6						mobidb-lite (MOBIDBLITE); PTHR31099 (PANTHER); PTHR31099:SF13 (PANTHER)	no GO terms	no GO terms
FGENESH5919[mRNA]	PREDICTED: uncharacterized protein LOC109326930	900	65573-67397	3	5.07898E-64	91.4						no IPS match	no IPS match	no IPS match
FGENESH5919[mRNA]	multi -bridging factor 1b	429	72296-75066	4	2.77598E-96	98.2						IPR001387 (SMART); G3DSA:1.10.260.40 (GENE3D); IPR013729 (PFAM); IPR001387 (PFAM); mobidb-lite (MOBIDBLITE); PTHR10245:SF76 (PANTHER); PTHR10245 (PANTHER); IPR001387 (PROSITEPROFILES); cd00093 (CDD); IPR010982 (SUPERFAMILY)	F:GO:0003677; F:GO:0043565	F:DNA binding; F:sequence-specific DNA binding
FGENESH5919[mRNA]	tubby-like F-box 7	783	76715-78155	2	2.63484E-157	92.4	3	C:GO:0005929; F:GO:0035091; P:GO:0061512	C:cilium; F:phosphatidylinositol binding; P:protein localization to cilium			IPR000007 (PRINTS); IPR000007 (G3DSA:3.20.90.GENE3D); IPR000007 (PFAM); mobidb-lite (MOBIDBLITE); PTHR16517 (PANTHER); PTHR16517:SF61 (PANTHER); IPR025659 (SUPERFAMILY)	no GO terms	no GO terms
FGENESH5919[mRNA]	tubby-like F-box 7	267	80155-80421	1	7.1214E-47	80.0	3	C:GO:0005929; F:GO:0035091; P:GO:0061512	C:cilium; F:phosphatidylinositol binding; P:protein localization to cilium			G3DSA:1.20.1280.50 (GENE3D); IPR001810 (PFAM); PTHR16517:SF61 (PANTHER); PTHR16517 (PANTHER); IPR001810 (SUPERFAMILY)	F:GO:0005515	F:protein binding
FGENESH5919[mRNA]	DOG1-like 4	528	81135-84015	3	2.15811E-120	79.6	2	P:GO:0006351; F:GO:0043565	P:transcription, DNA-templated; F:sequence-specific DNA binding			IPR025422 (PFAM); PTHR22952 (PANTHER); PTHR22952:SF312 (PANTHER); IPR025422 (PROSITEPROFILES)	P:GO:0006351; F:GO:0043565	P:transcription, DNA-templated; F:sequence-specific DNA binding
FGENESH5919[mRNA]	---NA---	132	87690-87821	1								no IPS match	no IPS match	no IPS match
FGENESH7410[mRNA]	PREDICTED: LOW QUALITY PROTEIN: uncharacterized protein LOC109356263	894	18-913	1	3.4249E-58	53.4						no IPS match	no IPS match	no IPS match
FGENESH7410[mRNA]	phosphoenolpyruvate housekeeping isozyme-like	2904	5734-10893	10	0.0	97.8	7	C:GO:0009507; P:GO:0048366; C:GO:0048046; C:GO:0005829; P:GO:0006099; P:GO:0015977; F:GO:0008964	C:chloroplast; P:leaf development; C:apoplast; C:cytosol; P:tricarboxylic acid cycle; P:carbon fixation; F:phosphoenolpyruvate carboxylase activity	EC:4.1.1.31	Phosphoenolpyruvate carboxylase	IPR021135 (PRINTS); IPR021135 (PFAM); G3DSA:1.20.1440.90 (GENE3D); PTHR30523 (PANTHER); PTHR30523:SF15 (PANTHER); IPR022805 (HAMAP); IPR015813 (SUPERFAMILY)	F:GO:0003824; P:GO:0006099; P:GO:0015977; F:GO:0008964	F:catalytic activity; P:tricarboxylic acid cycle; P:carbon fixation; F:phosphoenolpyruvate carboxylase activity
FGENESH7410[mRNA]	14-3-3 D	795	14541-18174	6	0.0	94.0	1	F:GO:0019904	F:protein domain specific binding			IPR000308 (PRINTS); IPR023410 (SMART); IPR023410 (PFAM); IPR000308 (PIRSF); IPR023410 (G3DSA:1.20.190.GENE3D); mobidb-lite (MOBIDBLITE); IPR000308 (PANTHER); PTHR18860:SF40 (PANTHER); IPR023410 (SUPERFAMILY)	F:GO:0019904	F:protein domain specific binding
FGENESH7410[mRNA]	ubiquitin-conjugating enzyme E2 36-like isoform X2	402	20068-27395	7	1.09203E-86	97.6						SM00212 (SMART); IPR016135 (G3DSA:3.10.110.GENE3D); IPR016135 (G3DSA:3.10.110.GENE3D); IPR000608 (PFAM); PTHR24067 (PANTHER); PTHR24067:SF188 (PANTHER); IPR000608 (PROSITEPROFILES); IPR000608 (CDD); IPR016135 (SUPERFAMILY)	no GO terms	no GO terms
FGENESH7410[mRNA]	TPR repeat-containing thioredoxin TTL1	2088	29399-32307	7	0.0	84.8						IPR019734 (SMART); IPR011990 (G3DSA:1.25.40.GENE3D); G3DSA:1.20.58.280 (GENE3D); PF13432 (PFAM); IPR011990 (G3DSA:1.25.40.GENE3D); G3DSA:3.40.30.10 (GENE3D); G3DSA:1.10.150.160 (GENE3D); IPR011990 (G3DSA:1.25.40.GENE3D); IPR013766 (PFAM); mobidb-lite (MOBIDBLITE); PTHR22904 (PANTHER); PTHR22904:SF463 (PANTHER); IPR019734 (PROSITEPROFILES); IPR019734 (PROSITEPROFILES); IPR019734 (PROSITEPROFILES);…	F:GO:0005515; P:GO:0045454	F:protein binding; P:cell redox homeostasis
FGENESH7410[mRNA]	---NA---	207	44407-44613	1								no IPS match	no IPS match	no IPS match
FGENESH7410[mRNA]	PREDICTED: uncharacterized protein LOC109353327 isoform X1	1095	56987-59780	4	0.0	79.8	1	F:GO:0003677	F:DNA binding			mobidb-lite (MOBIDBLITE); PTHR34199 (PANTHER); PTHR34199:SF3 (PANTHER)	no GO terms	no GO terms
FGENESH7410[mRNA]	UBP1-associated 2C	1788	61500-65099	3	0.0	92.8						IPR000504 (SMART); IPR000504 (PFAM); G3DSA:3.30.70.330 (GENE3D); mobidb-lite (MOBIDBLITE); PTHR15241 (PANTHER); IPR000504 (PROSITEPROFILES); IPR000504 (PROSITEPROFILES); cd12384 (CDD); cd12384 (CDD); IPR000504 (SUPERFAMILY); IPR000504 (SUPERFAMILY)	F:GO:0003676	F:nucleic acid binding
FGENESH7410[mRNA]	PREDICTED: uncharacterized protein LOC109355088	1539	73885-77126	4	0.0	80.4						mobidb-lite (MOBIDBLITE); PTHR34659 (PANTHER)	no GO terms	no GO terms
FGENESH7410[mRNA]	trichome birefringence-like 31	768	77504-83436	4	5.37032E-117	96.0	3	C:GO:0005794; P:GO:0071554; F:GO:0016413	C:Golgi apparatus; P:cell wall organization or biogenesis; F:O-acetyltransferase activity			IPR025846 (PFAM); IPR026057 (PFAM); IPR029962 (PANTHER); PTHR32285:SF74 (PANTHER)	no GO terms	no GO terms
FGENESH7410[mRNA]	malate mitochondrial-like	1038	86370-89430	7	0.0	96.8	4	P:GO:0005975; F:GO:0030060; P:GO:0006108; P:GO:0006099	P:carbohydrate metabolic process; F:L-malate dehydrogenase activity; P:malate metabolic process; P:tricarboxylic acid cycle	EC:1.1.1.37	Malate dehydrogenase	IPR010097 (TIGRFAM); IPR001236 (PFAM); G3DSA:3.90.110.10 (GENE3D); IPR001557 (PIRSF); G3DSA:3.40.50.720 (GENE3D); IPR022383 (PFAM); mobidb-lite (MOBIDBLITE); PTHR11540:SF34 (PANTHER); PTHR11540 (PANTHER); cd01337 (CDD); IPR015955 (SUPERFAMILY); IPR016040 (SUPERFAMILY)	P:GO:0005975; F:GO:0030060; F:GO:0016616; F:GO:0016491; F:GO:0003824; P:GO:0006099; P:GO:0055114; P:GO:0019752	P:carbohydrate metabolic process; F:L-malate dehydrogenase activity; F:oxidoreductase activity, acting on the CH-OH group of donors, NAD or NADP as acceptor; F:oxidoreductase activity; F:catalytic activity; P:tricarboxylic acid cycle; P:oxidation-reduction process; P:carboxylic acid metabolic process
FGENESH7410[mRNA]	CLAVATA3 ESR (CLE)-related 5-like	249	91312-91560	1	6.60475E-22	79.0						mobidb-lite (MOBIDBLITE); PTHR36016 (PANTHER); PTHR36016:SF2 (PANTHER)	no GO terms	no GO terms
FGENESH7410[mRNA]	PREDICTED: uncharacterized protein ycf45	300	98238-98537	1	7.60237E-61	90.4						mobidb-lite (MOBIDBLITE); IPR034081 (CDD)	no GO terms	no GO terms
FGENESH11041[mRNA]	chromatin remodeling EBS-like	717	1294-2010	1	2.07974E-127	68.4						mobidb-lite (MOBIDBLITE)	no GO terms	no GO terms
FGENESH11041[mRNA]	PREDICTED: uncharacterized protein LOC109338411	1251	2827-4965	2	7.13877E-101	63.6						IPR026960 (PFAM); PF13456 (PFAM); IPR012337 (G3DSA:3.30.420.GENE3D); PTHR33033 (PANTHER); PTHR33033:SF34 (PANTHER); IPR002156 (PROSITEPROFILES); cd06222 (CDD); IPR012337 (SUPERFAMILY)	F:GO:0003676; F:GO:0004523	F:nucleic acid binding; F:RNA-DNA hybrid ribonuclease activity
FGENESH11041[mRNA]	chromatin remodeling EBS-like	438	15822-17389	3	1.7827E-76	84.8	7	F:GO:0046872; P:GO:0031507; F:GO:0000976; F:GO:0003682; P:GO:0006342; C:GO:0000785; C:GO:0005677	F:metal ion binding; P:heterochromatin assembly; F:transcription regulatory region sequence-specific DNA binding; F:chromatin binding; P:chromatin silencing; C:chromatin; C:chromatin silencing complex			IPR001025 (SMART); IPR001025 (PFAM); mobidb-lite (MOBIDBLITE); PTHR12505 (PANTHER); PTHR12505:SF36 (PANTHER); IPR001025 (PROSITEPROFILES)	F:GO:0003682	F:chromatin binding
FGENESH11041[mRNA]	chromatin remodeling EBS-like	417	19784-20443	2	5.1754E-98	84.8	7	F:GO:0046872; P:GO:0031507; F:GO:0000976; F:GO:0003682; P:GO:0006342; C:GO:0000785; C:GO:0005677	F:metal ion binding; P:heterochromatin assembly; F:transcription regulatory region sequence-specific DNA binding; F:chromatin binding; P:chromatin silencing; C:chromatin; C:chromatin silencing complex			IPR001025 (SMART); IPR001025 (PFAM); PTHR12505:SF36 (PANTHER); PTHR12505 (PANTHER); IPR001025 (PROSITEPROFILES)	F:GO:0003682	F:chromatin binding
FGENESH11041[mRNA]	IQ-DOMAIN 1-like	1404	24967-33300	8	0.0	96.2	7	F:GO:0008270; P:GO:0031507; F:GO:0000976; F:GO:0003682; P:GO:0006342; C:GO:0000785; C:GO:0005677	F:zinc ion binding; P:heterochromatin assembly; F:transcription regulatory region sequence-specific DNA binding; F:chromatin binding; P:chromatin silencing; C:chromatin; C:chromatin silencing complex			IPR001025 (SMART); IPR001965 (SMART); IPR001025 (PFAM); IPR013083 (G3DSA:3.30.40.GENE3D); G3DSA:4.10.270.10 (GENE3D); IPR019787 (PFAM); mobidb-lite (MOBIDBLITE); mobidb-lite (MOBIDBLITE); PTHR32295 (PANTHER); PTHR32295:SF56 (PANTHER); IPR000048 (PROSITEPROFILES); IPR001025 (PROSITEPROFILES); IPR019787 (PROSITEPROFILES); cd04714 (CDD); IPR011011 (SUPERFAMILY)	F:GO:0005515; F:GO:0003682	F:protein binding; F:chromatin binding
FGENESH11041[mRNA]	ABC transporter G family member 10	1287	34861-36147	1	0.0	88.0	5	F:GO:0005524; F:GO:0042626; P:GO:0055085; C:GO:0016021; C:GO:0005886	F:ATP binding; F:ATPase activity, coupled to transmembrane movement of substances; P:transmembrane transport; C:integral component of membrane; C:plasma membrane	EC:3.6.1.3; EC:3.6.1.15	Adenosinetriphosphatase; Nucleoside-triphosphate phosphatase	IPR003593 (SMART); IPR003439 (PFAM); IPR013525 (PFAM); G3DSA:3.40.50.300 (GENE3D); PTHR19241 (PANTHER); PTHR19241:SF385 (PANTHER); IPR003439 (PROSITEPROFILES); cd03213 (CDD); IPR027417 (SUPERFAMILY)	F:GO:0016887; F:GO:0005524; C:GO:0016020	F:ATPase activity; F:ATP binding; C:membrane
FGENESH11041[mRNA]	increased DNA methylation 1-like	3780	39182-45545	8	0.0	81.4	1	F:GO:0046872	F:metal ion binding			IPR001965 (SMART); IPR013083 (G3DSA:3.30.40.GENE3D); IPR019787 (PFAM); G3DSA:3.40.630.30 (GENE3D); IPR013083 (G3DSA:3.30.40.GENE3D); IPR032308 (PFAM); PTHR42672 (PANTHER); PTHR42672:SF4 (PANTHER); IPR000182 (PROSITEPROFILES); IPR019787 (PROSITEPROFILES); IPR016181 (SUPERFAMILY); IPR011011 (SUPERFAMILY)	F:GO:0008080	F:N-acetyltransferase activity
FGENESH11041[mRNA]	TPR repeat-containing thioredoxin TTL1-like	1986	51819-54900	7	0.0	87.8	2	C:GO:0005623; P:GO:0045454	C:cell; P:cell redox homeostasis			IPR019734 (SMART); G3DSA:1.20.58.280 (GENE3D); IPR013766 (PFAM); IPR011990 (G3DSA:1.25.40.GENE3D); IPR001440 (PFAM); IPR011990 (G3DSA:1.25.40.GENE3D); IPR011990 (G3DSA:1.25.40.GENE3D); G3DSA:3.40.30.10 (GENE3D); PF13432 (PFAM); G3DSA:1.10.150.160 (GENE3D); IPR011990 (G3DSA:1.25.40.GENE3D); IPR019734 (PFAM); mobidb-lite (MOBIDBLITE); PTHR22904 (PANTHER); PTHR22904:SF463 (PANTHER); IPR019734 (PROSI…	F:GO:0005515; P:GO:0045454	F:protein binding; P:cell redox homeostasis
FGENESH11041[mRNA]	ubiquitin-conjugating enzyme E2 36-like	498	58699-62387	8	1.02457E-56	69.0	2	F:GO:0000166; F:GO:0005524	F:nucleotide binding; F:ATP binding			SM00212 (SMART); IPR016135 (G3DSA:3.10.110.GENE3D); IPR000608 (PFAM); IPR016135 (G3DSA:3.10.110.GENE3D); PTHR24067:SF188 (PANTHER); PTHR24067 (PANTHER); IPR000608 (PROSITEPROFILES); IPR016135 (SUPERFAMILY); IPR016135 (SUPERFAMILY)	no GO terms	no GO terms
FGENESH11041[mRNA]	olee1 isoform X1	576	64867-65584	2	3.34759E-139	77.4						PF01190 (PFAM); IPR006041 (PTHR31614:PANTHER); PTHR31614 (PANTHER)	no GO terms	no GO terms
FGENESH11041[mRNA]	phosphoenolpyruvate carboxylase	2865	68018-73207	11	0.0	95.0	8	C:GO:0009507; P:GO:0048366; C:GO:0048046; C:GO:0005829; P:GO:0006099; P:GO:0015979; P:GO:0015977; F:GO:0008964	C:chloroplast; P:leaf development; C:apoplast; C:cytosol; P:tricarboxylic acid cycle; P:photosynthesis; P:carbon fixation; F:phosphoenolpyruvate carboxylase activity	EC:4.1.1.31	Phosphoenolpyruvate carboxylase	IPR021135 (PRINTS); IPR021135 (PFAM); G3DSA:1.20.1440.90 (GENE3D); PTHR30523 (PANTHER); PTHR30523:SF15 (PANTHER); IPR022805 (HAMAP); IPR015813 (SUPERFAMILY)	F:GO:0003824; P:GO:0006099; P:GO:0015977; F:GO:0008964	F:catalytic activity; P:tricarboxylic acid cycle; P:carbon fixation; F:phosphoenolpyruvate carboxylase activity
FGENESH11041[mRNA]	epidermis-specific secreted glyco EP1-like	1290	77450-78739	1	0.0	92.4						IPR001480 (SMART); IPR001480 (G3DSA:2.90.10.GENE3D); IPR001480 (PFAM); G3DSA:3.50.4.10 (GENE3D); PIRSF002686 (PIRSF); PTHR32444:SF21 (PANTHER); PTHR32444 (PANTHER); IPR003609 (PROSITEPROFILES); IPR001480 (PROSITEPROFILES); cd01098 (CDD); cd00028 (CDD); IPR001480 (SUPERFAMILY)	no GO terms	no GO terms
FGENESH11041[mRNA]	LIGHT-DEPENDENT SHORT HYPOCOTYLS 10-like	555	87979-88533	1	4.50802E-108	95.4						IPR006936 (PFAM); mobidb-lite (MOBIDBLITE); PTHR31165 (PANTHER); PTHR31165:SF24 (PANTHER); IPR006936 (PROSITEPROFILES)	no GO terms	no GO terms
FGENESH11041[mRNA]	GEM 2	483	93708-95049	4	3.21593E-59	80.6						IPR004182 (PFAM); PTHR31969 (PANTHER); PTHR31969:SF22 (PANTHER)	no GO terms	no GO terms
FGENESH274[mRNA]	---NA---	264	680-943	1								no IPS match	no IPS match	no IPS match
FGENESH274[mRNA]	---NA---	324	1705-2443	2								no IPS match	no IPS match	no IPS match
FGENESH274[mRNA]	ras-related RABA1b	654	9282-11489	2	9.49099E-158	96.4	6	F:GO:0005525; P:GO:0042538; P:GO:0007264; P:GO:0060627; C:GO:0005774; C:GO:0005886	F:GTP binding; P:hyperosmotic salinity response; P:small GTPase mediated signal transduction; P:regulation of vesicle-mediated transport; C:vacuolar membrane; C:plasma membrane			PR00449 (PRINTS); SM00175 (SMART); SM00173 (SMART); SM00176 (SMART); SM00174 (SMART); IPR001806 (PFAM); IPR005225 (TIGRFAM); G3DSA:3.40.50.300 (GENE3D); G3DSA:3.30.70.1390 (GENE3D); PTHR24073 (PANTHER); PTHR24073:SF637 (PANTHER); PS51419 (PROSITEPROFILES); cd01868 (CDD); IPR027417 (SUPERFAMILY)	F:GO:0005525; F:GO:0003924	F:GTP binding; F:GTPase activity
FGENESH274[mRNA]	anaphase-promoting complex subunit 6	1257	12276-19914	12	0.0	69.2						IPR019734 (SMART); IPR001440 (PFAM); IPR011990 (G3DSA:1.25.40.GENE3D); PF12895 (PFAM); IPR011990 (G3DSA:1.25.40.GENE3D); G3DSA:1.20.58.280 (GENE3D); IPR019734 (PFAM); IPR011990 (G3DSA:1.25.40.GENE3D); PTHR12558 (PANTHER); PTHR12558:SF18 (PANTHER); IPR019734 (PROSITEPROFILES); IPR019734 (PROSITEPROFILES); IPR013026 (PROSITEPROFILES); IPR013026 (PROSITEPROFILES); IPR019734 (PROSITEPROFILES); IPR011…	F:GO:0005515	F:protein binding
FGENESH274[mRNA]	rab3 GTPase-activating non-catalytic subunit	1608	21120-27628	10	0.0	90.4						IPR015943 (G3DSA:2.130.10.GENE3D); IPR032839 (PFAM); IPR026059 (PANTHER); IPR017986 (SUPERFAMILY)	F:GO:0005515; P:GO:0043087	F:protein binding; P:regulation of GTPase activity
FGENESH274[mRNA]	polynucleotide 3 -phosphatase ZDP-like isoform X1	786	29775-35049	10	6.5101E-130	70.2						IPR001510 (SMART); IPR001510 (PFAM); IPR013954 (PFAM); IPR001510 (G3DSA:3.30.1740.GENE3D); mobidb-lite (MOBIDBLITE); PTHR12083 (PANTHER); PTHR12083:SF16 (PANTHER); IPR001510 (PROSITEPROFILES); SSF57716 (SUPERFAMILY); IPR023214 (SUPERFAMILY)	F:GO:0003677; F:GO:0008270	F:DNA binding; F:zinc ion binding
FGENESH274[mRNA]	PREDICTED: uncharacterized protein LOC109351941 isoform X1	1542	36125-38339	4	0.0	76.6						mobidb-lite (MOBIDBLITE); PTHR34546 (PANTHER); PTHR34546:SF5 (PANTHER)	no GO terms	no GO terms
FGENESH274[mRNA]	tubby-like F-box 7	1236	39752-44616	6	0.0	79.6	3	C:GO:0005929; F:GO:0035091; P:GO:0061512	C:cilium; F:phosphatidylinositol binding; P:protein localization to cilium			IPR000007 (PRINTS); IPR000007 (G3DSA:3.20.90.GENE3D); IPR001810 (PFAM); G3DSA:1.20.1280.50 (GENE3D); IPR000007 (PFAM); PTHR16517:SF61 (PANTHER); PTHR16517 (PANTHER); IPR025659 (SUPERFAMILY); IPR025659 (SUPERFAMILY)	F:GO:0005515	F:protein binding
FGENESH274[mRNA]	LIGHT-DEPENDENT SHORT HYPOCOTYLS 10-like	540	49387-49926	1	6.52812E-108	92.2						IPR006936 (PFAM); mobidb-lite (MOBIDBLITE); mobidb-lite (MOBIDBLITE); PTHR31165 (PANTHER); PTHR31165:SF24 (PANTHER); IPR006936 (PROSITEPROFILES)	no GO terms	no GO terms
FGENESH274[mRNA]	phosphoenolpyruvate housekeeping isozyme-like	2904	64085-69259	10	0.0	97.8	7	C:GO:0009507; P:GO:0048366; C:GO:0048046; C:GO:0005829; P:GO:0006099; P:GO:0015977; F:GO:0008964	C:chloroplast; P:leaf development; C:apoplast; C:cytosol; P:tricarboxylic acid cycle; P:carbon fixation; F:phosphoenolpyruvate carboxylase activity	EC:4.1.1.31	Phosphoenolpyruvate carboxylase	IPR021135 (PRINTS); G3DSA:1.20.1440.90 (GENE3D); IPR021135 (PFAM); PTHR30523:SF15 (PANTHER); PTHR30523 (PANTHER); IPR022805 (HAMAP); IPR015813 (SUPERFAMILY)	F:GO:0003824; P:GO:0006099; P:GO:0015977; F:GO:0008964	F:catalytic activity; P:tricarboxylic acid cycle; P:carbon fixation; F:phosphoenolpyruvate carboxylase activity
FGENESH274[mRNA]	ubiquitin-conjugating enzyme E2 36-like isoform X2	456	71936-78160	7	1.0431E-86	94.2						SM00212 (SMART); IPR016135 (G3DSA:3.10.110.GENE3D); IPR000608 (PFAM); IPR016135 (G3DSA:3.10.110.GENE3D); PTHR24067 (PANTHER); PTHR24067:SF188 (PANTHER); IPR000608 (PROSITEPROFILES); IPR000608 (CDD); IPR016135 (SUPERFAMILY)	no GO terms	no GO terms
FGENESH274[mRNA]	serine threonine- kinase	711	87751-91296	5	6.54941E-97	93.8	5	F:GO:0005524; C:GO:0016021; F:GO:0004674; P:GO:0006468; C:GO:0005886	F:ATP binding; C:integral component of membrane; F:protein serine/threonine kinase activity; P:protein phosphorylation; C:plasma membrane	EC:2.7.11	Transferring phosphorus-containing groups	G3DSA:3.30.200.20 (GENE3D); G3DSA:1.10.510.10 (GENE3D); IPR001245 (PFAM); PTHR27006:SF59 (PANTHER); PTHR27006 (PANTHER); IPR000719 (PROSITEPROFILES); IPR011009 (SUPERFAMILY)	F:GO:0005524; F:GO:0004672; P:GO:0006468	F:ATP binding; F:protein kinase activity; P:protein phosphorylation
FGENESH274[mRNA]	PREDICTED: uncharacterized protein LOC109351936	717	93019-94427	2	1.85952E-103	77.8	1	F:GO:0003677	F:DNA binding			PTHR34199 (PANTHER); PTHR34199:SF3 (PANTHER)	no GO terms	no GO terms
FGENESH274[mRNA]	UBP1-associated 2C	1407	97059-98465	1	0.0	90.0						IPR000504 (SMART); IPR000504 (PFAM); G3DSA:3.30.70.330 (GENE3D); mobidb-lite (MOBIDBLITE); mobidb-lite (MOBIDBLITE); PTHR24012 (PANTHER); PTHR24012:SF554 (PANTHER); IPR000504 (PROSITEPROFILES); IPR000504 (PROSITEPROFILES); cd12384 (CDD); cd12384 (CDD); IPR000504 (SUPERFAMILY); IPR000504 (SUPERFAMILY)	F:GO:0003676	F:nucleic acid binding
FGENESH296[mRNA]	inactive TPR repeat-containing thioredoxin TTL3-like	1845	31797-35236	8	0.0	89.4	2	C:GO:0005623; P:GO:0045454	C:cell; P:cell redox homeostasis			IPR019734 (SMART); G3DSA:1.10.287.1110 (GENE3D); G3DSA:1.10.150.160 (GENE3D); G3DSA:3.40.30.10 (GENE3D); IPR011990 (G3DSA:1.25.40.GENE3D); IPR013766 (PFAM); IPR011990 (G3DSA:1.25.40.GENE3D); IPR011990 (G3DSA:1.25.40.GENE3D); PF14559 (PFAM); IPR011990 (G3DSA:1.25.40.GENE3D); mobidb-lite (MOBIDBLITE); PTHR22904 (PANTHER); PTHR22904:SF455 (PANTHER); IPR013026 (PROSITEPROFILES); IPR013026 (PROSITEPRO…	F:GO:0005515; P:GO:0045454	F:protein binding; P:cell redox homeostasis
FGENESH296[mRNA]	14-3-3 D	804	37222-40161	7	1.36249E-175	97.4	1	F:GO:0019904	F:protein domain specific binding			IPR000308 (PRINTS); IPR023410 (SMART); IPR023410 (G3DSA:1.20.190.GENE3D); IPR000308 (PIRSF); IPR023410 (PFAM); mobidb-lite (MOBIDBLITE); PTHR18860:SF40 (PANTHER); IPR000308 (PANTHER); IPR023410 (SUPERFAMILY)	F:GO:0019904	F:protein domain specific binding
FGENESH296[mRNA]	phosphoenolpyruvate carboxylase 2	2901	59176-64936	10	0.0	98.4	7	C:GO:0009507; P:GO:0048366; C:GO:0048046; C:GO:0005829; P:GO:0006099; P:GO:0015977; F:GO:0008964	C:chloroplast; P:leaf development; C:apoplast; C:cytosol; P:tricarboxylic acid cycle; P:carbon fixation; F:phosphoenolpyruvate carboxylase activity	EC:4.1.1.31	Phosphoenolpyruvate carboxylase	IPR021135 (PRINTS); G3DSA:1.20.1440.90 (GENE3D); IPR021135 (PFAM); PTHR30523:SF15 (PANTHER); PTHR30523 (PANTHER); IPR022805 (HAMAP); IPR015813 (SUPERFAMILY)	F:GO:0003824; P:GO:0006099; P:GO:0015977; F:GO:0008964	F:catalytic activity; P:tricarboxylic acid cycle; P:carbon fixation; F:phosphoenolpyruvate carboxylase activity
FGENESH296[mRNA]	---NA---	135	65522-68165	3								no IPS match	no IPS match	no IPS match
FGENESH296[mRNA]	PREDICTED: uncharacterized protein LOC109330868	324	84110-84433	1	1.31458E-35	73.0						IPR029472 (PFAM); PTHR37610 (PANTHER); PTHR37610:SF2 (PANTHER)	no GO terms	no GO terms
FGENESH437[mRNA]	---NA---	264	3188-3451	1								no IPS match	no IPS match	no IPS match
FGENESH437[mRNA]	---NA---	651	3857-6284	4								mobidb-lite (MOBIDBLITE)	no GO terms	no GO terms
FGENESH437[mRNA]	phosphoenolpyruvate housekeeping isozyme-like	2904	15156-20216	10	0.0	98.0	7	C:GO:0009507; P:GO:0048366; C:GO:0048046; C:GO:0005829; P:GO:0006099; P:GO:0015977; F:GO:0008964	C:chloroplast; P:leaf development; C:apoplast; C:cytosol; P:tricarboxylic acid cycle; P:carbon fixation; F:phosphoenolpyruvate carboxylase activity	EC:4.1.1.31	Phosphoenolpyruvate carboxylase	IPR021135 (PRINTS); G3DSA:1.20.1440.90 (GENE3D); IPR021135 (PFAM); PTHR30523:SF15 (PANTHER); PTHR30523 (PANTHER); IPR022805 (HAMAP); IPR015813 (SUPERFAMILY)	F:GO:0003824; P:GO:0006099; P:GO:0015977; F:GO:0008964	F:catalytic activity; P:tricarboxylic acid cycle; P:carbon fixation; F:phosphoenolpyruvate carboxylase activity
FGENESH437[mRNA]	dol-P-Man:Man(6) c(2)-PP-Dol alpha-1,2-mannosyltransferase	1686	21992-26602	10	0.0	94.2	4	F:GO:0000030; P:GO:0097502; C:GO:0016021; C:GO:0005783	F:mannosyltransferase activity; P:mannosylation; C:integral component of membrane; C:endoplasmic reticulum			IPR005599 (PFAM); mobidb-lite (MOBIDBLITE); PTHR22760:SF5 (PANTHER); IPR005599 (PANTHER)	F:GO:0016757	F:transferase activity, transferring glycosyl groups
FGENESH437[mRNA]	dirigent 22-like	573	28782-29354	1	2.03354E-121	91.6	3	F:GO:0042349; P:GO:0050790; P:GO:0009699	F:guiding stereospecific synthesis activity; P:regulation of catalytic activity; P:phenylpropanoid biosynthetic process			IPR004265 (PFAM); IPR034871 (G3DSA:2.40.480.GENE3D); PTHR21495:SF117 (PANTHER); PTHR21495 (PANTHER)	F:GO:0016853	F:isomerase activity
FGENESH437[mRNA]	---NA---	273	30092-30548	2								IPR006041 (PTHR31614:PANTHER); PTHR31614 (PANTHER)	no GO terms	no GO terms
FGENESH437[mRNA]	PREDICTED: uncharacterized protein LOC109353988	243	38979-40102	3	3.22488E-30	75.4						no IPS match	no IPS match	no IPS match
FGENESH437[mRNA]	ubiquitin-conjugating enzyme E2 35	513	42763-47559	8	4.78734E-85	81.0	7	C:GO:0005634; F:GO:0005524; F:GO:0061630; F:GO:0031625; C:GO:0005737; P:GO:0070534; P:GO:0006301	C:nucleus; F:ATP binding; F:ubiquitin protein ligase activity; F:ubiquitin protein ligase binding; C:cytoplasm; P:protein K63-linked ubiquitination; P:postreplication repair			SM00212 (SMART); IPR000608 (PFAM); IPR016135 (G3DSA:3.10.110.GENE3D); PTHR24067:SF188 (PANTHER); PTHR24067 (PANTHER); IPR000608 (PROSITEPROFILES); IPR000608 (CDD); IPR016135 (SUPERFAMILY)	no GO terms	no GO terms
FGENESH437[mRNA]	TPR repeat-containing thioredoxin TTL1-like	2094	51006-53869	7	0.0	85.6	2	C:GO:0005623; P:GO:0045454	C:cell; P:cell redox homeostasis			IPR019734 (SMART); PF13432 (PFAM); G3DSA:3.40.30.10 (GENE3D); PF13414 (PFAM); IPR019734 (PFAM); IPR011990 (G3DSA:1.25.40.GENE3D); IPR011990 (G3DSA:1.25.40.GENE3D); IPR013766 (PFAM); IPR019734 (PFAM); I PR011990 (G3DSA:1.25.40.GENE3D); G3DSA:1.10.287.1110 (GENE3D); IPR011990 (G3DSA:1.25.40.GENE3D); G3DSA:1.20.58.280 (GENE3D); mobidb-lite (MOBIDBLITE); PTHR22904:SF463 (PANTHER); PTHR22904 (PANTHER)…	F:GO:0005515; P:GO:0045454	F:protein binding; P:cell redox homeostasis
>FGENESH437[mRNA]	probable beta-1,3-galactosyltransferase 14	837	66822-70652	6	1.72716E-180	75.4	3	F:GO:0016757; C:GO:0016020; C:GO:0005794	F:transferase activity, transferring glycosyl groups; C:membrane; C:Golgi apparatus
FGENESH437[mRNA]	PREDICTED: uncharacterized protein LOC105852964	588	77080-78447	3	1.32573E-43	61.4						IPR029472 (PFAM); mobidb-lite (MOBIDBLITE); PTHR34222 (PANTHER)	no GO terms	no GO terms
FGENESH437[mRNA]	mediator of RNA polymerase II transcription subunit 15-like	690	85586-86275	1	1.07976E-51	65.2						mobidb-lite (MOBIDBLITE)	no GO terms	no GO terms
FGENESH437[mRNA]		278	66822-70652	6								IPR002659 (PFAM); IPR002659 (PANTHER); PTHR11214:SF176 (PANTHER)	C:GO:0016020; P:GO:0006486; F:GO:0008378	C:membrane; P:protein glycosylation; F:galactosyltransferase activity
