# Supplementary material for: A Tale of Two Families: Whole Genome and Segmental Duplications Underlie Glutamine Synthetase and Phosphoenolpyruvate Carboxylase Diversity in Narrow-Leafed Lupin (Lupinus angustifolius L.)
Source: Int J Mol Sci. 2020 Apr 8;21(7):2580. doi: 10.3390/ijms21072580 (PMC7177731; doi:10.3390/ijms21072580)
Supplement: Supplementary file 1 [file ijms-21-02580-s001.zip › Supplementary files/Supplementary file 12.txt]

Title: Tale of two families – whole genome and segmental duplications underlie glutamine synthetases and phosphoenolpyruvate carboxylases diversity in narrow-leafed lupin
Authors: Katarzyna B. Czyż, Michał Książkiewicz, Grzegorz Koczyk, Anna Szczepaniak, Jan Podkowiński, Barbara Naganowska
Journal: International Journal of Molecular Sciences
Supplementary file 12. Sequences of GS and PEPC gene families representatives used in selection pressure analysis.
>GS1_cs1_trifolium_pratense__gene___gene24906
ATGTCTCTCCTTTCAGATCTCATCAACCTTGACCTCTCAGATTCCACCGAAAAAATCATAGCTGAATACATATGGATTGGTGGATCAGGTTTGGACTTGAGGAGCAAAGCAAGGACTCTTCCAGGACCAGTTACTGACCCTTCACAGCTACCCAAGTGGAACTATGATGGTTCCAGCACAGGTCAAGCTCCTGGAGAAGATAGTGAAGTTATTATATACCCACAAGCCATTTTCAAGGATCCATTCAGAAGGGGTAACAATATCCTGGTTATTTGTGATGCATACACTCCAGCCGGAGAACCAATTCCCACTAACAAGAGACACGCAGCAGCCAAGATTTTCAGCCATCCTGATGTTGTTGCTGAAGAAACATGGTATGGTATTGAGCAAGAATACACCTTGTTGCAGAAAGATATTCAGTGGCCTCTTGGTTGGCCAGTTGGTGGTTTTCCTGGACCTCAGGGACCATACTACTGTGGTGCTGGTGCTGACAAGGCTTTTGGCCGTGACATTGTCGACGCACATTACAAAGCCTGTCTTTATGCTGGCATCAACATCAGTGGAATCAATGGTGAAGTAATGCCCGGTCAATGGGAATTCCAAGTTGGTCCCTCAGTTGGTATCTCTGCTGGTGATGAGATATGGGCTGCACGTTACATTTTGGAGAGGATCACTGAGATTGCTGGTGTGGTCCTTTCCCTTGACCCTAAACCAATTAAGGGTGATTGGAATGGTGCTGGTGCTCACACAAATTACAGCACCAAGTCTATGAGAGAAGATGGTGGCTATGAAGTCATCAAGAAAGCAATTGAAAAGCTAGGAAAGAAGCACGCCGAGCACATTGCTGCTTACGGAGAAGGCAACGAGCGCCGATTGACAGGGAAACATGAGACAGCTGACATTAATACCTTCTTATGGGGTGTTGCAAACCGTGGAGCTTCGATTAGAGTTGGAAGGGACACCGAGAAAGAAGGAAAGGGTTACTTTGAGGATAGGAGGCCAGCATCTAACATGGATCCATATGTTGTTACTTCCATGATTGCAGACACAACCATCCTCTGGAAACCA
>GS1_cs1_medicago_truncatula__gene___MTR_3g065250
ATGTCTCTCCTTTCAGATCTCATCAACCTTGACCTCTCCGAAACCACCGAGAAAATCATCGCCGAATACATATGGATTGGTGGATCTGGTTTGGACTTGAGGAGCAAAGCAAGGACTCTACCAGGACCAGTTACTGACCCTTCACAGCTTCCCAAGTGGAACTATGATGGTTCCAGCACAGGTCAAGCTCCTGGAGAAGATAGTGAAGTTATTATATACCCACAAGCCATTTTCAAGGATCCATTCAGAAGGGGTAACAATATCTTGGTTATGTGTGATGCATACACTCCAGCTGGAGAACCCATTCCCACCAACAAGAGACACGCAGCTGCCAAGGTTTTCAGCCATCCTGATGTTGTTGCTGAAGTACCATGGTATGGTATTGAACAAGAATACACCTTGTTGCAGAAAGACATCAACTGGCCTCTTGGTTGGCCAGTTGGTGGTTTTCCTGGACCTCAGGGACCATACTATTGTGGTGCTGGTGCTGACAAGGCATTTGGCCGTGACATTGTTGACTCACATTACAAAGCCTGTCTTTATGCCGGCATCAACATCAGTGGAATCAATGGTGAAGTGATGCCTGGTCAATGGGAATTCCAAGTTGGTCCCTCAGTTGGCATCTCTGCTGGTGATGAAATTTGGGTTGCTCGTTACATTTTGGAGAGGATCACTGAGATTGCTGATGTGGTGCTTTCCTTTGACCCAAAACCAATTAAGGGTGATTGGAATGGTGCTGGTGCTCACACAAATTACAGCACCAAGTCTATGAGAGAAGATGGTGGCTATGAAGTCATCTTGAAAGCAATTGAGAAGCTTGGGAAGAAGCACAAGGAGCACATTGCTGCTTATGGAGAAGGCAACGAGCGTAGGTTGACAGGGCGACATGAGACGGCTGACATTAACACCTTCTTATGGGGTGTTGCAAACCGTGGTGCGTCGATTAGAGTTGGAAGGGACACAGAGAAAGCAGGAAAAGGTTATTTCGAGGACAGGAGGCCATCATCTAACATGGATCCATATGTTGTTACTTCCATGATTGCAGACACCACCATTCTCTGGAAACCA
>GS1_cs1_vigna_radiata__gene4883
ATGTCGCTGCTATCAGATCTCATCAACCTCAACCTCTCCGACACCACCGAGAAGGTCATCGCAGAGTACATATGGATCGGTGGATCAGGACTGGATCTAAGGAGCAAAGCAAGGACTCTCCCAGGACCAGTTAGCGACCCTTCAAAGCTGCCTAAGTGGAACTATGATGGCTCCAGCACAGGTCAAGCCCCTGGAGAAGACAGTGAAGTGATTATATACCCACAAGCTATTTTCAAGGATCCATTCCGAAGGGGTAACAATATCTTGGTTATGTGTGATGCTTACACTCCAGCTGGAGAACCCATTCCCACTAACAAGAGGCACAATGCTGCCAAGATATTCAGCCATCCTGATGTTGTTGCCGAAGAGCCCTGGTACGGTATCGAGCAGGAATACACCTTGTTGCAGAAGGATGTCAACTGGCCAGTTGGGTGGCCTGTTGGCGGTTTCCCTGGACCTCAGGGACCTTACTATTGTGGTGCTGGTGCTGATAAGGCTTTTGGGCGTGACATTGTTGACGCACATTACAAAGCCTGTCTTTATGCTGGCATCAACATCAGTGGAATTAATGGAGAGGTTATGCCGGGTCAGTGGGAATTCCAAGTTGGACCTGCGGTTGGGATATCAGCTGGTGACGAGTTGTGGGTAGCTCGTTACATCTTGGAGAGGATTACTGAGATTGCTGGTGTGGTGCTTTCCTTTGACCCTAAGCCAATCAAGGGTGATTGGAATGGTGCCGGTGCTCACACCAACTACAGCACGAAGACAATGAGAAACGATGGTGGCTATGAAGTAATCAAATCAGCAATTGAAAAATTGGGGAAGAGGCACAAGGAGCATATCGCTGCTTATGGAGAAGGCAATGAACGCCGTTTGACAGGACGACACGAAACTGCAGACATCAACACCTTCTTATGGGGAGTTGCCAACCGTGGAGCTTCTATTAGAGTTGGGAGGGACACAGAGAAAGCAGGGAAGGGATACTTTGAGGACAGAAGGCCAGCTTCTAACATGGACCCGTATGTTGTTACTTCCATGATTGCAGACACAACCATTCTGTGGAAGCCA
>GS1_cs1_phaseolus_vulgaris__Phvul.001G229500.v1.0
ATGTCGCTGCTCTCAGATCTCATCAACCTTAACCTCTCCGACACCACCGAGAAGGTCATCGCAGAGTACATATGGATCGGTGGATCAGGATTGGATCTAAGGAGCAAAGCAAGGACTCTCCCAGGACCAGTTACCAACCCTTCACAGCTGCCTAAGTGGAACTATGATGGTTCCAGCACAGGTCAAGCCCCTGGACAAGACAGTGAAGTGATTATATACCCACAAGCCATTTTCAAGGATCCATTCAGAAGGGGTAACAATATCTTGGTTATGTGTGATGCTTACACTCCAGCTGGAGAACCCATTCCCACTAACAAGAGGCACAATGCTGCCAAGATATTCAGCAATCCTGATGTTGTTGCTGAAGAACCCTGGTACGGTATTGAGCAGGAATACACCTTGTTGCAGAAAGAAGTGAACTGGCCTGTTGGGTGGCCTGTTGGTGGTTTCCCTGGACCTCAGGGACCTTACTATTGTGGTGTTGGTGCTGACAAGGCTTTTGGGCGTGACATTGTTGACGCACATTACAAAGCCTGTGTCTATGCTGGCATCAACATCAGTGGAATTAATGGAGAGGTGATGCCTGGTCAGTGGGAATTCCAAGTTGGACCTGCAGTTGGGATCTCAGCTGGTGACGAGTTGTGGGTAGCTCGTTACATCTTGGAGAGGATCACTGAGGTTGCTGGTGTGGTGCTTTCCTTTGACCCCAAGCCAATCAAGGGTGATTGGAATGGTGCTGGTGCTCACACCAACTACAGCACCAAGACAATGAGAAATGATGGTGGCTATGAAGAAATCAAATCAGCTATACAGAAATTGGGGAAGAGGCACAAGGAGCATATCGCTGCTTATGGAGAAGGCAATGAACGCCGTCTGACAGGACGACACGAAACTGCCGACATCAACACCTTCCTATGGGGAGTTGCAAACCGTGGAGCTTCTATTAGAGTTGGGAGGGACACAGAGAAAGCAGGGAAGGGTTACTTTGAGGACAGGAGACCTGCTTCTAACATGGACCCCTATGTTGTCACTTCCATGATTGCAGACACAACCATTCTGTGGAAGCCA
>GS1_cs1_cajanus_cajan__gene320
ATGTCGTTGCTCTCAGATCTCATCAACCTTAACCTCTCCGACACCACCGAGAAGGTGATCGCAGAGTACATATGGATCGGTGGATCAGGAATGGACCTAAGGAGCAAAGCAAGGACTCTCCCAGGACCAGTTAGCGACCCTTCAGAGCTGCCCAAGTGGAATTATGATGGTTCCAGCACAGGTCAAGCTCCTGGAGAAGACAGTGAAGTGATTATATATCCACAAGCCATTTTCCGGGATCCATTCAGAAGGGGCAACAATATCTTGGTTATCTGTGATGCTTACACTCCTGCTGGAGAACCAATTCCCACTAACAAGAGGCACGATGCTGCTAAGATATTCAGCCACCCTGAAGTTGTTGCTGAAGAGCCCTGGTATGGTATTGAGCAGGAATACACCTTGTTGAAGAAAGAGGTCCACTGGCCTCTTGGGTGGCCTGTTGGTGGTTTCCCTGGACCTCAGGGGCCATACTATTGTGGTGTTGGTGCTGATAAGGCTTTTGGCCGTGACATTGTTGACGCACATTACAAAGCCTGTCTCTATGCTGGCGTTAACATCAGTGGAATCAATGGAGAAGTGATGCCCGGTCAGTGGGAATTCCAAGTGGGTCCTGCAGTTGGTATCTCAGCCGGTGACGAATTGTGGGTAGCTCGTTACATCTTGGAGAGGATCACTGAGATTGCTGGTGTGGTGCTTTCCTTTGACCCCAAGCCAATTAAGGGTGATTGGAATGGTGCTGGTGCTCACACAAACTACAGCACCAAGTCAATGAGAAATGATGGTGGCTATGAAGTGATCAAGACAGCCATTGAGAAGTTGGGGAAGAAGCACAAGGAGCACATTGCTGCTTACGGAGAAGGCAATGAGCGTCGTTTGACAGGACGACATGAAACAGCCGACATCAACACCTTCTTATGGGGAGTTGCAAACCGTGGAGCTTCTATTAGAGTTGGGAGGGACACAGAGAAAGCAGGGAAGGGATACTTTGAGGACAGAAGGCCTGCATCAAACATGGACCCATATGTGGTTACTTCCATGATTGCAAACACAACCATTCTCTGGAAGCCA
>GS1_cs1_glycine_max__gene___GLYMA18G04660
ATGTCGCTGCTCTCAGATCTCATCAACCTTAACCTCTCAGACACTACTGAGAAGGTGATCGCAGAGTACATATGGATCGGTGGATCAGGAATGGACCTGAGGAGCAAAGCAAGGACTCTCCCAGGACCAGTTAGCGACCCTTCAAAGCTTCCCAAGTGGAACTATGATGGTTCCAGCACAGGCCAAGCTCCTGGAGAAGACAGTGAAGTGATTATATACCCACAAGCCATTTTCAGGGATCCATTCAGAAGGGGCAACAATATCTTGGTTATCTGTGATACTTACACTCCAGCTGGAGAACCCATTCCCACTAACAAGAGGCACGATGCTGCCAAGGTTTTCAGCCATCCTGATGTTGTTGCTGAAGAGACATGGTATGGTATTGAGCAGGAATACACCTTGTTGCAGAAAGATATCCAATGGCCTCTTGGGTGGCCTGTTGGTGGTTTCCCTGGACCACAGGGTCCATACTACTGTGGTGTTGGCGCTGACAAGGCTTTTGGCCGTGACATTGTTGACGCACATTACAAAGCCTGTCTTTATGCTGGCATCAACATCAGTGGAATTAATGGAGAAGTGATGCCCGGTCAGTGGGAATTCCAAGTTGGACCTTCAGTTGGAATCTCAGCTGGTGACGAGGTGTGGGCAGCTCGTTACATCTTGGAGAGGATCACTGAGATTGCTGGTGTGGTGGTTTCCTTTGATCCCAAGCCAATTCAGGGTGATTGGAATGGTGCTGGTGCTCACACAAACTACAGCACTAAGTCCATGAGAAATGATGGTGGCTATGAAGTGATCAAAACCGCCATTGAGAAGTTGGGGAAGAGACACAAGGAGCACATTGCTGCTTATGGAGAAGGCAACGAGCGTCGTTTGACAGGGCGCCACGAAACCGCTGACATCAACACCTTCTTATGGGGAGTTGCAAACCGTGGAGCTTCAGTTAGGGTTGGGAGGGACACAGAGAAAGCAGGGAAGGGATATTTTGAGGACAGAAGGCCAGCTTCTAACATGGACCCATATGTGGTTACTTCCATGATTGCAGACACAACCATTCTGTGGAAGCCA
>GS1_cs1_glycine_max__gene___GLYMA11G33560
ATGTCTCTGCTCTCAGATCTCATCAACCTTAACCTCTCCGATACCACCGAGAAGGTGATCGCAGAGTACATATGGATCGGTGGATCAGGAATGGACCTGAGGAGCAAAGCAAGGACTCTCCCAGGACCAGTTAGCGACCCTTCAGAGCTTCCCAAGTGGAACTATGATGGTTCCAGCACAGGTCAAGCTCCTGGTGAAGACAGTGAAGTGATTTTATACCCACAAGCCATTTTCAGGGATCCATTCAGAAGGGGTAACAATATCTTGGTTATCTGTGATGCCTACACTCCTGCTGGAGAACCTATTCCCACTAACAAGAGGCACGCTGCTGCCAAGGTTTTCAGCCATCCTGATGTTGTTGCTGAAGTGCCATGGTACGGTATTGAACAAGAATACACCTTGTTGCAGAAAGATATCCAATGGCCTCTTGGGTGGCCTGTTGGTGGTTTCCCTGGACCTCAGGGTCCATACTACTGTGGTGTTGGCGCTGACAAGGCTTTTGGCCGTGACATTGTTGACGCACACTACAAAGCCTGTATTTATGCTGGCATCAACATCAGTGGAATTAATGGAGAAGTGATGCCCGGTCAGTGGGAATTCCAAGTTGGACCTTCAGTTGGAATCTCAGCTGGTGATGAGATTTGGGCAGCTCGTTACATCTTGGAGAGGATCACTGAGATTGCTGGTGTGGTGGTTTCCTTTGACCCCAAGCCAATTAAGGGTGATTGGAATGGTGCTGGTGCTCACACAAACTACAGCACCAAGTCCATGAGAGAAGATGGTGGCTATGAAGTGATCAAAGCAGCAATTGACAAGTTGGGGAAGAAGCACAAGGAGCACATTGCTGCTTATGGAGAAGGCAACGAACGTCGTTTGACAGGACGCCACGAAACCGCTGACATCAACACCTTCTTATGGGGAGTTGCAAACCGTGGAGCTTCTGTTAGGGTTGGGAGAGACACAGAGAAAGCAGGGAAGGGATATTTTGAGGACAGAAGGCCAGCTTCCAACATGGACCCATACGTGGTTACTTCCATGATTGCAGACACAACCATTCTGTGGAAGCCA
>GS1_cs1_lotus_japonicus__Lj6g3v0410480
ATGTCGCTGCTTTCAGATCTCATCAACCTCAACCTCTCTGAAACCACAGACAAGATTATCGCTGAGTACATATGGATTGGTGGATCAGGTTTGGACATGAGGACCAAAGCAAGGACCCTCCCAGGACCAGTGAGCGACCCTTCACAACTGCCCAAGTGGAATTATGATGGTTCCAGCACAGGTCAAGCTCCTGGAGAAGATAGTGAAGTGATCTTATACCCACAGGCCATTTTCAGAGATCCATTCAGAAGGGGCAGCAATATCCTGGTTATCTGTGATGCATACACTCCTGCTGGAGAACCCATTCCCACTAACAAGAGACATGCTGCTGCCAAGGTTTTCAGCCATCCTGATGTTGTAGCTGAAGTACCCTGGTATGGTATTGAGCAGGAATATACCTTGTTGCAGAAAGAGGTCAACTGGCCTGTTGGGTGGCCTATTGGTGGTTTCCCTGGACCACAGGGACCATACTACTGTGGTATTGGAGCTGATAAGGCTTTTGGCCGTGATATTGTGGACGCACATTACAAAGCCTGCCTTTATGCCGGTGTGAACATCAGTGGAATCAATGGAGAAGTGATGCCTGGCCAGTGGGAATTCCAAGTTGGCCCTTCAGTAGGTATCTCAGCTGGTGATGAGGTGTGGGTTGCTCGTTACATTTTGGAGAGAATCACTGAGATTGCTGGGGTGGTCCTTTCCTTTGACCCCAAGCCAATTAAGGGTGATTGGAATGGTGCTGGTGCTCACACAAATTACAGCACTAAGACCATGAGAGAGGATGGTGGCTATGAAGTGATCAAGAAAGCAATTGATAAGTTGGGGTTGAGACACAAGGAGCACATTGCTGCTTATGGAGAAGGCAACGAGCGTCGTTTGACAGGAAGACACGAGACAGCTGACATCAACACTTTCTTATGGGGAGTTGCAAACCGTGGTGCTTCTATTAGAGTTGGGAGGGACACAGAGAAAGAAGGGAAGGGTTACTTTGAGGACAGAAGGCCTGCATCTAACATGGACCCATATGTTGTCACTTCCATGATTGCAGACACAACCATTCTCTGGAAACCA
>GS1_cs1_lupinus_angustifolius__gene24502
ATGTCCCTGCTCTCAGATCTCATCAACCTTAACCTCTCCGAAACCACGGAGAAGGTGATCGCTGAGTACATATGGATTGGTGGATCAGGATTGGACCTTAGGAGCAAAGCAAGGACTCTACCAGGACCAGTTAGTGACACATCAAAGCTACCCAAGTGGAACTATGATGGTTCCAGCACAGGTCAAGCTCCAGGAGAAGATAGTGAAGTGATCTTATATCCTCAAGCTATTTTCAAGGATCCATTCAGAAGGGGTAACAATATCCTGGTAATGTGTGATGCTTACACTCCTGCTGGAGTACCCATTCCCACTAACAAGAGACATGCTGCTGCAGAGATTTTCAGCAATCCTGATGTTGTTTCTGAGGAACCCTGGTATGGTATTGAACAGGAATACACCTTGTTGCAGAATCATATCCAATGGCCTCTTGGGTGGCCTGTTGGTGGTTTTCCTGGACCGCAGGGACCATACTATTGTGGTATTGGTGCTGACAAGGCATATGGTCGTGATATTGTTGACTCACATTACAAAGCCTGTCTATATGCTGGCATTAATGTCAGTGGAATTAACGGGGAAGTGATGCCCGGGCAGTGGGAATTCCAAGTTGGTCCATCTCTTGGCATCACTGCTGGTGATGAGATATGGGTTGCTCGTTACATTTTGGAGAGGATCACTGAGATTGCTGGTGCTGTGGTTTCCTTTGACCCTAAACCAGTCAAGGGTGATTGGAATGGTGCTGGTGCTCACACAAATTACAGCACCAAGTCCATGAGGAATGATGGTGGTTATGACATCATAAAACAAGCTATTGAGAAATTGAGCAAGAGGCATAAGGAGCATATTGCTGCTTATGGAGAAGGCAATGAGCGTCGTTTGACTGGTAAACATGAGACAGCTGACATCAACACCTTCTTATGGGGAGTTGCAAACCGTGGTGCTTCTATTAGAGTTGGAAGGGATACTGAGAAAGCAGGGAAGGGTTATTTTGAGGACAGGAGGCCTGCTTCTAATATGGACCCATATGTAGTCACTTCCATGATTGCTGAAACCACCATTCTCTGGAAACCA
>GS1_cs1_lupinus_angustifolius__gene6261
ATGTCTCTGCTCTCAGATCTCATCAACCTTAACCTCTCCGAAACAACAGAGAAGGTTATTGCTGAGTACATATGGATTGGTGGATCAGGATTGGACTTGAGGAGCAAAGCAAGGACTCTCCCAGGACCAGTTAGTGACCCATCAAAGTTGCCTAAGTGGAATTATGATGGTTCCAGCACAGGCCAAGCTCCAGGAGAAGATAGTGAAGTGATCTTATATCCTCAAGCTATTTTCAAGGATCCATTTAGAAGGGGTAACAATATCCTGGTTATGTGTGATGCTTACACTCCTGCTGGAGAACCCATTCCCACCAACAAGAGACATGGTGCTGCAAAGATTTTCAGCAATTCTGATGTTGTTAAGGAGGAACCCTGGTATGGGATTGAGCAGGAATACACCTTGTTGCAGAAAGATATCCAATGGCCTCTTGGGTGGCCTGTTGGTGGTTTTCCTGGACCCCAGGGACCATACTACTGTGGTATTGGAGCTGACAAGGCTTTTGGTCGTGACATTGTTGACTCACATTACAAAGCTTGTCTTTATGCTGGAATTAATGTCAGCGGAATTAATGGGGAAGTGATGCCTGGCCAATGGGAGTTTCAAGTTGGTCCCTCGGTTGGTATCTCTGCTGCTGATGAGATATGGGTTGCTCGTTACATTTTGGAGAGGATCACTGAGATTGCTGGTGCTGTGGTTTCCTTTGACCCCAAGCCAATTCAGGGTGATTGGAATGGTGCTGGTGCTCACACAAATTACAGCACCAAGTCCATGAGAAATGATGGTGGCTATGAAATCATCAAACAAGCAATTGAGAAGTTGAGCAAGAAGCACAAGGAGCACATTGCTGCTTATGGAGAAGGCAATGAGCGTCGTTTAACCGGAAAGCATGAAACAGCTGACATCAACACCTTCTTATGGGGAGTTGCAAACCGTGGTGCTTCTATAAGAGTTGGAAGGGACACAGAGAAAGCAGGGAAAGGATATTTTGAAGACAGAAGGCCTGCTTCTAACATGGACCCATATGTGGTTACTTCCATGATTGCTGAAACCACCATTCTCTGGAAACCA
>GS1_cs1_lupinus_angustifolius__gene27466
ATGTCTCTGCTCACAGATCTTATCAACCTTAACATCTCCGAAACAACAGAGAAGGTTATTGCTGAGTACATATGGATTGGTGGATCAGGATTGGACCTGAGGAGCAAAGCAAGGACTCTACCAGGACCAGTTAGTGACCCTTCAGAGTTGCCCAAGTGGAATTATGATGGTTCTAGCACAGGTCAAGCCCCTGGTGAAGATAGTGAAGTGATCATATATCCTCAAGCTATTTTCAAGGATCCATTCAGAAGGGGTAACAATATTCTGGTTTTGTGTGATGCTTACACTCCTGCTGGAGAACCCATTCCGACTAACAAGAGACATGCTGCTGCCAAGATTTTCAGCAATCCTGATGTTGTTGCTGAGGAACCATGGTATGGTATTGAGCAGGAATATACTTTGTTGCAGAATCATGTCCAATGGCCTCTTGGTTGGCCTGTTGGTGGTTTTCCTGCACCTCAGGGACCATACTATTGTGCTATTGGTGCTGACAAAGCTTACGGTCGTGAAATTGTCGACGCACATTACAAAGCTTGTCTCTATGCTGGCATTAATGTGAGCGGAATTAATGGCGAAGTTATGCCTGGACAGTGGGAATTCCAAGTTGGTCCCTCTGTTGGAATCTCTGCTGGTGATGAAATATGGGTTGCTCGTTACATTTTGGAGAGAATCACTGAGATTGCTGGCACTGTGGTTTCCTTTGACCCCAAGCCAATTAAGGGTGATTGGAATGGTGCTGGTGCACACACAAATTACAGCACCAAGTCTATGAGGAATGATGGTGGCTATGAAATAATCAAACAAGCCATTGATAAGTTGGGTAAGAGGCATAAGGAGCACATTGCTGCTTATGGAGAAGGCAATGAGCGTCGTTTAACTGGAAAGCATGAGACAGCTGATATTAACACCTTCAAATGGGGAGTTGCAAACCGTGGTGCTTCCATTAGAGTTGGAAGGGACACAGAGAAAGAAGGGAAGGGATATTTTGAGGACAGAAGACCAGCTTCTAACATGGACCCATATGTGGTCACTTCCTTGATTGCTGAAACCACCCTTCTCTGGAAACCA
>GS1_cs1_glycine_max__gene___GLYMA14G39420
ATGTCGTTGCTCTCCGATCTTATCAACCTTAACCTCTCCGACATCACCGATAAAGTGATCGCCGAGTACATATGGGTAGGTGGATCTGGCATGGATATGAGGAGCAAAGCAAGGACACTCTCAGGACCGGTTAAAGACCCTTCGAAGCTTCCCAAGTGGAACTATGATGGTTCCAGCACTGGTCAAGCTCCTGGGCAAGATAGTGAAGTGATCTTATATCCACAAGCAATTTTCAAGGATCCATTCAGGAGGGGTAGCAATATCCTGGTTATGTGTGATGCTTACACTCCTGCTGGGGAACCCATTCCTACAAACAAGAGAAATAATGCTGCAAAGATATTCGGCCATCCTGATGTTGCTGCTGAAGAACCCTGGTATGGCCTAGAGCAAGAATACACCTTGTTGCAAAAAGATGTCCAATGGCCTCTAGGATGGCCTCTTGGTGGTTTTCCTGGGCCACAAGGACCATATTATTGTGGTACTGGTGCTAACAAGGCTTTCGGGCGTGATATTGTTGACTCACATTACAAAGCATGTATTTATGCGGGCATTAACATCAGTGGAATCAATGGAGAAGTGATGCCTGGTCAGTGGGAATTCCAAGTTGGTCCATCAATTGGCATCTCTGCTGCTGACGAATTGTGGGTTGCTCGTTATATTTTGGAGAGGATCACCGAGATTGCAGGAGTGGTGCTTTCCTTTGACCCTAAACCAATTCAGGGTGATTGGAATGGTGCTGGTGCTCACACAAATTACAGTACCAAGTCCATGAGAAACGATGGTGGCTATGAAGTCATCAAAAAAGCAATTGCTAAGTTGGAAAAGAGACACAAGGAGCACATTGCAGCTTACGGAGAAGGCAACGAACGTCGTTTGACTGGACGACACGAGACAGCTGACATGAACACCTTTGTATGGGGTGTTGCAAACCGTGGTGCTTCTATTAGAGTAGGGAGGGACACTGAGAAGGCAGGGAAGGGGTATTTTGAGGATAGGAGGCCTGCCTCTAATATGGACCCTTATGTGGTCACTTCCATGATTGCTGAGACAACCATTCTTTGGAAACCA
>GS1_cs1_glycine_max__gene___GLYMA02G41120
ATGTCGTTACTCTCCGATCTTATCAACCTTAACCTCTCCGACATCACCGATAAGGTGATCGCCGAGTACATATGGGTTGGTGGATCTGGCATGGATATGAGGAGCAAAGCAAGGACTCTCTCGGGACTGGTTAATGACCCTTCCAAGCTTCCCAAGTGGAACTATGATGGTTCCAGCACTGGTCAAGCTCCTGGACAAGATAGTGAAGTGATCTTATATCCACAAGCAATTTTTCGGGATCCATTCAGGAGGGGTAACAATATCCTGGTTATGTGTGATGCTTACACTCCTGCTGGGGAACCCATTCCTACCAACAAGAGAAATAAAGCTGCAAAGATATTCAGTAATCCGGATGTTGCTGCTGAAGAACCCTGGTATGGTCTTGAGCAGGAATATACATTATTGCAGAAAGATGTCCAATGGCCTCTTGGATGGCCTCTTGGTGGGTTTCCTGGGCCCCAGGGACCATACTATTGTGGAACTGGTGCTAACAAGGCTTTTGGGCGTGATATTGTTGACTCACATTACAAAGCATGTATTTATGCGGGAATTAACATAAGTGGAATCAATGGAGAAGTGATGCCCGGTCAGTGGGAATTCCAAGTTGGTCCATCGGTTGGCATCTCTGCTGCTGACGAGTTGTGGGTTGCTCGTTACATTTTGGAGAGGATCACCGAGATTGCTGGAGTGGTGCTTTCCTTTGACCCTAAACCAATTCAGGGTGATTGGAATGGTGCTGGTGCTCACACAAATTACAGTACCAAGTTGATGAGAAACGATGGTGGCTATGAAATCATCAAAAAAGCAATTGCTAAGTTGGAAAAGAGGCACAAAGAGCACATTGCTGCTTACGGAGAAGGCAATGAACGTCGTTTGACCGGACGACACGAGACGGCTGACATGAACACCTTTTTATGGGGTGTTGCAAACCGTGGTGCTTCTATTAGGGTAGGGAGAGACACTGAAAAGGCAGGGAAGGGATACTTTGAAGATAGGAGGCCTGCCTCTAACATGGACCCTTATGTGGTCACTTCCATGATTGCTGAGACAACTATTCTTTGGAAACCA
>GS1_cs1_cajanus_cajan__gene24398
ATGTCGTCACTCTCTGATCTTATCAACCTTAATCTCTCCGACATCACGGAGAAGGTGATCGCCGAGTACATATGGGTTGGTGGATCCGGCATGGACATGAGAAGCAAAGCAAGGACTCTCTCAGGACCAGTTAGAGACCCTTCAAAGCTTCCCAAGTGGAACTATGATGGTTCCAGCACTGGTCAAGCTCCTGGACAAGATAGTGAAGTGATCTTATATCCACAGGCAATTTTCAGGGATCCATTCAGGAGGGGTAGCAATATCCTGGTTATGTGTGATGCTTACACTCCTGCTGGGGAACCCATTCCTACCAACAAGAGAAACAATGCTGCAAAGATATTCAGCCATCCTGATGTTGTTGCTGAAGAACCCTGGTTTGGCCTTGAGCAGGAATACACCTTGTTGCAGAAAGATGTCCAATGGCCTCTTGGATGGCCTCTTGGTGGTTTTCCTGGGCCCCAGGGACCATACTATTGTGGTACTGGTGCTAACAAGGCTTTCGGGCGTGATATTGTTGACTCACATTACAAAGCCTGTCTTTATGCAGGCATTAACATCAGTGGAATTAATGGAGAAGTGATGCCCGGACAGTGGGAATTCCAAGTTGGTCCATCGGTTGGCATCTCTGCTGGTGACGAATTGTGGGTAGCTCGTTACATTTTGGAGAGGATCACTGAGATTGCTGGAGTGGTGCTTTCTTTTGACCCAAAACCAATTCAGGGTGATTGGAATGGTGCTGGTGCTCACACAAATTACAGTACCAAGTCCATGAGAAACGATGGTGGCTATGAAATCATCAAAAAAGCAATTGGCAAATTGGAAAAGAGACACAAGGAGCACATTGCTGCTTATGGAGAAGGCAATGAACGTCGTTTGACAGGACGACACGAGACAGCTGACATGAACACCTTCCTATGGGGCGTTGCAAACCGTGGTGCTTCTATAAGGGTAGGGAGGGACACTGAGAAGGCAGGGAAGGGCTATTTTGAGGATAGAAGGCCTGCGTCTAACATGGACCCTTATGTTGTCACTTCCATGATTGCAGAGACAACCATTCTCTGGAAACCA
>GS1_cs1_phaseolus_vulgaris__Phvul.008G237400.v1.0
ATGTCATCAATCTCCGATCTTGTTAACCTTAACCTCTCTGACTCCACCGAGAGGGTGATCGCCGAGTATATATGGGTTGGTGGATCTGGCATGGACATGAGGAGCAAAGCAAGAACTCTCTCCGGACCGGTTAAAGACCCTTCAAAACTTCCAAAGTGGAACTACGATGGTTCCAGCACAGGTCAAGCTCCTGGACAAGATAGTGAAGTTATCTTATACCCACAAACAATTTTCAGGGATCCATTCAGGAGGGGTAACAATATCCTGGTTATGTGTGATGCTTACACTCCTGCTGGGGAACCCATCCCTACCAATAAGAGACATAATGCGGCAAAGATATTTAGCAATCCTGAAGTTGTTGCTGAAGAACCCTGGTATGGCATTGAGCAGGAATATACCTTGTTGCAGAAAGATGTTCAGTGGCCTGTTGGATGGCCTCTTGGTGGTTTTCCTGGGCCCCAGGGACCATACTATTGTGGTATTGGTGCTAACAAGGCTTTCGGGCGTGATATTGTTGATTCACATTACAAAGCATGTCTTTATGCGGGCATTAACATAAGTGGAATTAATGGAGAAGTGATGCCTGGTCAATGGGAATTCCAAGTTGGTCCATCAGTAGGCATCTCTGCTGCTGACGAGTTATGGGTTGCCCGTTACATTTTGGAGAGAATCACTGAGATTGCTGGAGTGGTGCTTTCGTTTGACCCTAAACCAATTCAGGGTGATTGGAATGGTGCTGGTGCTCACACGAATTACAGTACCAAGTCCATGAGAAACGATGGTGGCTACGAAGTCATAAAAAAAGCAATCACTAAGTTGGAAAAGAGGCACAAGGAGCACATTGCTGCTTACGGAGAAGGCAACGAACGTCGTTTGACAGGGAAACACGAGACAGCAGACATGAACACCTTCATATGGGGTGTTGCAAACCGTGGTGCTTCTATAAGGGTAGGGAGAGACACAGAGAAGGCAGGGAAGGGATACTTTGAGGATAGGAGGCCTGCATCTAACATGGACCCTTATGTCGTCACTTCCATGATTGCTGAGACAACCCTTCTTTGGAAACCA
>GS1_cs1_vigna_radiata__gene10448
ATGGCGTCACTCTCCGATCTTGTTAACCTTAATCTCTCCGACTCCACCGAGAAGGTGATCGCCGAGTACATATGGGTTGGTGGATCTGGCATAGACATGAGGAGCAAAGCAAGGACTCTGTCTGGACCGGTTGAAGACCCTTCGAATCTTCCAAAGTGGAACTACGATGGTTCCAGCACAGGTCAAGCTCCTGGGAAAGATAGTGAAGTTATCTTATACCCACAAACAATTTTCAGGGATCCATTCAGGAGGGGTAACAATATCCTGGTTATGTGTGACGCTTACACTCCTGCTGGGGAACCCATCCCTACCAACAAGAGACATAATGCGGCAAAGATATTTAGCCATCCTGATGTTGTTGCTGAAGAAACCTGGTATGGCATCGAGCAGGAATATACCTTGTTGCAGAAAGATGTTCAGTGGCCTGTTGGATGGCCTCTTGGTGGTTTTCCTGGGGCCCAGGGTCCGTACTATTGTGGTATTGGTGCTAACAAGGCTTTCGGGCGTGATATTGTTGACTCCCATTACAAAGCATGTCTTTATGCTGGCATTAACATAAGTGGAATCAATGGAGAAGTGATGCCTGGTCAGTGGGAATTCCAAGTTGGTCCATCGGTGGGAATCTCTGCAGCTGACGAGTTATGGGTTGCCCGTTACATTTTGGAGAGGATAACTGAGATTGCTGGAGTAGTGCTTTCCTTTGACCCTAAACCAATTCAGGGTGATTGGAATGGTGCTGGTGCTCACACGAATTACAGTACAAAGTCCATGAGAAACGATGGTGGCTACGAAGTCATCAAAAAAGCAATCAGCAAGTTGGAAAAGAGGCACAAGGAGCACATTGCTGCTTATGGAGAAGGCAATGAACGTCGTTTGACAGGAAAACACGAGACAGCAGACATGAACACCTTCATATGGGGTGTTGCGAACCGTGGTGCTTCAATTAGGGTAGGAAGGGACACAGAGAAGAAAGGGAAGGGATACTTTGAGGATAGAAGGCCTGCATCTAACATGGACCCTTACGTCGTCACTTCCATGATTGCTGAGACAACCATTCTTTGGAAACCA
>GS1_cs1_cajanus_cajan__gene24397
ATGTCGTTACTCTCCGATCTAATCAACCTTAATCTCTTAGACATCACAGAGAAGGTGATCGCCGAGTACATATGGATCGGTGGATCTGGTATCGACATGAGGAGCAAAGCAAGGACTCTCTCGGGATCGGTTAACGACCCTTCGAAGCTTCCCAAGTGGAGCTATGATGGTTCCAGCACTGGTCAAGCTCCTGGACAAGATAGTGAAGTGATCTTATATCCACAAGCAATTTTCAAGGATCCATTCAGGAGGGGTAACAATATCCTGGTTATGTGTGATGCTTACACTGCTGCTGGGGAACCCATTCCTACCAACAAGAGACATAATGCTGCAAAGATATTAAGCCATCCTGATGTTGTTGCTGAAGAACCCTGGTTTGGCATTGAGCAGGAATACACCTTGTTGCAGAAAGATGTCCAATGGCCTTTTGGTTGGCCTATTGGCGGTTTTCCTGGGCCGCAGGGACCATACTATTGTGGTACTGGTGCTGACAAGGCTTTCGGGCGTGAAATTGTTGACTCACATTACAAAGCCTGTGTTTATGCGGGCATTAATATTACTGGGATTAATGGAGAAGTGATGCCTGGTCAGTGGGAATTTCAAATTGGTCCATCGGTTGGCATCTCTGCCAGTGACGAGTTGTGGGTTGCACGTTACATTTTGGAGAGAATCACCGAGATTGCTGGGGTGGTGCTTTCCATTGACCCTCAACCGATTAAGGGAGATTGGAATGGTGCTGGTGCTCATACGAATTACAGTACCAAGTCCATGAGAAACGAGGGTGGCTTTGAAGTTATTAAAAAAGCAATTGGCAAATTGGAAAAGAGACACAAGGAGCACATTGCTGCTTATGGAGAAGGCAATGAACGTCGTTTGACTGGACAACACGAGACAGCTGACATGAACACCTTCTTGTGGGGCGTTGCAAACCGTGGTGCTTCTATAAGGGTAGGGAGGGACACAGAGAAGGCAGGGAAGGGCTATTTTGAGGACAGGAGGCCTTCTTCTAACATGGATCCTTACGTGGTCACTTCCATGATTGCAGAGACAACCATTCTCCAGAAACCA
>GS1_cs1_lupinus_angustifolius__gene19431
ATGTCAATGCTCTCAGATTTAATCAACCTTGACTTCTACGACACTACTGAGAAGATCATTGCCGAGTACATATGGGTCGGTGGATCTGGTGTGGACATGAGGAGCAAAGCAAGGACTCTGTCAGGACCGGTTAATGAACCTTCAAAACTTCCCAAGTGGAGCTATGATGGCTCCAGTACTGGTCAGGCTTCAGGAAAAGATAGTGAAGTGATTTTATACCCACAAGCAATTTTCAAGGATCCTTTCAGGAAGGGTAACAACATCCTGGTTATGTGTGATGCTTACACTCCTGATGGAGAACCCATTCCCACAAACAAGAGACATGCTGCTGCAAAAATATTCAGCCATCCTAATGTTGCTGCTGAAGAACCCTGGTTTGGTATTGAGCAGGAATACACCTTGTTGCAGAAAGATATACATTGGCCTATTGGATGGCCTCTTGGTGGTTTTCCTGGACCTCAGGGACCATACTATTGTGGTGCTGGTGCTGAAAAGACTTTTGGGCGTGATATTGTGGACTCACACTACAAAGCATGCCTTTATGCTGGCATTAACATTAGTGGCATTAATGCAGAAGTGATGCCCGGCCAGTGGGAATTTCAAGTTGGTCCATCCGTTGGCATCTCTGCTAGCGATGAGTTGTGGATTGCTCGTTACATTTTGGAGAGGGTTACTGAGATTGCTGGAGTGGTACTTTCCCTTGACCCCAAACCAATTCCGGGTGATTGGAATGGTGCTGGTGCTCACACAAATTACAGTACCAAGTCCATGAGAAGTGATGGTGGCTATGAAGTAATAAAAAGATCAATTGAGAAGTTGGGGAAGAGACACAATGAGCACATTGCTGCATATGGTGAAGGTAACGAACGACGTTTGTCAGGAAGACATGAAACAGCTGACATTAGTACTTTCTTATGGGGTGTTGGAAACCGTGGAGCTTCTGTTAGGGTGGGTAGGGACACTGAGAAAGAAGGGAAGGGATATTTTGAGGACAGAAGGCCTGCTTCTAACATGGACCCATATGTGGTCACTTCTATGATTGCAGAGACAACCCTACTCTGGAAACCA
>GS1_cs1_lupinus_angustifolius__gene17555
ATGTCACTACTCTCAGATTTAATAAACCTTAACCTCTCTGACACCACCGAGAAGATTATCGCCGAGTACATATGGGTGGGTGGATCTGGTGTGGACCTGAGGAGTAAAGCAAGGACCCTCTCAGGACCTGTTAATGACCCTTCAAAGCTTCCCAAGTGGAACTATGATGGATCCAGTACTGGCCAAGCTCCTGGAAAAGATAGTGAAGTGATCTTATGGCCACAAGCAATTTTCAAGGATCCATTCAGGAGGGGTAACAATATCCTGGTTATATGTGATACTTACACTCCTTCTGGAAAACCCATTCCCACAAACAAAAGACATGCTGCTGCAAAGATATTCAGCCATCCTGATGTTGCTGCTGAAGAACCCTGGTTTGGTATTGAGCAGGAATACACCTTGTTACAGAAAGATATTCATTGGCCTATTGGATGGCCACTTGGTGGTTTTCCTGGACCTCAGGGACCATACTATTGTGGTACTGGTGCTGAAAAAGCTTTTGGTCGTGATATTGTTGACTCACATTACAAAGCATGTCTTTATGCTGGAATTAACATTAGTGGCATTAATGCAGAAGTGATGCCTGGCCAGTGGGAATTCCAAGTTGGTCCAAGTATTGGTATCTCTGCTGGTGATGAGTTATGGGTTGCTCGTTACATTTTGGAGAGGATCACTGAGATTGCTGGGGTGGTCCTTTCCTTAGACCCGAAACCAATTCCGGGTGATTGGAATGGTGCTGGTGCTCACACTAATTACAGCACCAAGTCCATGAGAAATGATGGTGGCTATGAAGTCATAAAACAAGCAATTGAGAAGTTGGAGAAGAGACACAATGAGCACATTGCTGCTTATGGCGAAGGCAATGAACGTCGTCTAACCGGAAGACATGAAACTGCTGACATTAGTACTTTCTCGTGGGGTGTTGCAAACCGTGGAGCTTCTATTAGGGTGGGAAGGGACACTGAGAAAGAAGGGAAGGGATATTTTGAGGACAGAAGGCCTGCTTCTAACATGGACCCATATGTGGTTACTTCTATGATTGCAGAGACAACCCTTCTC---------
>GS1_cs1_cicer_arietinum__gene15008
ATGGCGCTCCTTTCAGATCTCATCAACCTTAACATCTCTGAAAGCTCCGAGAAGATCATCGCTGAATATATTTGGATTGGTGGTTCGGGTTTGGACTTGAGGAGCAAAGCAAGGACTCTTCCTGGACCGGTTAGTGACCCTTCAGAGCTTCCAAAGTGGAACTATGATGGTTCAAGCACAGGTCAAGCTCCTGGACAAGATAGTGAAGTGATTTTATACCCACAAGCCATTTTCAAGGATCCTTTCAGAAGGGGTAACAATATCTTGGTTATGTGTGATGCATACACTCCTGCTGGAGAACCAATTCCCACTAACAAGAGACATGCAGCAGCAAAGATTTTCAGCCATCCTGATGTTGTTGCTGAAGAACCATGGTATGGTATTGAGCAGGAATACACCCTGTTGCAGAAAGACAACAATTGGCCTGTTGGGTGGCCGGTTGGTGGTTATCCTGGACCTCAGGGACCATACTATTGTGGTATTGGTGCTGACAAGGCTTTTTGCCGTGACGTTGTTGACGCACATTACAAAGCCTGTCTCTATGCTGGCATCAACATCAGTGGAATTAATGGAGAAGTGATGCCTGGCCAGTGGGAATTCCAAGTTGGTCCTAGTATTGGTATCTCTGCTGGTGATGAGGTTTGGGTTGCTCGTTACATTTTGGAGAGGATCACTGAGATTGCTGGTGTGGTGCTTTCCTTGGACCCCAAGCCAATTAAGGGTGATTGGAATGGTGCTGGTGCTCACACAAATTACAGCACCAAGTCGATGAGAAATGATGGTGGCTATGAAGTGATCAAGAAAGCAATTGAGAAGCTTGGAAAGAAGCACGTCGAGCACATTGCTGCTTATGGTGAAGGCAACGAGCGTCGTTTGACAGGGCGGCACGAGACCGCTGATATTAAAACCTTCTTATGGGGTGTTGCAAACCGTGGTGCTTCTATTAGAGTTGGAAGAGACACAGAGAAAGCAGGGAAGGGTTATTTTGAGGATAGGAGGCCAGCATCTAACATGGACCCATATGTTGTTACTTCCATGATTGCAGACACAACCATTCTC---AAACCA
>GS1_cs1_medicago_truncatula__gene___MTR_5g077950
ATGTCGCTACTCTCAGATCTTATCAACCTTAACCTATCTGAAACCACCGAGAAGGTGATCGCTGAATACATATGGGTCGGTGGATCTGGTATGGACATGAGGAGCAAAGGAAGGACTCTCCCTGGACCTGTTGAAGACCCTTCAAAGCTTCCCAAGTGGAACTATGATGGTTCCAGCACTGGTCAAGCTTCTGGAGATGATAGTGAAGTGATCTTGCATCCTCAAGCAATTTTCAAGGATCCATTCAGGAGGGGAAAGAATATCTTGGTTATGTGTGATGCCTACACTGCTGCTGGAGAACCCATTCCCACTAACAAGAGACACGCTGCTGCTAAGATTTTCAGCCATCCTGATGTTGTTGCTGAAGAACCATGGTATGGTATTGAGCAAGAATACACCTTGTTGCAGAAAGATGCACACTGGCCTCTTGGATGGCCTAAGGGCGGTTTTCCTGGACCTCAGGGACCATACTATTGTGGTGTTGGTGCTGAAAAGGCATTAGGGCGTGATATTGTTGATGCACATTACAAAGCATGCCTTTATGCTGGCATTAACATCAGTGGTGTTAATGGAGAAGTTATGCCTAGCCAGTGGGAATTTCAAGTAGGTCCAGTTGTTGGCATCTCTGCTGGTGATGAGGTTTGGGTTGCTCGTTACCTTTTGGAGAGGGTTTGTGAGCTTGCCGGGGCAGTGCTTTCTTTTGACCCTAAACCAATTAAGGGTGATTGGAATGGTGCTGGTGCTCACGTTAATTACAGCACCAAAACAATGAGAAATAATGGTGGCTACGAAGTGATTAAAAAAGCAATTGGTAATTTAGAGAAGAGACACAAAGAGCACATTGCTGCTTATGGAGAAGGCAATGAGCGTCGTTTGACTGGACGTCATGAAACTGCTGACATCAACACCTTCAAATGGGGTGTTGCGAACCGTGGTGCTTCTGTTAGGGTAGGAAGGGAGACTGAGAAAGCAGGGAAGGGATATTTTGAGGACAGAAGGCCTGGATCTAACATGAATCCGTATGTGGTCACATCCATGATAGCAGAGACAACCATCCTCTGGAAACCA
>GS1_cs1_trifolium_pratense__gene___gene30014
ATGTCGGTACTTTCAGATCTAATCAACCTTAACCTATCCGATACCACCGAGAAAGTGATTGCTGAATACATATGGATCGGTGGATCTGGCTTGGACTTGAGGAGTAAAGCAAGGACTCTCTCTGGACCTGTTAATGACCCATCAAAGCTTCCAAAGTGGACCTATGATGGTTCAAGCACTGGTCAAGCTGCTGGAAATGACAGTGAAGTGGTCTTGCATCCTCAAGCAATTTTCAAGGATCCATTCAGGAAGGGTAACAATATCCTGGTTATGTGTGATACCTATGCTCCTTCTGGCGCACCCCTTGTCTCTAACAAAAGACATGCTGCTGCAAAGATATTCAGCCATCCTGATGTTGTTGCTGAAGAACCATGGTATGGTATTGAGCAGGAATACACCTTGCTGCAAAAAGATACCAATTGGCCTCTTGGATGGCCCATTGGTGGTTTCCCTGGACCTCAGGGACCATACTATTGTGGAAATGGTGCTGACAAAGCTTTTGGTCGTGATATTGTTGATGCACATTACAAAGCATGTCTTTATGCTGGAATTAACATCAGTGGTGTTAATGCAGAAGTTATGCCTGGCCAGTGGGAATTCCAAGTGGGTCCAGCTGTTGGCATCTCTGCTGGTGATGAGATTTGGGTTGCTCGTTACATTTTGGAGAGGATTACTGAGATGGCTGGGGCAGTGCTATCACTTGACCCTAAACCAGTTAAGGGTGATTGGAATGGTGCTGGTGCTCACACTAATTACAGCACAAAATCAATGAGAAATGATGGTGGGTATGAAGTGATTAAAAAAGCAATTGCTAACTTGGAGAAGAAACACAAGGAACATATTGCTGCTTATGGAGAAGGCAATGAACGTCGTTTGACTGGAAGACATGAAACTGCTGACATCAACACCTTCTTATGGGGTGTTGCAAACCGTGGTGCATCTGTTAGGGTAGGAAGGGACACTGAAAAAGCAGGGAAGGGATACTTTGAGGACAGAAGGCCTGCATCTAACATGGATCCATATGTGGTCACTTCCATGATTGCAGAGACAACTATTCTATGGAAACCA
>GS1_cs1_cicer_arietinum__gene4692
ATGTCTCTACTCTCCGATCTAACCAACCTTAATCTATCCGAAACCACAGAGAAGGTGATCGCTGAATACATATGGATCGGTGGATCTGGTACGGACCTCAGGAGTAAAGCAAGGACTCTCTCTGGACCCGTTGAAGATCCTTCAAAGCTTCCCAAGTGGAACTATGATGGTTCCAGCACTGGTCAAGCTTCTGGAGAAGACAGTGAAGTGATCTTGCATCCTCAAGCAATTTTCAAGGATCCATTCAGGAGGGGTAGCAATATCCTGGTTATGTGTGATGCCTACTCTCCTCGTGGGGAACCAATTTCCACTAACAAAAGAAATGCTGCTGCAAAGATATTCAGCCATCCTGATGTTGTTGCTGAAGAACCATGGTATGGTATTGAGCAAGAATACACTTTGTTTCAAAAAGATACCCAATGGCCTCTTGGATGGCCTATTGGTGGCTTTCCTGCACCTCAGGGACCATACTATTGTGGTATTGGTGCTGACAAGGCTTTTGGGCGTGAAATTGTTGACTCACATTACAAAGCATGTCTTTATGCTGGCATTAACATTAGTGGAGTTAATGGAGAAGTTATGCCTGGTCAATGGGAATTCCAAGTGGGTCCAGCTCTTGGCATCTCTGCTGGTGATGAAGTTTGGGTTGCTCGTTACCTTTTGGAGAGGATCACTGAAATTGCTGGAATTGTGCTATCCCTTGACCCAAAACCAATTAATGGTGATTGGAATGGTGCTGGTGCTCACACAAATTACAGCACAAAAACAATGAGAAATGATGGTGGGTATGAAGTGATTAAAAAGGCAATTAGTAATTTGGAGAAGAAACACAAAGAGCACATTGCTGCTTATGGAGAAGGCAATGAGCGTCGTTTGACTGGAAAACATGAAACAGCTGACATCAACACCTTCAAATGGGGTGTTGCAAACCGTGGTGCATCAGTGAGGGTTGGAAGGGACACTGAGAAAGAAGGGAAAGGATATTTTGAGGACAGGAGGCCAGCATCTAACATGGATCCATATGTTGTTACTTCCATGATTGCTGAGACAACCATTCTCTGGAAACCA
>GS1_cs1_lotus_japonicus__Lj0g3v0335159
ATGTCGCTGCTTTCAGATCTTATCAACCTTAACCTCTCCGAGACCACCGAGAAAGTTATCGCCGAATACATATGGATTGGTGGATCTGGTTTGGACATGAGGAGCAAAGCAAGGACTCTCGCAGGACCTGTTGATGACCCTTCAAAGCTTCCCAAGTGGAACTATGATGGTTCCAGCACTGGTCAAGCTACTGGAGAAGACAGTGAAGTGATCTTACACCCACAAGCAATTTTCAAGGATCCATTCAGGAGGGGCAACAATATCCTGGTTATGTGTGATTCCTACACTCCTTCTGGGGTGCCACTTCCGACAAACAAGAGACATGCTGCTGCAAAGATTTTCAGCCATCCTGATGTTGTTGCTGAAGAACCTTGGTATGGCATTGAGCAGGAATACACCTTGTTGCAGAAAGATATCCAATGGCCTCTTGGATGGCCTGTTGGTGGATATCCTGGCTCACAGGGACCATACTATTGTGGCAATGGTGCTGACAAGGCTTTTGGGCGTGACATTGTTAACGCACATTACAAAGCATGTCTTTACGCTGGCATTAACATCAGTGGAATCAATGCAGAAGTGATGCCTGGCCAGTGGGAATTCCAAGTTGGTCCATCTGTTGGCATCTCTGCTGGTGATGAGATATGGGTTGCTCGTTACCTTTTGGAGAGGATCACTGAGATGGCTGGGGTGGTGCTTTCCTTAGACCCTAAACCAATTAAGGTGGAT---------------------------------------------------------------------------------------AATCCTGAACAG---------------------------------------------------------------------------------------------------------------------------------------------------------------------------------------------------------------------------------------------------
>GS1_cs1_vigna_radiata__gene10450
ATGTCGTTACTCTCCGATCTGATCAACCTTAACCTCTCCAACACTTCTGAGAAGGTGATCGCGGAATACATATGGATTGGTGGATCTGGTATGGACATGAGGAGTAAGGCACGGACTCTTTCAGGTCCGGTTAATGATCCTTCCGAGCTTCCCAAATGGACCTATGATGGTTCCAGCACTGGTCAAGCTCCTGGAGCAGATAGTGAAGTGCTTTTATATCCACAAGCAATTTTCAAGGATCCATTCAGGAGGGGTGAAAATATTCTGGTTATGTGTGATACTTACACTGCTGCGGGAGAACCCATTCCTACCAACACGAGATATAATGCGGCAAAGATATTTAGCCATCCTGATGTTGTTGCTGAAGAACCCTGGTATGGCATTGAGCAAGAATACACCTTGCTGCAGAAAGATGTCCAATGGCCCCTCGGATGGCCTATTGGTGGTTTTCCTGGACCCCAGGGACCCTACTATTGTGGTGTTGGAGCAAACAAAGCTTTCGGACGGGACATTGTGAACTCTCATTTCAAAGCATGTCTTTATGCAGGCATTAATATTACTGGAATTAATGGAGAAGTGATGCCCGGTCAGTGGGAATTCCAAATTGGTCCATCGGCTGGCATATCTGCGTGTGACGACTTGTGGGTTGCTCGCTACATTTTGGAGAGGATCACCGAGATTGCTGGGGTGGTGCTTTCTTTTGATCCTCAACCGATTAAGGGTGATTGGAATTGTGCTGGCGCTCACACGAATTTCAGTACCAAGTCCATGAGAAACGATGGTGGCTATGAAGTCATCAAAAAAGCAATCAGTAAGTTGGAAAAGAGGCACAAGGAACACATAGCCGCTTATGGAGAAGGCAATGAACGTCGTTTAACAGGAAAACACGAGACAGCCAACATAAACACCTTCATATGGGGTGTTGCAAACCGTGGTGCTTCAATTAGGGTAGGGAGGGACACAGAGAGGAAAGGGAAGGGATACTTTGAGGATAGAAGGCCTGCATCTAACATGGACCCTTATGTCGTCACTTCCATGATTGCTCAGACAACCATTCTTTGGAAACCA
>GS1_cs1_phaseolus_vulgaris__Phvul.008G237500.v1.0
ATGTCGCTACTCTCCGATCTTATCAACCTTAACCTCTCCAACACCACCGAGAAGGTGATCGCGGAATACATATGGGTTGGGGGATCTGGTATGGACATGAGGAGTAAAGCAAGGACTCTTTCAGGTCCGGTTAATGACCCTTCCAAGCTTCCCAAATGGAACTATGATGGTTCCAGCACTGGTCAAGCACCTGGAGCTGATAGTGAAGTGTTATTATATCCACAAGCAATTTTCAAGGATCCATTCAGGAGGGGTAAAAATATTCTGGTTATGTGTGATACTTACACTGCTGCTGGGGAACCCATTCCTACCAACAAGAGATATAATGCGGCAAAGATATTTAACCATCCTGATGTTCTTGCTGAAGAACCCTGGTATGGCATTGAGCAAGAATACACCTTGTTGCAGAAAGATGTCAAATGGCCCCTTGGATGGCCTATTGGTGGTTTTCCTGGACCCCAGGGACCCTACTATTGTGGTATTGGTGCTGACAAAGCTTTTGGACGGGACATTGTGAACTCTCATTTCGAAGCCTGTCTTTATGCAGGCATTAATATTACTGGAATTAATGGAGAAGTGATGCCCGCTCAGTGGGAATTCCAAATTGGTCCATCGGCTGGAATCTCTGCGTGTGACGACTTGTGGGTGGCTCGCTACATTTTGGAGAGGATCACCGAGATTGCTGGGGTGGTGCTTTCTTTTGATCCTCGACCGATTAAGGGTGATTGGAATTGTGCTGGTGCTCACACGAATTTCAGTACCAAGTCCATGAGAAATGATGGTGGCTATGAAGTCATCAAAAAAGCAATCACAAAGTTGGAAAAGAGGCACAAGGAGCACATTGCTGCTTATGGAGAAGGCAATGAACGCCGTTTGACAGGAAAACATGAGACAGCTGACATTAACACCTTCATATGGGGTGTTGCAAACCGTGGTGCTTCTATAAGGGTAGGGAGGGACACAGAGAAGGCAGGGAAGGGATACTTTGAGGATAGAAGGCCTGCATCTAACATGGATCCTTATGTCGTCACTTCCATGATTGCTGAGACAACCCTTCTTTGGAAACCA
>GS1_cs1_arachis_ipaensis__gene13764
ATGACTATCATATCAGATCTCATAAACCTTAACCTCTCTGACGTCACCGATAAGGTGATTGCTGAGTACGTATGGATTGGTGGGTCAGGATTGGACCTCAGGAGCAAAGCAAGGACGCTCCCAGGACCAGTTAACGATCCTTCAAAACTTCCCAAGTGGAACTATGATGGTTCTAGCACAGGTCAAGCCCCTGGCCAAGATAGTGAAGTCATCTTATGTCCACAAGCCATTTTCAGAGATCCATTCAGAAGGGGTGACAACATCCTGGTTATGTGTGATGCTTACACTCCTGCCGGAGAACCAATTCCCACAAACAAGAGACACGGTGCTGCACAGATATTCAACAATCCTGAAGTTGCTGCTGAAGAGCCCTGGTATGGAATTGAGCAAGAATACACCTTGATGCAGAAAGAGGTTAACTGGCCTGTTGGGTGGCCTGTTGGTGGTTACCCTGGACCCCAGGGACCATACTATTGTGGTGTGGGTGCTGACAAGGCTTTTGCTCGTGACGTGGTTGACTCCCATTACAAAGCCTGCCTTTATGCTGGCATCAACATCAGTGGAGTCAACGGAGAAGTCATGCCTGCCCAGTGGGAATTCCAAGTTGGTCCTGCTGTTGGTATCACTGCAGGTGATCAATTGTGGATTGCTCGTTACATTTTGGAGAGGATCACTGAGGTCGCTGGTGTTCGGCTTTCCCTTGACCCCAAGCCAGTCACGGGTGATTGGAATGGTGCTGGTGCTCACACTAATTACAGCACCAAGTCGATGAGAAATGATGGTGGGTATGAAGTGATAAAGACGGCAATTGAGAAGCTTGGAAAGAGGCACAGTGAGCACATTGCTGCTTATGGAGAAGGCAATGAGCGACGCTTGACCGGAAAGCACGAGACCGCAAACATCAAAACCTTCTTATGGGGTGTGGCAAACCGAGGTGCTTCCGTTAGAGTTGGAAGGGACACAGAGAAAGAAGGGAAGGGATATTTTGAGGACAGGAGACCAGCTTCTAACATGGATCCTTATGTTGTCACTTCCATGATTGCTGAGACAACCATTCTCTGGAAGCCG
>GS1_cs1_glycine_max__gene___GLYMA02G41106
ATGTCGTTACTCTCCGATCTTATCAGCCTTAATCTCTCCGACACCACCGAGAAGGTGATTGCCGAGTACATATGGGTCGGGGGATCTGGCATAGACATGAGGAGTAAAGCAAGGACTCTCTCAGGACCGGTTAATGACCCTTCCAAGCTTCCCAAATGGAACTATGATGGTTCCAGCACTGGTCAATCTCCTGGAGTTGACAGTGAAGTGATCTTATTTCCACAAGCAGCTTTCAAGGATCCATTCAGGAGGGGTAAAAATATGCTGGTTATGTGTGATGCTTACACTGCTGCTGGGGAACCCATTCCTACCAACAAGAGACATAATGCTGCAAAGATATTCAGTTATCCTGATGTTGTTGCTGAAGAACCCTGGTATGGCATTGAGCAGGAATACACCTTGTTGCAGAAAGATGTGCAATGGCCACTTGGATGGCCTATTGGTGGTTTTCCTGGGCCCCAGGGTCCATACTATTGTGGTATTGATGCTAACAAGGATTTCGGACGTGACATTGTTGACTCTCATTTCAAAGCCTGTCTTCATGCGGACATTAACATTACTGGAATTAATGCAGAAGTGATGCCTGGTCAG---------------------CCTTATGGTATCAAGACA---------ATGTTGAGTACTAGACAC------AAGAGGATTACTGAGATTGCCGGGGTAGTGCTTTCCGTTGATCCTCAACCGATTAAGGGT------------------------------------------------------------------------------------------------------------------------------------------------------------------------------------------------------------------------------------------------------------------TTCTACATCGACAAGAGT---------------------------------------------------------------------
>GS1_cs2_vigna_radiata__gene742
ATGTCTTTGCTTTCAGATCTCATCAACCTCAACCTCTCAGAA---TCCACAGAAAAGATCATTGCTGAGTACATATGGGTTGGTGGATCTGGTATGGACCTCAGAAGTAAAGCCAGAACTCTTCCTGGACCAGTGGATGACCCTGCAAAACTTCCAAAATGGAACTATGATGGGTCTAGCACAGATCAAGCTCCTGGGGATGATAGTGAAGTCATCTTATATCCACAAGCTATTTTCAAGGACCCCTTTAGGAGAGGCAACAATATTCTTGTGATTTGTGATGTTTACACCCCAGCTGGTGAGCCACTTCAAACCAACAAGAGGTATGATGCTGCCAAAATTTTCAGCCACCCTGATGTTGTTGCTGAGGTACCATGGTATGGAATTGAACAAGAATACACCTTATTGCAGAAAGACGTGAATTGGCCACTTGGATGGCCACTTGGTGGGTTTCCTGGACCACAGGGACCATACTACTGTGGAGTTGGTGCTGATAAAGCCTATGGTCGTGATATTGTAGATGCACATTACAAAGCTTGTGTTTATGCAGGAATTAACATTAGTGGCATCAATGGAGAGGTTATGCCAGGCCAGTGGGAATTCCAAGTTGGTCCTTCTGTTGGAATCTCTGCCGGAGATGAAGTCTGGGCTGCTCGCTACATTTTGGAAAGGATTACAGAGTTGGCAGGAGCTGTTGTTTCATTTGATCCCAAGCCTATTCCGGGAGATTGGAATGGAGCTGGGGCACATACAAACTACAGCACCAAGTCCATGAGAGAAGAGGGTGGTTATGAGGTGATTAAGAAAGCCATTGAAAAGCTTGGATTGAGACACAAAGAGCACATTGCAGCATATGGAAAAGGTAATGAGAGACGTCTAACTGGAAGACATGAAACTGCAGACATCAACACATTCTCTTGGGGTGTGGCAAACCGTGGAAGCTCAGTTAGAGTTGGAAGAGACACTGAGAAACAAGGGAAAGGTTACTTTGAGGACAGAAGGCCTGCTTCTAACATGGATCCTTATGTTGTCACCTCCATGATTGCAGAGACCACCATCCTCTGGAAACCA
>GS1_cs2_phaseolus_vulgaris__Phvul.004G148300.v1.0
ATGTCTTTGCTTTCAGATCTCATCAACCTCAACCTCTCAGAA---TCCACAGAAAAGATCATTGCTGAGTACATATGGGTTGGTGGATCTGGTATGGACCTCAGAAGCAAAGCCAGGACTCTTCCTGGACCAGTGGATGACCCTGCAAAACTTCCAAAATGGAACTATGATGGGTCTAGCACAGATCAAGCTCCTGGGGATGACAGTGAAGTCATCCTATACCCACAAGCTATTTTCAAGGACCCCTTTAGGAGAGGCAATAATATTCTTGTGATTTGTGATGTTTACACCCCAGCTGGTGAGCCACTTCCAACCAACAAGAGGTATGATGCTGCCAAAATTTTCAGTCACCCTGATGTTGTTGCAGAGGTACCATGGTATGGAATTGAGCAAGAGTACACCTTGTTGCAGAAAGATGTGAATTGGCCACTTGGGTGGCCACTTGGTGGGTATCCTGGGCCACAGGGACCCTACTACTGTGGAGTTGGTGCTGATAAAGCCTATGGTCGTGATATTGTAGATGCACATTACAAAGCTTGTGTTTATGCAGGAATTAACATCAGTGGCATCAATGGAGAGGTTATGCCTGGCCAGTGGGAATTCCAAGTTGGTCCTTCTGTTGGCATCTCTGCTGGAGATGAAGTGTGGGCTGCTCGCTACATTTTGGAGAGGATTACAGAGTTAGCAGGAGCAGTTGTTTCATTTGATCCCAAGCCTATTCCGGGAGATTGGAATGGAGCTGGAGCACACTCAAACTATAGCACTAAGTCCATGAGAGAAGAGGGTGGTTATGAGGTGATTAAGAAAGCCATTGAAAAGCTTGGATTGAGACACAAAGAGCACATTGCAGCATATGGAAAAGGTAATGAGAGACGTCTCACAGGAAGACATGAAACTGCAGACATCAACACCTTTTCTTGGGGTGTGGCAAACCGTGGAAGTTCAGTTAGAGTTGGAAGAGACACAGAGAAACAAGGGAAAGGTTACTTTGAGGACAGAAGGCCTGCTTCTAACATGGATCCTTATGTAGTCACCTCCATGATTGCAGAGACCACCATTCTCTGGAAACCA
>GS1_cs2_glycine_max__gene___GLYMA07G11810
ATGTCTTTACTTTCAGACCTCATCAACCTCAATCTCTCAGAA---TCCACAGAAAAGATCATTGCTGAGTACATATGGGTTGGTGGATCTGGTATGGACCTCAGAAGCAAAGCCAGGACTCTTCCTGGGCCAGTGAGTGACCCTGCAAAACTTCCGAAGTGGAACTATGATGGGTCTAGCACAGATCAAGCTCCAGGGGATGACAGTGAAGTCATTCTATACCCACAAGCTATTTTCAAGGACCCCTTTAGGAGAGGAAACAATATTCTTGTCATTTGTGATGTGTACACCCCAGCTGGTGAGCCACTTCCAACCAACAAGAGGTATGGTGCTGCCAAAATTTTCAGTCACCCTGATGTTGCTGCTGAGGAACCATGGTATGGTATTGAGCAAGAGTATACCTTATTGCAGAAAGATGTAAATTGGCCACTTGGGTGGCCCCTTGGTGGGTTTCCTGGACCACAGGGCCCATACTACTGTGGAATTGGTGCTGATAAAGCCTATGGCCGTGATATTGTAGATGCACATTACAAAGCTTGTATTTATGCTGGCATTAACATTAGTGGCATCAATGGAGAGGTTATGCCTGGCCAGTGGGAATTTCAAGTTGGTCCTTCTGTTGGTATCTCTGCTGGAGATGAGGTGTGGGCTGCTCGCTACATTTTGGAGAGGATTACAGAGATAGCTGGAGCAATTGTTTCATTTGATCCCAAGCCTATTCCGGGAGATTGGAATGGAGCTGGAGCTCACTCAAACTACAGCACCAAGTCCATGAGAGAAGAGGGTGGTTATGAGGTGATCAAGAAGGCCATTGAAAAGCTTGGATTGAGGCACAAGGAGCACATCGCAGCATATGGAGAAGGCAACGAGAGACGTCTCACGGGAAGACATGAAACTGCAGACATCAACACCTTCTCTTGGGGTGTGGCAAACCGTGGAAGCTCCATTAGAGTTGGAAGAGACACAGAGAAAAATGGCAAAGGTTACTTCGAGGACAGAAGGCCTGCTTCTAATATGGATCCCTATGTAGTCACCTCCATGATCGCAGAGACTACCATCCTCTGGAAACCA
>GS1_cs2_glycine_max__gene___GLYMA09G30370
ATGTCTTTGCTTTCGGATCTCATCAACCTCAATCTCTCAGAA---TCCACAGAAAAGATCGTTGCTGAGTACATATGGGTTGGTGGATCTGGTATGGACCTCAGAAGCAAAGCCAGGACTCTTCCTGGGCCAGTGAGTGACCCTGCAAAGCTTCCAAAGTGGAACTACGATGGCTCTAGCACAGACCAAGCTCCAGGGGATGACAGTGAAGTCATCCTATACCCACAAGCTATTTTCAAGGACCCCTTTAGGAGAGGCAACAATATTCTTGTGATTTGTGATGTTTACACCCCCGCTGGTGAGCCACTTCCAACCAACAAGAGGTATGATGCTGCCAAAATTTTCAGCCACCCTGACGTTGCTGCTGAGGAACCATGGTATGGTATTGAGCAAGAATATACCTTGTTGCAGAAAGATGTAAATTGGCCACTTGGGTGGCCACTTGGTGGGTTTCCTGGACCACAGGGCCCATACTACTGTGGAACTGGTGCTGATAAAGCATATGGCCGTGATATTGTAGATGCACATTACAAAGCTTGTATTTATGCTGGCATCAATATTAGTGGCATCAATGGAGAGGTTATGCCTGGTCAGTGGGAATTTCAAGTTGGTCCTTCTGTTGGTATATCTGCTGGAGATGAGGTGTGGGCAGCTCGGTACATTTTGGAGAGGATTACAGAGATGGCCGGAGTAATTGTTTCATTTGATCCCAAGCCTATTCCGGGAGATTGGAATGGAGCTGGAGCTCACTCAAACTACAGCACCAAGTCCATGAGAGATGAGGGTGGTTATGAGGTGATTAAGAAGGCCATTGAAAAGCTTGGATTGAGGCACAAGGAGCACATTGCAGCATATGGAGAAGGCAACGAGAGACGTCTCACTGGAAGACATGAAACTGCAGACATCAACACCTTCTCTTGGGGTGTGGCAAACCGTGGAAGCTCCATTAGAGTTGGAAGAGACACAGAGAAAAATGGCAAAGGTTACTTTGAGGACAGAAGGCCTGCTTCTAATATGGATCCATATGTAGTCACCTCCATGATCGCAGAGACTACCATCCTCTGGAAACCA
>GS1_cs2_cajanus_cajan__gene27679
ATGTCTTTACTCTCAGATCTTATCAACCTCAATCTCTCAGAA---TCCACAGAAAAGGTCATTGCTGAGTACATATGGGTTGGTGGATCTGGTATGGACCTCAGAAGCAAAGCCAGGACTCTTCCTGGACCAGTGAGTGACCCTGCAAAACTTCCCAAATGGAACTATGATGGGTCTAGCACAGATCAAGCTCCTGGGGATGACAGTGAAGTCATCCTATACCCACAAGCTATTTTCAAGGATCCTTTCAGGAGAGGCAATAATATTCTTGTGATTTGTGATGTCTACACCCCAGCTGGAGAACCACTTCCAACAAACAAGAGGTATGATGCTGCCAAAATTTTCAGTCACCCTGAAGTTGCTAAAGAGGAACCATGGTATGGTATTGAGCAAGAGTATACCTTGTTGCAGAAAGATGTAAATTGGCCACTTGGGTGGCCACTTGGAGGGTTTCCTGGACCACAGGGCCCTTACTACTGTGGAATTGGTGCTGATAAAGCTTATGGCCGTGATATCGTAGATGCACATTACAAAGCTTGTCTTTATGCTGGCATTAACATTAGTGGCATCAATGGAGAGGTTATGCCTGGTCAGTGGGAATTCCAAGTTGGTCCTTCTGTTGGTATTTCTGCTGGAGATGAGGTGTGGGCTGCTCGCTATATTTTGGAGAGGATTACAGAAATAGCTGGAGCAATTGTTTCATTTGATCCCAAGCCTATTCCGGGAGATTGGAATGGAGCTGGGGCTCACACTAACTACAGCACCAAATCCATGAGAGATGATGGTGGTTATGAGATAATCAAGAAAGCCATTGAAAAGCTTGGATTGAAACACAAGGAGCACATTGCAGCATATGGAAAAGGGAACGAGAGACGTCTCACTGGAAAACATGAAACTGCAGACATCAACACCTTCTCTTGGGGTGTGGCAAACCGTGGAAGCTCAATTAGAGTTGGAAGAGACACAGAGAAAAATGGCAAGGGTTACTTTGAGGACAGAAGGCCTGCATCAAATATGGATCCCTATGTAGTCACCTCCATGATCGCAGAGACTACCATCCTCTGGAAGCCA
>GS1_cs2_medicago_truncatula__gene___MTR_6g071070
ATGTCTTTGCTTTCAGATCTCATCAACCTCAATCTCTCAGAA---TCCTCTGAAAAGATTATTGCTGAATACATATGGGTTGGTGGATCTGGTATGGACCTTAGAAGCAAAGCCAGGACTCTACCTGGTCCAGTGAGTGACCCTTCAAAACTTCCTAAATGGAACTATGATGGATCAAGCACAAATCAAGCTCCAGGACAAGATAGTGAAGTTATCTTATATCCACAAGCTATTTTCAAGGATCCATTTAGACAAGGCAACAATATTCTTGTGATTTGTGATGTTTACACCCCAGCTGGTGAGCCACTCCCAACAAACAAGAGGTACAATGCTGCCAAAATTTTCAGCCACCCTGATGTTGCTGCTGAGGTACCATGGTATGGAATTGAGCAAGAATATACATTATTGCAGAAAGATACTAATTGGCCACTAGGATGGCCTATTGGTGGCTATCCAGGACCACAAGGCCCATATTATTGTGGGATTGGTGCTGATAAAGCCTATGGTCGTGACATTGTTGATGCACATTACAAAGCTTGTCTTTATGCTGGCATTAACATTAGTGGCATCAATGGAGAGGTTATGCCTGGTCAGTGGGAGTTCCAAGTTGGCCCTTCTGTTGGTATTTCTGCTGGAGATGAGATATGGGCTGCTCGTTACATTCTAGAGAGGATCACAGAGATAGCTGGAGTGGTTGTTTCATTTGACCCTAAGCCAATTCCGGGTGATTGGAATGGAGCTGGTGCTCACACAAACTATAGCACCAAGTCAATGAGAGAGAATGGAGGCTATGAAATCATCAAGAAGGCCATTGAAAAGCTTGGATTGAGGCATAAGGAACACATTGCTGCCTATGGAGAAGGAAATGAGAGACGTCTCACTGGAAAACATGAAACAGCAGACATCAACACCTTTTCTTGGGGTGTGGCAAACCGTGGTGCATCTGTTAGGGTTGGAAGAGACACAGAAAAAGATGGCAAAGGTTACTTTGAGGATAGAAGGCCTTCTTCTAATATGGATCCCTATGTGGTTACTTCCATGATTGCTGAAACTACCCTTCTATGGAAACCA
>GS1_cs2_trifolium_pratense__gene___gene18383
ATGTCTTTTCTTTCAGATCTCATCAACTTCAATCTTTCAGAT---TCCACTGAAAAGATTATTGCTGAATACATATGGGTTGGTGGATCTGGTATGGACCTTAGAAGCAAAGCCAGGACTATTCCTGGACCAGTGAGTGACCCTGCAAAACTTCCTAAGTGGAACTATGATGGGTCTAGCACAAATCAAGCTCCAGGACAAGATAGTGAAGTTATCTTATATCCACAAGCTATTTTCAAGGACCCATTTAGAAGAGGCAACAATATTCTTGTGATTTGTGATGTTTACACCCCAGCTGGAGAACCACTCCCAACAAACAAGAGGCACAATGCTGCCAAGATTTTCAGTCACCCTGATGTTGCTGCTGAGGTACCATGGTATGGTATTGAGCAAGAGTATACATTATTGCAGAAAGATACTAATTGGCCATTAGGATGGCCTATTGGTGGCTTTCCAGGACCACAGGGCCCATACTATTGTGGGATTGGTGCTGATAAAGCCTATGGACGTGATATTGTTGATGCACATTATAAAGCATGCCTTTATGCTGGCATTAACATTAGTGGCATCAATGGAGAAGTTATGCCTGGCCAGTGGGAATTCCAAGTTGGCCCTTCTGTTGGTATTTCTGCTGGAGATGAGATATGGGCTGCTCGTTACATTCTAGAGAGGATCACAGAGATAGCTGGAGTTGTTGTTTCATTTGACCCTAAGCCTATTCCGGGTGATTGGAATGGAGCTGGTGCTCACACAAACTATAGCACCAAATCAATGAGAGAGGATGGAGGCTATGAGATCATCAAGAAGGCCATTGAAAAGCTTGGATTGAGGCATAAGGAGCACATTGCAGCTTATGGAGAAGGAAATGAAAGGCGTCTCACCGGAAAGCATGAAACCGCCGATATCAATACTTTTACTTGGGGTGTGGCAAACCGTGGAAGCTCCATTAGGGTTGGAAGAGACACAGAAAAGGAAGGGAAAGGTTACTTTGAGGATAGAAGGCCTTCTTCTAACATGGATCCTTATGTGGTCACCTCCTTGATTGCAGAGACCACCCTTCTTTGGAAACCA
>GS1_cs2_cicer_arietinum__gene23264
ATGTCTTTGCTTTCAGATCTCATCAACTTCAATCTTTCAGAT---TCAACTGAAAAAATTATTGCTGAATACATATGGGTTGGTGGATCTGGTATGGACCTTAGAAGCAAAGCCAGGACCCTACCTGGACCAGTTAGTGACCCTTCAAAACTTCCCAAGTGGAACTATGATGGTTCTAGCACAAATCAAGCTCCAGGAAAAGATAGTGAAGTTATCCTATACCCACAAGCTATTTTCAAGGATCCATTTAGGAGAGGCAATAATATTCTGGTGATTTGTGATGTTTATACCCCAGCTGGAGAACCACTCCCAACAAACAAAAGGCACAATGCTGCCAAAATTTTCAGTCACCCAGATGTTGTTGCTGAAGTGCCATGGTATGGTATTGAGCAAGAGTATACTTTGTTGCAGAAAGATATTAATTGGCCACTTGGATGGCCTATTGGTGGCTTTCCTGGACCACAGGGTCCATACTACTGTGGAATTGGTGCTGATAAAGCTTATGGTCGTGATATTGTAGATGCACATTACAAAGCTTGTCTTTATGCTGGAATTAACATTAGTGGCATCAATGGAGAGGTTATGCCTGGCCAGTGGGAATTCCAAGTTGGCCCATCAGTTGGTATCTCAGCTGGAGATGAGATATGGGCTGCTCGTTACATACTAGAGAGGATCACAGAAATAGCTGGAGTAGTTGTTTCATTTGACCCTAAGCCTATTCCGGGTGATTGGAATGGAGCTGGGGCTCACACAAACTATAGCACTAAGTCCATGAGAGAAGATGGAGGCTATGAGATAATTAAGAAAGCCATTGAAAAGCTTGGATTAAGGCATAAGGAGCACATTGCAGCTTATGGAGAAGGCAATGAGAGACGTCTCACTGGAAGACATGAAACAGCTGATATCAACACCTTCAGTTGGGGTGTGGCAGATCGTGGAAGCTCTATTAGGGTTGGAAGAGACACAGAAAAAGATGGCAAAGGTTATTTTGAGGATAGAAGGCCAGCTTCAAATATGGATCCTTATATTGTTACTTCAATGATTGCAGAAACAACCATTCTCTGGAAAGCA
>GS1_cs2_lotus_japonicus__Lj2g3v0658180
ATGTCTCTGCTTTCAGATCTCATCAACCTCAACCTCTCAGAA---TCCACAGAAAAGATTATTGCTGAGTACATATGGGTTGGTGGATCTGGTCTGGATATCAGGAGCAAAGCCAGGACTCTACCTGGACCAGTTAGTGACCCTGCAAAACTTCCCAAGTGGAACTATGATGGTTCTAGCACAAATCAAGCTCCTGGAGAAGATAGTGAAGTCATCCTATATCCACAAGCTATTTTCAGGGACCCATTTAGGAGAGGAAGCAACATTCTTGTGATTTGTGATGTTTACACACCAGCTGGAGAGCCACTTCCATCAAACAATAGGTACAATGCTGCCAAAATTTTCAGTCAGCCTGAGGTTGCTGCTGAGGTACCATGGTATGGTATTGAGCAAGAGTATACCTTGTTGCAGAAAGATATAAATTGGCCACTAGGTTGGCCAGTTGGTGGATTTCCTGGACCACAGGGCCCATACTACTGTGGTATTGGTGCTGATAAAGCCTATGGGCGTGACATTGTAGATGCACATTACAAAGCTTGTCTTTATGCTGGCATTAACATTAGTGGTATCAATGGAGAGGTTATGCCTGGCCAGTGGGAATTCCAAGTTGGTCCTTCTGTTGGTATCTCAGCTGGAGATGAGATATGGGCTGCAAGATACATTCTTGAGAGAATTACAGAGGTTGCTGGAGCAGTTGTTTCATTTGATCCTAAGCCTATTCCTGGAGACTGGAATGGAGCTGGTGCTCACACAAACTACAGCACCAAGTCCATGAGAGAAGATGGAGGCTATGAGGTGATCAAGAAGGCCATTGAAAAGCTTGGATTGAAGCACAAGGAGCACATTGCAGCATATGGAACAGGCAATGAGAGACGTCTCACTGGGAAACATGAAACAGCTGACATCCACACCTTCTCTTGGGGTGTGGCAAACCGTGGAGCCTCAGTTAGAGTTGGAAGAGAAACAGAGAAA---------------------------------------------------------------------------------------------------
>GS1_cs2_arachis_ipaensis__gene23856
ATGTCTTTGCTCTCAGATCTCATCAACCTCAACCTCTCCGAATCCGGCACCAAGAAGATCATTGCTGAATACATATGGATTGGTGGATCTGGCATGGACATCAGAAGCAAAGCAAGGACAATCTCTGGTCCAGTGAGTGATCCTTCAAAGCTTCCAAAATGGAACTATGATGGTTCTAGCACTGGTCAAGCCCCTGGTGAAGATAGTGAAGTCATCCTATACCCACAAGCCATCTTCAAGGACCCATTTAGGAGGGGAGAGAATATTCTTGTTATTTGTGATGCATACACCCCAGCTGGAGAGCCGATTCCCACCAACAAGAGACACAATGCTGCCAAGATCTTCAGTCACCCTGATGTAGCCTCTGAGGAACCATGGTATGGTATTGAGCAAGAGTATACTTTGTTACAGAAAGACATTAACTGGCCACTTGGGTGGCCAATTGGTGGCTACCCTGGACCACAGGGGCCATACTACTGTGGCATTGGTGCCGATAAAGCCTATGGTCGTGACATTGTTGATGCACATTACAAGGCTTGTATCTATGCTGGCATCAACATTAGTGGCATCAATGGAGAAGTTATGCCTGGCCAGTGGGAATTCCAAGTTGGTCCTTCTGTTGGTATCTCTGCTGGTGATGAGGTTTGGGCTGCTCGCTACATACTTGAGAGGATCACGGAAATTGCTGGAGTGGTTGTTTCATTTGATCCCAAGCCAATCCAGGGAGACTGGAATGGTGCGGGTGCTCACACTAACTACAGCACAAAGTCGATGAGAAATGATGGAGGGTATGAAGTAATAAAGAAGGCGATTGAGAAGCTTAAATTGAAGCACAAAGATCACATTGCTGCCTATGGAGAAGGCAATGAGAGACGCCTCACTGGAAAACATGAAACTGCAGACATCCACACCTTCTCTTGGGGAGTGGCAAACCGTGGAGCATCAGTAAGAGTTGGAAGAGACACAGAGAAGAATGGAAAAGGTTACTTTGAGGACAGAAGGCCAGCTTCTAACATGGACCCTTATGTCGTAACTTCCTTGATTGCGGACACCACCATCCTCTGGAAGCCA
>GS1_cs2_lupinus_angustifolius__gene4422
ATGTCTTTGCTTTCAGATCTCATCAACCTCAACCTCTCTGAATACACCACAGATAAGATCATTGCTGAATATATATGGATTGGTGGATCTGGTTTGGACATAAGAAGCAAAGCCAGGACTCTTACTGGACCAGTAAATGACCCTTCAAAACTTCCCAAGTGGAACTATGATGGATCTAGCACAGGTCAAGCTCCTGGTGAAGACAGTGAAGTTATCCTATACCCACAAGCTATTTTCAAGGACCCATTTAGGAGAGGAAACAACATTCTTGTGATTTGTGATGCTTATACTCCAGCTGGTGAGCCAATTCCAACCAACAAGAGGCATAATGCTGCCAAAATTTTCAATCAACCTGAAGTTATAGCTGAGGAACCATGGTATGGTATTGAGCAAGAGTATACCTTATTGCAGAAGGATACAAATTGGCCACTTGGTTGGCCAATTGGAGGATACCCTGGACCACAGGGCCCATACTACTGTGGAATTGGTGCTGATAAAGCCTATGGCCGTGAGATTGTAGATGCACATTATAAAGCTTGTATTTATGCTGGCATCAACATTAGTGGTATCAATGGAGAAGTTATGCCTGGCCAGTGGGAATTCCAAGTTGGTCCTTCTGTTGGTATCTCTGCTGGTGATGAAATATGGGCTGCTCGTTACATATTGGAGAGGATTACTGAGATTGCTGGAGTAGTTGTTTCATTTGATCCTAAGCCTATTCCGGGTGATTGGAATGGTGCTGGTGCTCATACAAACTATAGCACCAAGTCTATGAGAAATGATGGAGGTTATAAGATTATTGAGAAGGCCATTGAAAAGCTTGGGTTGAAACACAAAGAGCACATTGCTGCTTATGGAGAAGGCAATGAGAGGCGCCTCACTGGAAAACATGAAACAGCAAGTATCGAAAAATTCTCTTGGGGTGTTGCAAACCGTGGTGCCTCAGTTAGAGTTGGAAGAGACACAGAGAAAGAAGGGAAAGGTTACTTTGAGGATAGAAGGCCAGCTTCTAATATGGATCCTTATGTGGTTACTTCCTTGATTGCTGAGACAACTATCCTTTGGAAACCA
>GS1_cs2_lupinus_angustifolius__gene34907
ATGTCTTCACTTTCAGAACTCATTAACCTCGACCTTGCAGAGACTACCACAGAGAAGATCATTGCTGAGTACATATGGATTGGTGGGTCTGGCCTGGATATCAGAAGCAAAGCCAGGACTCTTCCTAGACCAGTAAGTGACCCTTCAAAACTTCCCAAGTGGAACTATGATGGATCTAGCACAAACCAGGCTCCTGGTAAAGACAGTGAAGTTATCCTATATCCACAAGCTATTTTCAGGGACCCATTTAGGAGAGGCAACAATATCCTTGTGATTTGTGATGCTTATACCCCAGCTGGGGTGCCAATTCCAACAAACAAGAGGCACAATGCTGCCAAAATCTTCAATCATCCTGAAGTTGTTGCTGAGGAACCATGGTATGGTATTGAGCAAGAGTATACCTTGTTGCAGAAAGATACAAATTGGCCACTTGGATGGCCAATTGGTGGATACCCTGGACCACAGGGCCCATACTACTGTGGCATTGGCGCTGATAAATCCTATGGCCGTGATATTGTAGATGCACATTACAAAGCTTGTATTTATGCTGGCATCAACATTAGTGGTATCAATGCAGAAGTTATGCCTGGCCAGTGGGAATTCCAAGTTGGCCCTTCTATTGGTATCTCTGCTGGAGATGAATTATGGGCTGCTCGCTACATACTAGAGAGGATTACTGAGATAGCTGGAGTGATTGTTTCATTTGATCCCAAGCCTATTCCGGGTGATTGGAATGGTGCAGGTGCTCATGCAAACTACAGCACCAAATCCATGAGAAAGGATGGAGGTTATGAGATTATCAAGAAGGCTATTAAAAAGCTTGAATTGAAACACAAGGAACACATTGCTGCTTATGGAGAAGGCAATGAGAGGCGCCTTACTGGAAAACATGAAACAGCAGACATCAACAATTTCGTTTGGGGTGTGGCAAACCGTGGTGCCTCAGTTAGAGTTGGAAGAGACACAGAGAAAGAAGGCAAAGGTTACTTTGAGGACAGAAGGCCTGCTTCCAACATGGATCCTTATGTTGTCACATCATTGATAGCAGAAACTACCATCCTTTGGAAACCA
>GS2_trifolium_pratense__gene___gene28916
ATGGCACAGATTTTGGCACCCTCGACACAATGGCAGACGAGAATCACAAAAACCGCTCCTTGTGCAACTCCAATCACTTCAAAGATGTGGAGTTCTTTAGTTATGAAACAAAATAAGAAAGTTGCG------CGTACTTCTAAGTTCAGAGTAATGGCAATCAACAATGAAAATGGCACCATCAACAGGGTTGAGAGTCTACTTAATTTGGACATCACTCCCTTCACTAACAGCATAATTGCTGAGTACATCTGGATTGGTGGAACAGGAATCGATGTGCGCAGCAAATCAAGAACCATATCAAAGCCTGTTGAGCATCCCTCTGAGCTCCCTAAGTGGAACTATGATGGATCTAGCACTGGACAAGCCCCTGGTGAAGACAGTGAAGTAATCCTATACCCTCAAGCAATTTTCAAAGATCCTTTCCGCGGTGGTAACAACATTTTGGTCATTTGTGATGCTTATACACCACAAGGTGAGCCTATCCCTACTAATAAGAGACACAAAGCTGCCGAAATCTTCAGTAACCCGAAGGTTGAGGCTGAAATTCCATGGTATGGAATAGAACAAGAGTACACTCTACTTCAGACAAATGTGAAATGGCCATTAGGTTGGCCTGTCGGTGGCTATCCTGGTCCACAGGGTCCTTACTACTGTGCTGCCGGGGCAGATAAGTCATTTGGACGTGATATATCGGATGCTCATTACAAGGCTTGTTTATATGCTGGAATTAACATCAGTGGTACCAATGGCGAGGTTATGCCTGGCCAGTGGGAGTATCAAGTTGGTCCTAGTGTAGGTATTGAAGCTGGTGATCATATCTGGGCTTCAAGGTACATCCTTGAGAGAATTACTGAACAAGCTGGTGTTGTACTCACTCTTGATCCAAAACCAATTGAGGGTGACTGGAACGGTGCAGGAGCTCACACCAATTACAGTACAAAGAGCATGAGGGAAGATGGAGGGTTTGAGGTAATAAAGAAGGCAATTTTGAACCTTTCTCTTCGCCATAAGGTTCACATCGAAGCATATGGAGAAGGAAATGAGAGAAGGTTGACAGGAAAGCATGAGACTGCCAGCATCAACACATTTTCTTGGGGAGTGGCTAACCGTGGATGCTCAATCCGTGTGGGAAGAGACACAGAGAAGAATGGCAAAGGTTACTTGGAAGACAGGCGTCCGGCTTCAAACATGGATCCATATGTGGTAACAGCATTACTTGCAGAGAGTACATTATTGTGGGAACCAACTCTAGAGGCTGAAGCTCTTGCAGCTCAGAAGCTTGCATTGAAGCAA
>GS2_medicago_truncatula__gene___MTR_2g021255
ATGGCACAGATTTTGGCTCCTTCTACACAATGTCAGGCAAGAATCACAAAAATCTCTCCCGTTGCAACTCCAATCTCATCAAAGATGTGGAGTTCTTTGGTTATGAAACAAAACAAGAAAGTCGCA------CGTTCTGCTAAATTCAGAGTAATGGCAGTCAACTCT------GGCACCATCAACAGGGTTGAGGATTTACTTAATTTGGACATTACTCCATTCACCGACAGCATAATTGCCGAGTACATCTGGATTGGTGGAACAGGAATCGATGTGCGCAGCAAATCAAGAACCATATCAAAGCCTGTTGAGCATCCCTCTGAGCTTCCTAAGTGGAACTACGATGGTTCTAGCACTGGACAAGCCCCTGGTGAAGATAGTGAAGTGATCCTATATCCTCAAGCAATTTTCAAGGATCCTTTCCGTGGTGGTAACAACATTTTGGTCATTTGCGATGCTTATACACCACAAGGTGAGCCTATTCCTACAAATAAGAGACATAAAGCTGCTGAAATCTTCAGTAACCCAAAGGTTGAGGCTGAAATTCCGTGGTATGGAATCGAACAAGAGTACACCTTACTTCAAACAGATGTGAAATGGCCATTAGGTTGGCCTGTAGGTGGCTATCCTGGTCCTCAGGGTCCTTATTACTGTGCTGCCGGGGCAGATAAGTCATTTGGACGTGATATATCTGATGCTCATTACAAGGCTTGTTTATATGCTGGAATTAACATCAGTGGTACCAATGGAGAGGTTATGCCTGGGCAGTGGGAGTATCAAGTTGGTCCTAGCGTAGGTATTGAAGCTGGTGATCATATCTGGGCTTCAAGGTACATCCTTGAGAGAATTACTGAACAAGCTGGTGTTGTGCTCACCCTTGATCCAAAACCAATTGAGGGTGATTGGAATGGTGCAGGATGTCACACCAATTACAGTACAAAGAGCATGAGGGAAGATGGAGGATTTGAGGTAATAAAGAAGGCTATTTTGAACCTTTCCCTTCGCCACAAGATCCACATTGAAGCATATGGAGAAGGAAATGAGAGAAGGTTGACAGGAAAGCATGAGACTGCCAGCATCAACACATTTTCTTGGGGAGTGGCTAACCGTGGATGCTCAATCCGTGTGGGAAGAGACACCGAAAAGAATGGCAAAGGTTACTTGGAAGACAGGCGTCCGGCTTCGAACATGGATCCATATGTGGTAACAGCCTTATTGGCAGAGAGTACATTATTGTGGGAACCAACTCTAGAGGCTGAAGCTCTTGCAGCTCAGAAGATTGCATTGAAAGTC
>GS2_medicago_truncatula__gene___MTR_2g021242
ATGGCACAGATTTTGGCTCCTTCTACACAATGCCAGACAAGAATCACAAAAACCTCTCCTTTTGCAACTCCAATCTCATCAAAGATGTGGAGTTCTTTAGTAATGAAACAAAACAAGAAAGTTGCA------CGTTCTGCTACATTCAGAGCAATGGCAATCAACTCT------GGCACCATCAACAGGGTTGAGGATCTACTTAATTTGGACATCACTCCTTTCACTGACAGCATAATTGCTGAGTACATCTGGATTGGTGGAACAGGAATTGATGTGCGCAGCAAATCAAGAACCATATCAAAGCCTGTTGAGCATCCGTCTGAGCTTCCTAAGTGGAACTATGATGGATCTAGCACTGGACAAGCCCCTGGTGAAGATACTGAAGTGATCCTATATCCTCAAGCAATTTTCAAAGATCCTTTCCGCGGTGGTAACAACATTTTGGTCATTTGTGATGCTTATACAACACAAGGTGAGCCTATCCCTACAAATAAGAGATATAAAGCTGCTCAAATCTTCAGAAACCCAAAGGTTGAGGCTGAAATTCCATGGTTCGGAATAGAACAAGAGTACACCTTACTTCAAACAAATGTCAAATGGCCATTAGGTTGGCCTGTTGGTGGCTATCCTGGTCCTCAGGGTCCTTATTACTGTGGTGCCGGGGCAGATAAGTCATTTGGACGTGATATATCTGATGCTCATTACAAGGCTTGTTTATATGCTGGAATTAACATCAGTGGTACTAATGCAGAGGTTATGCCTGGCCAGTGGGAGTATCAAGTTGGTCCTAGTGTAGGTACTGAAGCTGCTGATCATATCTGGGCTTCAAGGTACATCCTTGAGAGAATTACTGAACAAGCTGGTGTTGTACTCAGCCTTGATCCAAAACCAATTGAGGGTGACTGGAATGGTGCAGGATGTCATACCAATTACAGTACAAAGAGCATGAGGGAAGATGGAGGATTTGAGGTAATAAAGAAGGCAATTTTGAATCTATCCCTTCGCCACAAGGTCCACATGGAAGCATATGGAGAAGGAAACGAGAGAAGGTTGACAGGAAAGCATGAGACTGCCAGCATCGACACATTTTCTTGGGGAATTGGTAAACGTGGCTGCTCAATCCGTGTGGGAAGAGAGACCGAGAAGAATGGAAAAGGTTACTTAGAAGACAGACGTCCGGCTTCAAACATGGATCCATATGTGGTAACAGCATTATTGGCAGAGAGTACATTATTGTGGGAACCAACTCTAGAGGCTGAAGCTCTTGCAGCTCAGAAGCTTGCATTGAAGGTC
>GS2_cicer_arietinum__gene633
ATGGCACAGATTTTGGCTCCTTCTACACAATGGCAGATGAGAATCACAAAAACCTCTCCATGTGTAACTCCAATCACATCAAAGATGTGGAGTTCTTTAGTTGTGAAACAAAACAAGAAAGTTGCA------CGTTCTGCTAAGTTTAGAGTAATGGCAATCAAGCCTGATAATAGCACCATCAACAGGCTAGAGGGTCTACTCAATTTGGACATCACTCCATTCACTGACAAGATAATTGCTGAGTACATCTGGATCGGTGGAACAGGAATCGATGTTCGCAGCAAATCAAGAACCATATCAAAGCCTGTTGAGGATCCCTCTGAGCTCCCTAAGTGGAACTATGATGGATCTAGCACTGGACAAGCACCTGGGGAAGATAGTGAAGTAATCCTATATCCTCAAGCAATTTTCAAAGATCCTTTCCGCGGCGGTAACAATATTTTGGTCATTTGTGATGCTTACACACCAGCAGGTGAGCCTATCCCTACAAATAAGAGACACAGAGCTGCTGAAATCTTCAGTAATCCAAAGGTTCAGGCTGAAATTCCATGGTATGGAATAGAACAAGAGTACACTTTACTTCAAACAGACGTGAAATGGCCTTTGGGTTGGCCTGTTGGTGGTTATCCTGGTCCTCAGGGTCCTTATTACTGTAGTGCTGGGGCTGATAAGTCGTTTGGACGTGATATATCTGATGCTCATTACAAGGCTTGTTTATATGCTGGAATTAACATCAGTGGCACCAATGGAGAGGTTATGCCTGGACAGTGGGAGTATCAAGTTGGTCCTAGTGTAGGTATTGAAGCTGGTGATCATATTTGGGCTTCAAGGTACATCCTTGAGAGAATTACTGAGCAAGCTGGTGTTGTGCTCACTCTTGATCCAAAACCAATAGAGGGTGATTGGAATGGTGCAGGATGTCACACCAATTACAGTACAAAGAGCATGAGGGAAGAAGGAGGGTTTGAGGTAATAAAGAAGGCAATTTTGAATCTTTCCCTTCGCCACAAAGTCCACATTGAAGCATATGGAGAAGGAAATGAGAGAAGGTTGACAGGAAAGCATGAGACAGCCAGCATCAACACATTTTCTTGGGGAGTTGCTAACCGTGGATGCTCAATCCGTGTGGGAAGAGACACTGAAAAGAGTGGCAAAGGTTACTTGGAAGACAGGCGCCCGGCATCAAACATGGATCCATATACTGTAACAGCATTACTTGCAGAGAGTACATTATTGTGGGAACCAACTCTAGAGGCTGAAGCTCTTGCAGCTCAGAAGATTGCTTTAAAAGTC
>GS2_cajanus_cajan__gene1600
ATGGCACAAATTTTGGCACCCTCAACGCAATGGCAGATGAGAATCACAAAATCCTCTCCCAATGCAAGTCCCATTACATCAAACATGTGGAGTTCTTTATTGGTGAAACAAAATAAGAAAGTCGCACCTATCAGTTCTGCTAAATTTAGGGTGATGGCAATCAAGTCTGATGATAGCACCATCAACAGGCTAGAGGGTCTACTTAATTTGGATGTCGCTCCATTCACTGACAAGATAATTGCTGAGTACATTTGGATTGGAGGGACAGGAATTGATGTGCGCAGTAAATCAAGGACAATAGCAAGGCCTGTTGAACACCCCTCTGAGCTCCCTAAATGGAACTATGATGGATCTAGCACTGGACAGGCACCGGGTGAAGATAGTGAAGTAATTCTATATCCTCAAGCAATTTTCAAGGATCCTTTCCGTGGTGGTAACAATATTTTGGTCATTTGCGATTCTTACACACCAGCAGGTGAGCCCATCCCTACAAACAAGCGACACAGAGCTGCTGAAATTTTCAGTAACCCAAAGGTCCAAGCTGAAGTTCCATGGTATGGAATAGAACAAGAGTACACCCTACTTCAAACAAATGTGAAATGGCCATTAGGTTGGCCCGTTGGTGGTTATCCTGGTCCTCAGGGTCCTTACTATTGCAGTGCTGGGGCAGATAAGTCATTTGGACGTGATATATCTGATGCTCATTATAAGGCTTGCTTATATGCTGGAATTAACATCAGTGGCACCAATGGGGAGGTTATGCCTGGGCAGTGGGAGTATCAAGTTGGTCCTAGTGTAGGTATTGAGGCTGGTGATCATATCTGGGCTTCAAGGTACATCCTCGAGAGAATTACTGAACAAGCTGGTGTTGTGCTCACTCTTGATCCAAAGCCAATAGAGGGTGACTGGAATGGTGCAGGATGCCACACCAATTACAGTACAAAGAGCATGAGAGAAGATGGAGGCTTTGAGGTAATCAAGAAGGCAATCTTGAATCTATCCCTTCGTCACCAGGATCACATTAGTGCATATGGAGAAGGAAACGAGAGAAGGTTGACAGGAAAGCATGAGACAGCCAACATTAACACATTTTCTTGGGGAGTGGCTAATCGTGGTTGCTCAATTCGTGTGGGAAGAGACACAGAGAAGAATGGCAAAGGTTACTTGGAAGACAGGCGTCCAGCTTCAAACATGGATCCATATATTGTGACATCATTACTTGCGGAGACTACACTATTGTGGGAGCCAACTCTGGAGGCTGAAGCTCTTGCAGCTCAGAAGTTAGCATTAAAAGTC
>GS2_glycine_max__gene___GLYMA15G10890
ATGGCACAGATTTTGGCTCCCTCTACGCAATGGCAGATGAGAATCTCAAAATCCTCTCCCAATGCAAGTCCCATTACATCAAACATGTGGAGTTCTTTATTGTGGAAACAAAATAAGAAAGTTTCACCCACAAGTTCTGCTAAATTTAGAGTGATGGCAATTAAGTCTGACAATAGCATCATCAACAGGCTAGAGGGTCTACTTAATTTGGATATCACTCCATTCACGGACAAGATAATTGCTGAGTACATTTGGATTGGGGGGACAGGAATTGATGTGCGCAGTAAATCAAGAACAATATCAAAGCCTGTTGAACATCCCTCTGAGCTCCCTAAATGGAACTATGATGGATCTAGCACTGGACAGGCACCGGGTGATGATAGTGAAGTAATCCTATATCCTCAAGCAATTTTCAAAGATCCTTTCCGTGGTGGTAACAATATTTTGGTCATTTGCGATTCTTACACCCCACAAGGTGAGCCTATCCCTACAAACAAGAGACACAGAGCTGCTGAAATTTTCAGTAACCCAAAGGTCCAAGCAGAAGTTCCATGGTATGGAATAGAACAAGAGTACACCTTACTTCAAACAAATGTGAAATGGCCATTAGGTTGGCCCGTTGGTGGCTATCCTGGTCCTCAGGGTCCTTATTATTGCAGCGCTGGGGCAGACAAGTCATTTGGACGTGACATATCTGATGCTCATTACAAGGCTTGCTTATATGCTGGAATTAACATCAGTGGTACCAATGGGGAGGTTATGCCTGGGCAGTGGGAGTACCAAGTTGGTCCTAGTGTAGGTATTGAGGCTGGTGATCATATCTGGGCTTCAAGGTACATCCTCGAGAGAATTACCGAGCAAGCTGGTGTTGTGCTCTCTCTTGATCCAAAACCAATAGAGGGTGACTGGAATGGAGCAGGATGCCACACCAATTACAGTACAAAGAGCATGAGGGAAGATGGAGGCTTTGAGGTAATAAAGAAGGCAATATTGAATCTATCGCTTCGCCACAAAGATCACATCAGTGCATATGGAGAAGGAAATGAGAGAAGGTTGACTGGAAAGCATGAGACAGCAAGCATCAACACATTTTCTTGGGGAGTGGCTAACCGTGGTTGCTCAATCCGTGTGGGAAGAGACACTGAGAAGAATGGCAAAGGTTACTTGGAAGATAGGCGACCGGCTTCAAACATGGATCCATATGTTGTGACATCATTACTTGCAGAGACTACACTATTGTGGGAGCCAACTCTGGAGGCTGAAGCTCTTGCAGCTCAGAAGTTAGCATTGAAGGTC
>GS2_glycine_max__gene___GLYMA13G28180
ATGGCACAGATTTTGGCTCCCTCTACGCAATGGCAGATGAGAATCTCAAAATCCTCTCCCAATGCAACTCCCATTACATCAAACATGTGGAGTTCTTTATTGTGGAAACAAAATAAGAAAGTTTCACCTACCAGTTCTGCTAAATTTAGAGTGCTGGCAATTAAGTCTGACAATAGCACCATCAACAGGCTCGAGGGTCTACTTAATTTGGATATCACTCCATTCACTGACAAGATAATTGCTGAGTACATTTGGATTGGGGGGACAGGAATTGATGTGCGCAGTAAATCAAGAACAATATCAAAGCCTGTTGAAGATCCCTCTGAGCTCCCTAAATGGAACTATGATGGATCTAGCACTGGACAGGCACCTGGTGATGATAGTGAAGTAATCCTATATCCTCAAGCAATTTTCAAAGATCCTTTCCGTGGCGGTAACAATATTTTGGTCATTTGCGATTCTTACACCCCACAAGGTGAGCCTATCCCTACAAACAAGAGACACAGAGCTGCTGAAATTTTCAGTAACCCAAAGGTCCAAGCTGAAGTTCCATGGTATGGAATAGAACAAGAGTACACCTTACTTCAAACAAATGTGAAATGGCCATTAGGATGGCCGGTTGGTGGCTATCCCGGTCCTCAGGGTCCTTATTATTGCAGTGCTGGGGCAGATAAGTCATTTGGACGTGACATATCTGATGCTCATTACAAGGCTTGCTTATATGCTGGAATTAACATCAGTGGCACCAATGGGGAGGTTATGCCTGGGCAGTGGGAGTACCAAGTTGGTCCTAGTGTAGGTATTGAGGCTGGTGATCATATCTGGGCTTCAAGGTACATCCTCGAGAGAATTACTGAGCAAGCTGGTGTTGTGCTCTCTCTTGATCCAAAACCAATAGAGGGTGACTGGAATGGAGCAGGATGCCACACCAATTACAGTACAAAGAGCATGAGGGAAGATGGAGGCTTTGAGGTAATAAAGAAGGCAATTTTGAATCTATCGCTACGCCACAAGGATCACATCAGTGCATATGGAGAAGGAAATGAGAGAAGGTTGACAGGAAAGCATGAGACAGCAAGCATTAACACATTTTCTTGGGGAGTGGCTAACCGTGGTTGCTCAATCCGTGTGGGAAGAGACACAGAGAAGAATGGCAAAGGTTACTTGGAAGACAGGCGACCGGCTTCAAACATGGATCCATATGTTGTGACATCATTACTTGCAGAGACTACACTATTGTGGGAGCCAACTCTGGAGGCTGAAGCTCTTGCAGCTCAGAAGTTAGCATTGAAGGTC
>GS2_phaseolus_vulgaris__Phvul.006G155800.v1.0
ATGGCACAGATTTTGGCTCCCTCTACACAATGGCAGATGAGATTCACAAAATCCTCTCGCCATGCAAGTCCCATTACATCAAACACGTGGAGTTCTTTATTGATGAAACAAAATAAGAAA---------ACCAGTTCTGCTAAATTTAGAGTGCTGGCAGTTAAGTCTGATGGTAGCACCATCAACAGGCTGGAGGGTCTACTTAATTTGGATATCACTCCATTCACGGACAAGATAATTGCTGAGTACATTTGGATTGGGGGGACAGGAATTGATGTGCGCAGTAAATCAAGAACAATATCAAAGCCTGTTGAACATCCCTCTGAGCTTCCTAAATGGAACTATGATGGATCTAGTACTGGACAGGCACCCGGTGAAGATAGTGAAGTAATCCTATATCCTCAGGCAATTTTCAAAGATCCTTTCCGTGGTGGTAACAATATTTTGGTCATTTGTGATGCTTACACACCTGCTGGTGAACCTATCCCTACAAATAAGCGACACAGAGCTGCTGAAGTTTTCAGTAACCCAAGGGTCATTGCTGAAGTTCCATGGTTTGGAATAGAACAAGAGTACACCTTACTTCAAACAAATGTGAACTGGCCTTTAGGTTGGCCTGTTGGTGGCTATCCTGGTCCTCAGGGTCCTTATTATTGCAGTGCTGGGGCAGATAAGTCATTTGGACGTGATATATCTGATGCTCACTACAAGGCTTGCTTATTTGCTGGAATTAACATTAGTGGCACCAACGGGGAGGTTATGCCTGGGCAGTGGGAGTATCAAGTTGGTCCTAGTGTAGGTATTGAGGCTGGTGATCATATCTGGGCATCAAGGTACATCCTCGAGAGAATTACTGAACAAGCTGGTGTTGTGCTCTCTCTTGATCCAAAACCAATAGAGGGTGACTGGAATGGTGCAGGATGCCACACCAATTACAGTACAAAGAGCATGAGGGAAGATGGAGGCTTTGAGGTAATAAAGAAGGCAATTTTGAATCTATCACTTCGCCACAAAGAGCACATTAGTGCATATGGAGAAGGAAATGAAAGAAGGTTGACAGGAAAGCATGAGACAGCAAGCATTAACACATTTTCTTGGGGAGTTGCCAATCGTGGTTGCTCAATCCGTGTGGGAAGAGACACCGAGAAGAATGGCAAAGGTTACTTGGAGGACAGGCGCCCTGCTTCAAACATGGATCCATATGTCGTGACATCTTTACTTGCAGAGAGTACACTATTGTGGGAGCCAACTCTGGAGGCTGAAGCTCTTGCAGCTCAGAAGTTAGCATTGAAGGTC
>GS2_vigna_radiata__gene21293
ATGGCACAGATTTTGGCTCCCTCTACACAATGGCAGATGAGAGTCACCAAATCCTCTCTCCATGCAAGTCCCATTACATCGAACACGTGGAGTTCTTTATTGATGAAACAAAATAAGAAA---------ACCAGTTCTGCTAAATTTAGAGTGCTGGCAGTTAAGTCTGACAATAGCACCATCAACAGGCTGGAGGGTCTACTTAATTTGGATATCACTCCATTCACGGACAAGATCATTGCTGAGTACATTTGGATTGGGGGGACAGGAATTGATGTGCGCAGTAAATCAAGAACAATATCAAAGCCTGTTGAACATCCCTCTGAGCTTCCTAAATGGAACTATGATGGATCTAGTACTGGACAGGCACCTGGTGAAGATAGTGAAGTAATCCTATATCCCCAGGCAATTTTCAAAGATCCTTTCCGTGGTGGTAACAATATTTTGGTCATTTGTGATTCTTACACACCTGCTGGTGAACCTATCCCTACAAACAAGCGACACAGAGCTGCGGAAGTTTTCAGTAACCCAAAGGTCATTGCTGAAGTTCCATGGTATGGAATAGAACAAGAGTACACCTTACTTCAAACAAATGTGAAATGGCCATTAGGTTGGCCTGTTGGTGGCTATCCTGGTCCTCAGGGTCCTTATTATTGCAGTGCTGGGGCAGATAAGTCATTTGGGCGTGATATATCTGATGCTCATTACAAGGCTTGCTTATTTGCTGGAATTAACATCAGTGGCACCAACGGGGAGGTTATGCCTGGGCAGTGGGAGTATCAAGTTGGTCCTAGTGTAGGTATTGAGGCTGGTGATCATATCTGGGCATCAAGGTACATCCTCGAGAGAATTACTGAACAAGCTGGTGTTGTGCTCTCTCTTGATCCAAAACCAATAGAGGGTGACTGGAATGGTGCAGGATGCCACACCAATTACAGTACAAAGAGCATGAGGGAAGATGGAGGCTTTGAGGTAATAAAGAAGGCAATTTTGAATTTATCACTTCGCCATAAGGAGCACATTAGTGCATATGGAGAAGGAAATGAAAGAAGGTTGACAGGAAAGCATGAGACAGCAAGCATTAACACATTTTCTTGGGGAGTTGCTAATCGTGGTTGCTCAATCCGTGTGGGAAGAGACACGGAGAAGAATGGCAAAGGTTACTTGGAGGACAGGCGCCCTGCTTCAAACATGGATCCATATGTTGTGACATCATTACTTGCAGAGACTACACTATTGTGGGAGCCAACTCTGGAGGCTGAAGCTCTTGCAGCTCAGAAATTATCATTGAAGGTC
>GS2_lupinus_angustifolius__gene31805
ATGGCACAGATTTTGGCACCCCCGACACAATGGCGGATTAGAAGCACAAAAACCTCTCCAAATGCAAGCCCGATCACGTCAAACATGTGGAGTTCCTTGATGTTGAGGCAAAATAAGAAAGTCGCACCGATTAGTTCTACTAAATTTAGAGTGCTGGCAATCAAATCTGATGGTAGCACCATCAACAGGCTAGAGGGTCTGCTTAATTTGGATGTTAGTCCATACACTGACAAGACAATTGCTGAGTACATTTGGATTGGAGGAACAGGAGTTGATGTCCGCAGTAAATCAAGAACAATATCAAAGCCTGTTGAACATCCTTCTGAACTCCCGAAATGGAACTATGATGGATCTAGCACCGGACAAGCACCGGGTGAAGATAGTGAAGTAATCCTATATCCTCAAGCAATTTTCAGAGATCCTTTCCGCGGCGGTAACCATATTTTGGTAATTTGTGATGCCTACACACCAGCAGGTGAACCTATCCCTACAAACAAGCGATACAGAGCGGCTGAAATCTTCAGTAACCCGAAGGTCCAAGCTGAAATTCCATGGTATGGAATAGAACAAGAGTACACTTTACTTCAAACAAATGTGAATTGGCCTTTAGGTTGGCCCGTGGGCGGCTATCCCGGTCCTCAGGGTCCGTATTACTGTAGTGCCGGGGCAGATAAGTCATTCGGACGTGACATATCTGATGCTCATTACAAGGCTTGTTTATATGCTGGAATTAACATCAGTGGCACCAATGGGGAGGTTATGCCTGGGCAGTGGGAGTATCAAGTTGGTCCTAGTGTAGGTATTGAAGCTGGTGATCATATCTGGGCTTCGAGATACATCCTTGAGAGAATTACTGAACAAGCTGGAGTTGTTCTCACACTAGATCCAAAACCAATAGCGGGTGACTGGAATGGTGCAGGAGCACACACCAACTACAGTACAAAGAGCATGAGGGAAGATGGAGGGTTCGAGGTAATAAAGAAGGCGATTTTGAATCTATCGCTTCGCCACAAGGATCACATCAGTGCATATGGAGAAGGAAATGAGAGAAGGTTGACAGGAAAGCATGAGACAGCCAGCATTAACACATTTTCTTGGGGAGTGGCTAACCGTGGTTGCTCGATCCGTGTCGGAAGAGACACAGAGAAGAATGGCAAAGGTTACTTGGAAGACAGGCGACCGGCTTCAAACATGGATCCATATGTAGTGACTGCCTTACTGGCAGAGACTACACTGTTGTGGGAACCAACTCTAGAGGCTGAAGCTCTTGCAGCTCAGAAGCTAGCATTGAAGGTC
>GS2_lupinus_angustifolius__gene6462
ATGGCACAAATTTTGGCACCCCCGACACAGTGGGGGATTAGAAGCACAAAAACCTCTCGAAATGCAAGTCCCTTCGCGTCAAACATGTGGAGTTCTTTGTTATTGAAGCAAAATAAGAAAGCTGCACCTATCACTTCTGCTAAATTTAGAGTGATGGCAATCAAGTCTGATGATAGCACCATCAACAGGATAGAGGGTCTGCTTAATTTGGATGTCACTCCATACAGTGACAAGATAATTGCTGAGTACATTTGGATTGGAGGGACAGGAATCGATGTTCGCAGTAAATCAAGAACAATATCAAAGCCTGTTGAGCATCCTTCTGAACTCCCGAAATGGAATTATGATGGATCTAGCACTGGACAGGCACCGGGTGAAGATAGTGAAGTAATCCTATATCCTCAAGCAATTTTCAAAGATCCTTTCCGAGGTGGTAACCATATTTTGGTAATTTGCGATGCTTACACACCGGCAGGTGAGCCTATCCCTACAAACAAGCGTTACAAGGCTGCTGAAATCTTCAGTAACCCAAAGGTCCAAGCTGAAATTCCATGGTATGGAATAGAACAAGAGTACACTTTACTTCAAACAAATGTGAAATGGCCTTTAGGTTGGCCCGTTGGTGGCTATCCTGGTCCTCAGGGTCCTTATTACTGTAGTGCCGGAGCAGATAAGTCATTTGGACGCGATATATCTGATGCTCATTATAAGGCTTGCTTATATGCTGGAATTAACATCAGTGGAACCAACGGGGAGGTTATGCCTGGGCAGTGGGAGTATCAAGTTGGTCCTAGTGTAGGTATTGAAGCTGGTGATCATATCTGGGCTTCAAGATACATCCTTGAGAGAATTACTGAACAAGCTGGCGTTGTTCTCACACTGGATCCAAAACCGATAGAGGGTGACTGGAATGGTGCAGGAGCCCACACCAACTACAGTACGAAGAGCATGAGGGAAGATGGAGGCTATGAGGTTATAAAGAAGGCAATTCTGAATCTATCGCTTCGCCACAATGTCCACATTAGTGCATATGGAGAAGGAAATGAGAGAAGGTTGACCGGAAAGCATGAGACAGCCAGCATTAACCAATTTTCTTGGGGAGTGGCTAACCGTGGTTGCTCAATCCGTGTCGGAAGAGACACGGAGAAGAATGGCAAAGGTTACTTGGAAGACAGGCGTCCGGCATCAAACATGGATCCGTATATCGTGACAGCACTACTGGCTGAGACTACATTATTGTGGGAACCAACTCTAGAGGCTGAAGCTCTTGCAGCTCAGAAGCTAGCATTGAAGGTC
>GS2_arachis_ipaensis__gene15537
ATGGCACAGATTTTGGCACCCTCTACACAATGGCAGATGAGAATCACAAAACCCTCACAAAATGCAAGCCCAATTACTTCAAAAATGTGGAGTTCTTTAGTGTTGAGACCAAACAAGAAAGTTGGTGCTACCAGCTCTGCCAAATTTAGAGTGATGGCAATTAAGTCCGATAACAGCACAATCAACAGGCTAGAGCAGCTACTTAATTTGGATGTATCGCCATACACTGACAAGATCATTGCTGAATACATTTGGATTGGTGGAACAGGAATCGATGTGCGCAGTAAATCAAGAACAATTCCAAGGCCGGTTGAACATCCTTCAGAGCTCCCTAAGTGGAACTATGACGGATCTAGCACTGGACAGGCACCTGGTGAAGACAGTGAAGTAATCTTATATCCTCAAGCAATTTTCAAAGATCCTTTCCGTGGTGGTAACAATATTTTGGTAATTTGCGATTCCTACACACCACAAGGTGAGCCTATCCCTACAAACAAGAGACATAAAGCTGCCGAAATTTTCAGTAACCCAAAGGTCCAAGCTGAAGTTCCATGGTATGGAATAGAGCAAGAGTACACCTTACTTCAAACAAATGTGAAATGGCCTCTAGGTTGGCCTACTGGTGGCTACCCTGGCCCTCAGGGTCCATATTACTGTGGTGCTGGGGCTGACAAGTCATTCGGACGCGATATATCCGATGCTCATTACAAGGCTTGCTTATATGCCGGAATTAACATCAGTGGTACCAATGGGGAAGTTATGCCTGGACAGTGGGAGTACCAAGTTGGTCCTAGTGTTGGTATTGAAGCTGGTGATCATATCTGGTGTTCAAGGTACATCCTTGAGAGGATTACTGAACAAGCTGGCGTTGTTCTCTCTCTTGATCCAAAACCAATTGAGGGTGACTGGAATGGTGCTGGTTGCCACACCAATTACAGTACAAAGAGCATGAGGGAAGATGGAGGCTTCGAGGTGATAAAGAAGGCGATTTTGAATCTATCGCTTCGCCATGTGGATCACATTAGCGCATATGGAGAAGGAAATGAGAGAAGGTTGACAGGAAAGCATGAAACAGCCAGCATAGACACATTCTCTTGGGGAGTCGCTAACCGTGGTTGCTCAATCCGTGTGGGAAGAGACACAGAAAAGAATGGCAAAGGTTACTTGGAAGACAGGCGCCCGGCTTCAAACATGGATCCATATGTTGTGACAGGATTACTTGCAGAGACTACTCTCCTGTGGGAGCCAACTCTGGAGGCTGAAGCTCTTGCAGCTCAGAAGTTAGCATTAAAGGTC
>GS2_lotus_japonicus__Lj6g3v1887800
ATGGCACAGATTTTGGCACCCTCGACGCAATGGCAGACGAGAATCACCAAAACCTCTCCCAATGCAAGTCCCATTACATCAAACATGTGGAGTTCTTTATTGTGGAAACAAAACAAGAAAGTTGCA------CGTGCTTCTAAGTTTAGAGTACTGGCAATCAAGTCTGATGGTAGCACCATCAACAGGCTAGAGGGTCTGCTTAATTTGGATGTCACTCCATACACTGATAAGTTCATTGCTGAGTACATCTGGATTGGGGGGACTGGTGTCGATGTTCGCAGTAAATCAAGAACTATATCGAAGCCTGTTTCACATCCCTCTGAGCTCCCTAAATGGAACTATGATGGATCTAGCACTGGGCAGGCACCGGGCGATGATAGTGAAGTAATTCTATATCCTCAAGCAATTTTCAGAGATCCTTTCCGTGGTGGTAACAATATTTTGGTTATTTGCGATGCTTACACACCACAAGGTGAGCCTATCCCTACAAACAAGCGGCACAGAGCTGCTGAAATCTTCAGTAACCCAAAGGTTCAAGCTGAAATTCCATGGTATGGAATAGAACAAGAGTACACCCTACTTCAAACGGATGTGAAGTGGCCTTTGGGATGGCCTGTTGGCGGCTATCCTGGTCCTCAGGGTCCCTATTACTGTGCTGCCGGGGCTGATAAGTCATTCGGACGTGATATATCTGATGCTCATTACAAGGCTTGCTTGTATGCTGGAATCAACATCAGTGGCACCAATGGGGAGGTTATGCCTGGGCAGTGGGAGTATCAAGTTGGTCCTAGTGTAGGTATTGAAGCTGGTGATCATATCTGGGCTTCAAGGTACCTCCTTGAGAGAATCACTGAACAAGCTGGTGTTGTCCTCACTCTTGATCCAAAACCAATTGAGGGTGACTGGAACGGTGCCGGAGCCCACACCAATTACAGCACAAAGAGCATGAGGGAAGAGGGAGGCTTTGAGGTAATCAAGAAGGCAATTTTGAATCTATCCCTTCGCCACCAGGACCATATTCGTGCTTATGGAGAAGGAAATGAGAGACGATTGACGGGAAAGCATGAAACAGCCGACATTAACACATTTTCTTGGGGAGTGGCTAACCGGGGTTGCTCAATCCGTGTGGGAAGAGACACAGAGAAGGAAGGAAAAGGTTACTTGGAAGACAGGCGCCCTGCTTCAAACATGGATCCATATGTTGTGACAGCATTGCTGGCAGAGACTACCTTGTTGTGGGAACCAACTCTAGAGGCTGAAGCTCTTGCAGCTCAGAAGATACAATTGAAGGTC
>GS2_lotus_japonicus__Lj6g3v1887790
ATGGCACAGATTTTGGCACCCTCGACGCAATGGCAGACGAGAATCACCAAAACCTCTCCCAATGCAAGTCCCATTACATCAAACATGTGGAGTTCTTTATTGTGGAAACAAAACAAGAAAGTTGCA------CGTGCTTCTAAGTTTAGAGTACTGGCAATCAAGTCTGATGGTAGCACCATCAACAGGCTAGAGGGTCTGCTTAATTTGGATGTCACTCCATACACTGATAAGTTCATTGCTGAGTACATCTGGATTGGGGGGACTGGTGTCGATGTTCGCAGTAAATCAAGAACTATATCGAAGCCTGTTTCACATCCCTCTGAGCTCCCTAAATGGAACTATGATGGATCTAGCACTGGGCAGGCACCGGGCGATGATAGTGAAGTAATTCTATATCCTCAAGCAATTTTCAGAGATCCTTTCCGTGGTGGTAACAATATTTTGGTTATTTGCGATGCTTACACACCACAAGGTGAGCCTATCCCTACAAACAAGCGGCACAGAGCTGCTGAAATCTTCAGTAACCCAAAGGTTCAAGCTGAAATTCCATGGTATGGAATAGAACAAGAGTACACCCTACTTCAAACGGATGTGAAGTGGCCTTTGGGATGGCCTGTTGGCGGCTATCCTGGTCCTCAGGGTCCCTATTACTGTGCTGCCGGGGCTGATAAGTCATTCGGACGTGATATATCTGATGCTCATTACAAGGCTTGCTTGTATGCTGGAATCAACATCAGTGGCACCAATGGGGAGGTTATGCCTGGGCAGTGGGAGTATCAAGTTGGTCCTAGTGTAGGTATTGAAGCTGGTGATCATATCTGGGCTTCAAGGTACCTCCTTGAGAGAATCACTGAACAAGCTGGTGTTGTCCTCACTCTTGATCCAAAACCAATTGAGGGTGACTGGAACGGTGCCGGAGCCCACACCAATTACAGCACAAAGAGCATGAGGGAAGAGGGAGGCTTTGAGGTAATCAAGAAGGCAATTTTGAATCTATCCCTTCGCCACCAGGACCATATTCGTGCTTATGGAGAAGGAAATGAGAGACGATTGACGGGAAAGCATGAAACAGCCGACATTAACACATTTTCTTGGGGAGTGGCTAACCGGGGTTGCTCAATCCGTGTGGGAAGAGACACAGAGAAGGAAGGAAAAGGTTACTTGGAAGACAGGCGCCCTGCTTCAAACATGGATCCATATGTTGTGACAGCATTGCTGGCAGAGACTACCTTGTTGTGGGAACCAACTCTAGAGGCTGAAGCTCTTGCAGCTCAGAAGATACAATTGAAGGTC
>GS2_lotus_japonicus__Lj6g3v1953860
ATGGCACAGATTTTGGCACCCTCGACGCAATGGCAGACGAGAATCACCAAAACCTCTCCCAATGCAAGTCCCATTACATCAAACATGTGGAGTTCTTTATTGTGGAAACAAAACAAGAAAGTTGCA------CGTGCTTCTAAGTTTAGAGTACTGGCAATCAAGTCTGATGGTAGCACCATCAACAGGCTAGAGGGTCTGCTTAATTTGGATGTCACTCCATACACTGATAAGTTCATTGCTGAGTACATCTGGATTGGGGGGACTGGTGTCGATGTTCGCAGTAAATCAAGAACTATATCGAAGCCTGTTTCACATCCCTCTGAGCTCCCTAAATGGAACTATGATGGATCTAGCACTGGGCAGGCACCGGGCGATGATAGTGAAGTAATTCTATATCCTCAAGCAATTTTCAGAGATCCTTTCCGTGGTGGTAACAATATTTTGGTTATTTGCGATGCTTACACACCACAAGGTGAGCCTATCCCTACAAACAAGCGGCACAGAGCTGCTGAAATCTTCAGTAACCCAAAGGTTCAAGCTGAAATTCCATGGTATGGAATAGAACAAGAGTACACCCTACTTCAAACGGATGTGAAGTGGCCTTTGGGATGGCCTGTTGGCGGCTATCCTGGTCCTCAGGGTCCCTATTACTGTGCTGCCGGGGCTGATAAGTCATTCGGACGTGATATATCTGATGCTCATTACAAGGCTTGCTTGTATGCTGGAATCAACATCAGTGGCACCAATGGGGAGGTTATGCCTGGGCAGTGGGAGTATCAAGTTGGTCCTAGTGTAGGTATTGAAGCTGGTGATCATATCTGGGCTTCAAGGTACCTCCTTGAGAGAATCACTGAACAAGCTGGTGTTGTCCTCACTCTTGATCCAAAACCAATTGAGGGTGACTGGAACGGTGCCGGAGCCCACACCAATTACAGCACAAAGAGCATGAGGGAAGAGGGAGGCTTTGAGGTAATCAAGAAGGCAATTTTGAATCTATCCCTTCGCCACCAGGACCATATTCGTGCTTATGGAGAAGGAAATGAGAGACGATTGACGGGAAAGCATGAAACAGCCGACATTAACACATTTTCTTGGGGAGTGGCTAACCGGGGTTGCTCAATCCGTGTGGGANGGTTAGTCACCACCAATAGTTCT------------------------------------------------------------------------ACGGTTACTTGG------------AAGACAGGCGCCCTGCTTCAAACATGGATCCATATGTTG---
>GS2_arachis_ipaensis__gene3699
ATGGCACAGATTTTGGCACCCTCTACACAATGGAAGATGAAAATAGCAGAATACTCTACCTATAATACCCCCACTACCTCAAAAATG---AGTTCTTTATTGTTGAGACAAAACAAGAAAGGTGCACCCACCAGCTCTAATAAGTTTCAGGTGCTGGCGATCAAATCGGAAAACAGTACCATCAACCGGCTTGAGAATCTACTTAACTTGGACATCACTCCATACACCAATAAAATAATTGCTGAGTACATTTGGATTGGAGGGACAGGAATTGATATGAGGAGTAAATCAAGGACAATTCCTAGTCCTGTTGAACATCCCTCTGAGATCCCTAAGTGGAACTATGATGGATCTAGCACTGGACAAACAACAGGTGTAGATAGTGAAGTATACCTGTATCCTCAAGCAATTTTCAAAGATCCTTTCCGGGGTGGTGATAATATCTTGGTTATCTGTGATTCATACACACAAGAAGGTGAACCTATCCCTACAAACAAGCGACGCAGAGCTGCAGAGATCTTTAGTCATCCCAAGGTTGTAGCTGAAGTTCCATGGTTTGGAATAGAGCAAGAGTACACCTTACTTCAAAAGAATGTAAAATGGCCTTTAGGTTGGCCACTAGGAGGCTATCCTGGTCCACAGGGCCCTTATTATTGTGGTACTGGGGCAGATAAGTCGTTTGGGCGCGACATAGCAGATGCTCATTACAAGGCTTGCTTGTATGCTGGAATTAATATCAGTGGCACCAATGGAGAGGTTATGCCTGGGCAGTGGGAGTATCAAGTTGGCCCTTGTGTAGGTATTGAAGCCGCTGATCATATTTGGTGCTCAAGGTACATCCTTGAGAGAATCACTGAACAAGCTGGGGTTGTTCTCTCATTTGATCCAAAACCAATAGAGGGTGACTGGAATGGTGCAGGATGCCACACCAATTTCAGTACCAAGAGCATGAGAGAAGATGATGGTTATGAGGTAATAAAGAAGGCGATCATCAACCTATCGCTTCGTCACAAGGAACACATTAGTGCATATGGAGAAGGAAATGAGAGAAGGTTGACAGGAAAGCATGAAACAACCAACATTGATACTTTTTCTTGGGGGGTGGCTAACCGTGGTTGTTCAATCCGTGTTGGAAGAGACACAGAGAAGAATGGGAAAGGTTACATGGAGGACCGGCGCCCGGCTTCAAACATGGATCCATATGTTGTGACAGCATTACTGGCAGAAACTTCCATATTATGGGAACCTACTCTTGAGGCTGAAGCTCTTGCGGCTCAGAACACAAGCCTTAAAGCA
>PEPC1a_trifolium_pratense__gene___gene11496
---ATGGCTACTCCTCGCAACATTGAAAAGATGGCTTCAATTGATGCTCAATTGAGACTACTAGCACCAAGGAAAGTTTCTGATGATGATAAACTTGTGGAGTATGATGCTTTGTTGTTAGATCGATTCCTTGACATTCTTCAAGATTTGCATGGAGAAGATATCAGACAAACTGTTCAAGATTGTTATGAGCTATCAGCAGAGTATGAAGGAGAGCTTAAGCCAGAGAAATTGGAGGAACTTGGGAATATGCTGACTGGTCTTGATGCTGGAGATTCTATTGTTATAGCCAAATCATTTTCTCACATGCTTAATTTGGCAAACTTGGCAGAGGAAGTGCAAATTGCATATAGAAGAAGGGTTAAGTTGTTAAAGAAAGGTGATTTTGCGGACGAAAATTCTGCCATAACTGAGTCAGATATTGAAGAGACCTTCAAGAAGCTTGTGACTGAACTTAAGAAGACTCCTTTGGAAGTCTTTGATGCTTTGAAGAACCAAACTGTTGATTTGGTTTTAACTGCTCATCCTACTCAGTCGATTCGTCGATCTTTGCTTCAAAAGCATGGAAGGATAAGGAACAATTTAACACAGCTGTATGCTAAAGACATAACACCAGATGATAAGCAAGAGCTTGATGAGGCTTTACAAAGAGAGATTCAAGCTGCATTTCGCACTGATGAAATTCGAAGGACTCCTCCTACACCACAAGATGAAATGAGAGCAGGAATGAGCTACTTTCATGAGACAATTTGGAAAGGAGTTCCAAAGTTTTTGCGTCGGGTTGACACAGCTCTGAAGAACATTGGAGTAAACGAACGTGTGCCATATAACGCTCCTGTTATCCAATTCTCTTCTTGGATGGGAGGAGATCGTGACGGTAATCCTAGGGTAACCCCTGAAGTTACGAGGGACGTGTGTTTGCTGGCTCGAATGATGGCTGCTAATTTATACTTCTCTCAGATAGAGGATCTCATGTTTGAGCTGTCTATGTGGCGCTGCAATGACGAGCTCCGTGTTAGAGCTGAAGAGCTTCATAGATCCTCAAAGAAAGATGCAAAACATTATATTGAGTTTTGGAAACAGATTCCTCCGAATGAGCCATATCGTGTCATTCTTGGAGGTGTGAGGGACAAACTGTATAATACACGTGAACGTGCTCGACAGTTATTAGCAAATGAAACCTCTGACATCTCTGAAGAGACAATCTTCACAAATGTTGAGCAGTTTCTGGAGCCTCTTGAACTGTGTTATAGGTCACTCTGCGCATGTGGTGATCGATCAATAGCAGACGGAAGCCTTCTTGATTTCTTGCGACAAGTATCCACATTTGGACTTTCACTTGTAAGACTCGACATCCGCCAAGAGTCAGACAGGCACACAGATGTTATGGATGCAATTACGAAACACTTGGAGATTGGATCATACCGAGAATGGCCGGAGGAACGCAGGCAGGAATGGCTCTTGTCTGAGCTTAGTGGAAAGCGCCCTCTCTTCGGCCATGATCTTCCTAAGACAGAAGAAATTGCCGATGTTTTAGATACCTTCCATGTCATTTCAGAACTTCCCTCAGATAGCTTCGGTGCCTATATCATCTCAATGGCAACCTCCCCATCTGATGTGCTAGCTGTCGAGCTTTTACAACGTGAATGTCATGTGAAGCAGCCGCTAAGAGTTGTTCCACTGTTTGAAAAGCTCGCCGATCTTGAGTCTGCTCCTGCTGCGGTAGCGCGTCTTTTCTCTATAGATTGGTACAGAAACCGCATCAATGGAAAGCAAGAAGTTATGATAGGATACTCAGACTCGGGAAAAGATGCTGGCCGTCTTTCTGCAGCTTGGGCACTATACAAGGCTCAAGAGGAACTCATAAACGTAGCAAAGGAGTTTGGTGTTAAGCTAACAATGTTTCACGGCCGAGGTGGGACAGTTGGAAGAGGAGGAGGTCCTACTCATCTTGCTATATTATCTCAGCCACCGGATACTATTCACGGCTCANNNNNNNNNNNNNNNNNNNNNNNNNNNNNNNNNNNNNNNNNNNNNNNNNNNNNCTATAGTTCAAGAACACTTCAGCGTTTCACTGCTGCGACGCTTGAGCACGGAATGCATCCTCCTGTTTCGCCAAAACCAGAATGGCGTGCCCTTTTGGATGAGATGGCTGTCATTGCAACAAAGGAATATCGCTCAATTGTTTTCCAGGAACCTCGTTTTGTTGAATACTTCCGATGTGCAACTCCTGAGTTGGAATATGGACGAATGAACATTGGGAGTCGTCCATCAAAACGAAAGCCGAGTGGAGGAATTGAATCTCTCCGAGCCATTCCTTGGATTTTTGCTTGGACACAAACAAGGTTTCATTTACCAGTTTGGCTTGGATTTGGAGAAGCGTTCAAGCATGCAATTGAGAAAGATCCAAAGAATCTCCAAATTCTTCAGGATATGTATAATCAGTGGCCATTCTTTAGGGTTACCATTGACTTGGTTGAGATGGTTTTCGCCAAAGGAGACCCCGGGATTGCTTCCTTATACGACAAACTCTTAGTTTCAAAAGAGTTGTGTCCGTTTGGTGAACGTTTAAGATCTAAATATGAAGAAACCAAGGGCTTTCTCCTCAAGGTTGCTGGACACAAGGATATTCTTGAAGGAGACCCTTACTTAAAGCAAAGACTACGCCTTAGAGACTCGTATATCACAACCCTTAATGTCTTACAAGCCTACACATTGAAGCAAATTCGCGATCCAGATTACCATGTGAAGATGAGGCCACATTTGTCAAAGGAATTCATGGAATCAAGCAAACCAGCAGCAGAACTTGTTAAACTTAACCCAAAAAGTGAGTATGCTCCTGGTCTTGAGGATACCCTTATTTTGACAATGAAGGGTATAGCTGCTGGCATGCAAAACACTGGT
>PEPC1a_medicago_truncatula__gene___MTR_2g092930
------ATGGCTACTCGTAACATTGAAAAGATGGCTTCAATTGATGCTCAGTTGAGACTATTGGCACCAAAAAAAGTTTCTGATGATGATAAACTTGTGGAGTATGATGCTTTGTTGTTGGATAGGTTTCTTGACATTCTTCAAGATTTGCATGGAGAAGATATCAGACAAACTGTTCAAGATTGTTATGAGCTATCAGCAGAGTATGAAGGGGAGCATAGGCCAGAGAAATTGGAGGAACTTGGGAATATGCTAACTGGTCTTGATGCTGGAGATTCTATTGTTATAGCTAAATCATTTTCCCACATGCTTAATTTGGCAAACTTGGCTGAAGAAGTTCAAATTGCATATAGAAGAAGGATCAAGTTACTGAAGAAAGGTGATTTTGCTGATGAAAATTCTGCCATAACTGAGTCAGATATTGAAGAGACATTCAAGAAGCTTGTGACTGAACTCAAGAAGACTCCTCTGGAAGTCTTTGATGCTTTGAAGAGTCAAACTGTTGATTTGGTCCTAACTGCTCATCCTACTCAGTCGATTCGTCGATCTTTGCTGCAAAAGCATGGAAGGATAAGGAATAACTTAACTCAGTTGTATGCTAAAGACATAACACCAGATGATAAGCAAGAACTTGACGAGGCTTTACAAAGAGAGATTCAAGCTGCATTTCGCACGGATGAAATTCGAAGGACTGCTCCTACACCACAAGATGAAATGAGAGCAGGAATGAGCTACTTTCACGAGACAATTTGGAAAGGAGTACCAAAGTTTTTGCGTCGGGTTGACACAGCTCTAAAGAACATTGGAGTAAACGAACGTGTCCCATATAATGCTCCTGTTATCCAATTCTCTTCTTGGATGGGAGGAGATCGTGATGGCAATCCTAGGGTAACCCCTGAAGTTACAAGGGATGTGTGTTTACTAGCTCGAATGATGGCTGCTAATTTGTACTTCTCTCAGATAGAGGATCTCATGTTCGAGTTGTCTATGTGGCGCTGCAACGACGAGCTTCGTGTTAGAGCTGAGGAGCTCCATGAATCCTCAAAAAGAGATGCAAAACATTATATCGAATTTTGGAAACAAATTCCTCCAAACGAACCTTATCGTGTCATTCTTGGAGGTGTGAGGGACAAACTGTATAATACTCGTGAACGTGCTCGCCAGTTATTAGCTAATGAGAACTCGGACATTCCTGAAGAGACAACCTTCACAAATGTTGAGCAGTTTTTGGAGCCTCTTGAACTGTGTTACAGGTCACTCTGTGCATGTGGTGACCGAGCAATAGCAGATGGAAGCTTACTTGATTTCTTGCGGCAAGTTTCTACATTTGGACTTTCACTCGTAAGGCTCGACATCCGTCAAGAGTCAGAGAGGCACACAGACGTTATGGACGCAATTACAAAACACCTGCAGATTGGATCTTACAGAGAATGGTCAGAGGAGCGCAGGCAGGAATGGCTCTTATCTGAGCTTAGTGGAAAGCGTCCTCTCTTCGGCCATGATCTCCCTAAGACAGAAGAAATTTCCGATGTTTTGGAAACTTTCCATGTCATTTCAGAACTTCCCTCAGACAGCTTCGGTGCCTATATCATTTCAATGGCAACATCCCCGTCTGATGTGCTTGCTGTTGAGCTTTTACAACGCGAATGCCACGTCAAACAGCCGTTAAGAGTTGTCCCACTGTTTGAAAAGCTCGCTGATCTTGAGTCTGCTCCTGCTGCTGTAGCGCGACTTTTCTCTATAGATTGGTACAGAAACCGAATCAATGGAAAGCAAGAAGTTATGATAGGATACTCAGACTCGGGAAAAGATGCAGGTCGTCTATCTGCAGCTTGGGCACTATACAAGGCTCAAGAGGAACTCATAAACGTAGCGAAGGAGTTTGGCGTTAAGCTAACAATGTTCCATGGCCGAGGTGGGACAGTTGGAAGAGGAGGTGGTCCTACTCATCTTGCTATATTATCACAGCCACCGGATACTATTCATGGCTCACTTCGGGTAACAGTTCAAGGTGAAGTTATTGAACAATCGTTTGGAGAGGAGCACCTATGCTTTAGAACACTTCAGCGTTTCACTGCTGCTACACTCGAGCACGGAATGCATCCTCCCGTGTCTCCAAAACCGGAATGGCGTGCCCTTTTGGATGAGATGGCTGTCATTGCAACAAAGGAATATCGCTCAATTGTTTTCCAAGAACCTCGTTTTGTTGAATACTTCCGATGTGCAACACCGGAGTTAGAATATGGACGAATGAACATTGGCAGTCGTCCATCAAAACGAAAGCCAAGTGGAGGAATCGAATCACTCCGAGCTATTCCTTGGATTTTCGCTTGGACGCAAACAAGGTTTCATTTACCAGTTTGGCTTGGTTTTGGAGAAGCATTCAAGCATGCAATTGAGAAAGATCCAAAGAATCTTCAAATGCTTCAGGATATGTACAATCAATGGCCTTTCTTTAGGGTTACCATTGACTTGGTTGAGATGGTTTTCGCCAAGGGAGACCCCGGGATCGCTTCCTTATACGACAAACTCTTAGTTACGCCAGAGTTGTGTCCATTTGGTGAGCGTTTGAGATCTAAATATGAAGAAACCAAGAGCTTTCTCCTAAAGGTTGCTGGTCACAAGGATATTCTTGAAGGAGACCCTTACTTAAAGCAAAGGCTACGCCTTAGAGACTCGTATATCACAACCCTTAATGTCTTACAAGCCTACACATTGAAGCAAATTCGTGATCCAGATTACCATGTGAAAATGAGGCCACATTTGTCAAAGGAGTATATGGAATCAAGCAAGCCAGCAGCAGAACTTGTTAAACTTAATCCAAAAAGTGAGTATGCTCCTGGTCTTGAGGATACCCTTATTTTGACAATGAAGGGTATAGCTGCTGGCATGCAAAACACTGGT
>PEPC1a_lupinus_angustifolius__gene18605
------ATGACTAGTAGCAACATTGAGAAAATGACTTCAATTGATGCTCAGTTAAGGCTTCTAGCACCAAGGAAGGTCTCTGATGATGATAAACTTGTGGAATATGATGCTTTGTTATTGGATCGCTTCCTTGATATTCTTCATGATTTGCATGGTCAAGACATTAGGAAAACGGTTCAAGATTGTTATGAGCTATCAGCTGAGTATGAAGGGAAGCATAAGCCTGAGAAATTGGAGGAACTTGGGAATATGTTAATTGGTCTTGATGCTGGGGATTCTATTGTCATTGCCAAATCATTTTCTCACATGCTTAGTTTGGCCAACTTGGCAGAAGAAGTTCAAATTGCCTACCGAAGAAGGATCAAGTTATTAAAGAAGGGTGATTTTGCTGATGAGAACTCTGCCATAACCGAGTCAGATATCGAAGAGACCTTCAAGCGGCTCGTGGCCGAACTTAAGAAGTCCCCCGAGGAAGTCTTTGATGCCTTGAAGAACCAAACTGTAGATTTGGTCCTAACTGCTCATCCTACTCAGTCTGTTCGTAGATCTTTGCTGCAAAAACATGGAAGGATAAGGAATTGTTTAACACAGTTGTATGCTAAAGATATAACACCAGATGATAAGCAGGAACTTGATGAGGCTTTACAACGAGAGGTTCAAGCTGCATTTCGCACGGACGAGATTCGAAGGACTCCTCCTACACCACAAGATGAGATGAGGGCAGGAATGAGCTACTTTCATGAGACAATCTGGAAAGGTGTACCGAAGTTTTTGCGCCGGGTTGACACAGCTCTGAAGAACATTGGAATAAATGAGCGTGTTCCATACAATGCCCCTCTTATTCAATTCTCTTCTTGGATGGGAGGAGATCGTGACGGTAACCCCCGGGTAACCCCTGAAGTTACAAGAGACGTGTGCTTGCTGGCTAGAATGATGGCTGCTAATTTGTATTTCTCTCAGATAGAGGATCTCATGTTTGAGTTATCGATGTGGCGCTGCAATGATGAGCTCCGCGTTCGTGCTGATGAACTCCATAGGTCCTCAAAGAGAGACGCTAAACATTATATTGAGTTTTGGAAAAAGATTCCTCCAAATGAGCCATACCGTGTTATTCTCGGTGAAGTAAGGGACAAACTGTATAATACTCGTGAACGTTCTCGCCAGTTATTAGCCAATGGGACCTCTGAAATCCCTGAAGAGACAACCTTCACAAATGTTGAGCAGTTTCTGGAGCCTCTTGAACTCTGTTATAGGTCACTCTGTGCATGTGGTGACCGACCAATAGCAGATGGAAGCCTTCTTGATTTCTTGCGGCAAGTCTCTACATTTGGACTTTCGCTTGTAAGACTTGACATCCGTCAAGAATCTGATAGGCACACCAATGTTATGGATGCGATTACAAAACACTTGGAGATTGGATCTTACCGAGAATGGTCTGAGGAGGCCAGGCAGGAATGGCTCTTGTCCGAGCTCAGTGGAAAGCGCCCTCTCTTTGGCCCTGATCTTCCTACTACAGAAGAAATTGCTGATGTCTTGGAAACGTTCAATGTCATTGCAGAACTTCCCTCTGACAATTTTGGTGCCTATATCATCTCAATGGCAACATCCCCATCTGATGTGCTTGCTGTTGAGCTTTTGCAACGTGAATGTCATGTGAAGCAGCCATTAAGGGTCGTCCCATTGTTTGAAAAGCTCGCTGATCTTGAAGCTGCTCCTGCTGCAGTAGCCCGGCTTTTCTCTATAGATTGGTACAGAAACCGTATTGATGGTAAGCAAGAAGTCATGATAGGATACTCAGACTCGGGAAAAGATGCAGGTCGTCTTTCTGCAGCTTGGGCACTCTACAAGGCTCAAGAAGAGCTTGTAAAGGTTGCAAAAGAATTTGGTGTAAAGTTGACAATGTTCCACGGCAGAGGAGGGACTGTTGGAAGAGGAGGAGGTCCTACTCATCTTGCTATACTGTCTCAGCCACCAGATACTATTAATGGCTCGCTTCGTGTAACAGTTCAAGGTGAAGTTATTGAAAAGTCATTTGGAGAGGAGCACTTATGCTTTAGGACACTTCAGCGTTTCACTGCTGCTACACTCGAGCATGGAATGCATCCACCTGTGTCACCAAAACCAGAATGGCGTGCTCTCTTGGATGAGATGGCTGTCATTGCAACAGAGGAGTATCGCTCTATTGTTTTCCAGGAACCTCGTTTTGTTGAATACTTCCGATGTGCAACTCCTGAGCTGGAGTATGGACGAATGAACATTGGCAGTCGTCCATCAAAACGAAAGCCGAGTGGAGGAATCGAATCACTCCGTGCTATTCCTTGGATTTTTGCTTGGACACAAACAAGGTTTCACTTACCAGTATGGCTTGGCTTTGGGACAGCATTCAAGCATGCAATCGAGAAGGATCCGAAGAATCTTCGAATCCTTCAAGACATGTACAATCAATGGCCTTTCTTCAGGGTCAGCCTTGACTTGGTTGAAATGGTGTTTGCCAAAGGAGATCCAGGTATTGCTGCCCTATATGACAAACTCCTAGTGTCAGAAGAGTTATTGCCATTTGGTGAGCATTTAAGGGCTACCTATGAAGAAACCAAGAGCTTTCTCCTCAAGGTTGCTGGGCACAAAGATCTTCTTGAAGGTGACCCCTACTTAAAGCAAAGACTATGTCTTCGCGACTCGTACATCACAACCCTGAATGTCTTGCAAGCCTACACGCTGAAGCGAATTCGTGATCCTGATTACCATGTGAAGCTGAGGCCACACTTGTCAAAGGACTACATGGAATCAACCAAACCAGCTGCAGAGCTAGTGAAGCTTAATCCAAAAAGTGAGTATGCCCCTGGTTTGGAAGATACCCTTATTTTGACAATGAAGGGTATTGCTGCTGGCATGCAAAATACTGGT
>PEPC1a_lupinus_angustifolius__gene7147
------ATGGCTACACGCAACATTGAGAAGATGGCTTCAATTGATGCTCAATTGAGGCTACTAGCACCAAAGAAGGTGTCTGATGATGATAAACTGGTTGAATATGATGCTTTGTTATTGGACCGTTTCCTTGACATTCTTCAGGATTTGCATGGTGAAGACATTAGGCAAACGGTTCAAGATTGTTATGAGCTGTCAGCTGAGTATGAAGGGAAGCATAAGCCAGAGAAGTTGGAGGAACTTGGGAATATGCTGACTGGTCTTGATGCTGGAGATTCAATTGTCATTGCCAAATCATTTTCTCACATGCTTAGTTTGGCCAACTTGGCCGAAGAAGTTCAAATTGCCTACCGGAGAAGGATCAAGTTATTAAAGAAGGGTGATTTTGCTGATGAGAACTCTGCCATAACTGAGTCGGACTTCGAAGAGACATTCAAGAGGCTTGTGACTGAACTAAAGAAGTCCCCCGAGGAAGTCTTTGATGCGTTGAAGAACCAAACTGTAGATTTGGTCCTAACTGCTCATCCTACTCAGTCTGTTCGTAGATCTTTGCTGCAAAAGCATGGAAGGATAAGGAATTGTTTAACACAGTTGTATGCTAAAGACATAACACCCGATGATAGGCAGGAACTTGACGAGGCTTTACAACGAGAGGTTCAAGCTGCATTTCGCACAGATGAGATTCGAAGGACTCCTCCTACACCACAAGATGAGATGAGGGCAGGAATGAGCTACTTTCATGAGACAATTTGGAAAGGTGTACCAAAGTTTTTGCGCCGGGTTGACACGGCTCTCAAGAACATTGGAATAAATGAGCGTGTCCCATACAATGCCCCTCTTATTCAATTTTCTTCTTGGATGGGTGGAGACCGTGATGGTAACCCCAGGGTAACCCCGGAAGTAACAAGGGACGTGTGTTTGCTGGCTAGAATGATGGCTGCTAATTTGTACTTCTCTCAGATAGAAGATCTCATGTTTGAGTTATCTATGTGGCGTTGCAATGATGAACTCCGTGTTCGTGCTGATGAACTCCATAGGTCTTCAAAGAGAAATGCAAAACATTATATTGAGTTTTGGAAACAGATTCCTCCGAATGAACCATATCGTGTTATTCTTGGTGATGTGAGGGACAAACTGTATAGTACACGTGAACGTTCTCGCCAGTTATTAGCCACTGGGACCTCTGATATCCCTGAAGAGAAAACCTTCACAGATGTTGAGAAGTTCCTGGAGCCTCTTGAACTCTGCTATCAGTCACTCTGTGCATGTGGTGATCGATCAATAGCAGATGGAAGCCTTCTTGATTTCTTGCGGCAAGTGTCTACTTTTGGACTTTCTATGGTAAAACTTGATATCCGTCAAGAGTCGGATAGGCACACCGATGTTATGGATGCGATTACGAAACACTTGGAGATTGGATCTTACCGAGAATGGTCTGAGGAACGCAGGCAGGAATGGCTCTTGTCTGAGCTTAGTGGAAAGCGCCCTCTCTTTGGCCCTGATCTTCCTAAAACAGAAGAAATTACCGATGTTTTGGAAACCTTCAATGTCATTGCAGAACTTCCCTCTGACAACTTTGGTGCCTATATCATCTCAATGGCAACATCCCCATCTGATGTGCTTGCTGTTGAGCTTTTACAACGTGAATGTCATGTGAAGAAGCCATTGAGGGTTGTCCCATTGTTTGAAAAGCTTGCTGATCTTGAGGCTGCTCCTGCTGCAGTAGCCCGGCTTTTCTCTATAGAGTGGTACAGAAACCGTATCAATGGTAAGCAAGAAGTTATGATAGGATACTCAGACTCGGGAAAAGATGCAGGCCGTCTTTCTGCAGCTTGGGCATTGTACAAGGCTCAAGAAGAGCTTGTAAAGGTTGCAAAGGAGTTTGGTATAAAGCTGACAATGTTCCACGGCCGAGGAGGGACTGTTGGAAGAGGGGGAGGTCCTACTCATCTTGCTATATTATCTCAGCCACCAGATACTATTCATGGCTCACTTCGGGTAACAGTTCAAGGTGAAGTTATTGAACAGTCATTTGGGGAGGAGCACTTATGCTTTAGGACACTTCAGCGTTTCACTGCTGCTACACTTGAGCATGGAATGCATCCACCTGTGTCACCAAAACCAGAATGGCGTGTTCTCTTGGATGAGATGGCTGTCATTGCAACAGAGGAATACCGCTCCATTGTTTTCCAGGAACCCCGTTTTGTTGAATACTTTCGATGTGCAACTCCCGAGTTGGAATATGGGCGAATGAACATTGGCAGTCGTCCATCAAAACGAAAGCCAAGTGGAGGAATTGAATCACTGCGTGCTATTCCTTGGATTTTTGCTTGGACACAAACAAGGTTTCATTTACCAGTATGGCTTGGTTTTGGGACAGCATTTAAGCATGCAATTGAGAAGGATCCAAAGAATCTTCAAAACCTTCAAGACATGTACAACCAATGGCCTTTCTTCCGGGTTACCCTTGACTTGGTTGAGATGGTTTTCGCGAAGGGAGATCCGGGTATTGCTGCCCTATATGACAAACTCCTAGTGTCAGAAGAGCTGTTGCCATTTGGTGAGCATTTAAGGGCTACCTATGAAGAAACGAAGAGCAATCTCCTCAAGGTTGCTGGGCACAGGGATATTCTTGAAGGTGACCCCTACTTAAGGCAAAGACTTCGTCTTCGCGACTCGTACATCACGACCCTGAATGTCTTGCAAGCCTACACATTGAAGCGAATCCGCGATCCGGACTACCATGTGAAGTTGAGGCCACACTTGTCAAAGGACTACATGGAATCAACCAAACCAGCTGCAGAGCTTGTGAAACTCAACCCTAAAAGTGAGTATGCCCCTGGTTTGGAGGACACCCTTATTTTGACAATGAAGGGTATAGCTGCTGGCATGCAAAACACTGGT
>PEPC1a_arachis_ipaensis__gene5131
ATGGCAGCTACTAGTAGGAACATTGAGAAGATGGCTTCAATTGATGCTCAGCTGAGGTTGCTGGCACCAAGGAAGGTTTCTGATGATGACAAGCTTGTTGAGTATGATGCTTTGTTGCTTGATCGATTCCTTGACATTCTTCAGGATTTGCATGGTGAAGATATCAGGCAAACGGTTCAAGATTGTTATGAGCTTTCAGCTGAGTATGAAGGGAAGCATAAGACTGAGAAGTTGGAGGAACTTGGGAATATGCTAACTGGTCTTGATGCTGGGGATTCTATTGTCATTGCCAAATCATTTTCCCACATGCTTAATTTGGCTAACTTGGCAGAAGAAGTCCAAATTGCCTACCGAAGAAGGATTAAACTATTAAAGAAGGGCGATTTTGCTGATGAGAACTCTGCCATCACTGAATCTGACATTGAAGAAACCTTCAAGAGGCTTGTGACTGAACTGAAGAAGTCCCCACAGGAAGTGTTTGATGCCTTGAAGAACCAAACTGTAGATTTGGTCCTAACTGCTCATCCCACTCAGTCCATTCGTCGATCTCTGCTGCAAAAGCATGGAAGGATAAGGAACTGTCTGACACAGTTGTATGCAAAAGACATAACACCGGATGATAAGCAGGAACTTGATGAGGCTCTCCAAAGAGAGATTCAAGCTGCATTTCGCACAGATGAAATTCGAAGGAGTCCTCCGACACCACAAGATGAGATGAGGGCAGGAATGAGCTACTTTCATGAGACAATATGGAAAGGTGTACCAAAGTTTTTGCGCCGTGTTGACACAGCTCTGAAGAACATCGGAATAAATGAGCGTGTCCCATACAATGCCCCTCTTATTCAATTCTCTTCTTGGATGGGAGGAGATCGTGATGGTAACCCTAGGGTAACCCCTGAAGTTACAAGGGATGTGTGTTTGCTGGCTAGAATGATGGCTGCTAATTTATACTTCTCTCAGATAGAAGATCTCATGTTTGAGCTGTCTATGTGGCGCTGCAATGATGAGCTTCGTGTTCGTGCTGATGAACTCCATGTGTCCTCAAGGAGAGATGCAAAACATTACATTGAATTTTGGAAGCAGATTCCTCCAAATGAGCCATATCGTGTTATTCTTGGTGATGTGAGGGACAAACTATACAATACACGCGAACGTGCTCGCCAGTTATTAGCCAATGGAACCTCTGACATCCCCGAAGAGACAACCTTCACAAATGTTGAGCAGTTCCTGGAGCCCCTTGAACTCTGCTATAGATCACTCTGCGCATGTGGTGACCGACCAATAGCAGATGGTAGCCTTCTTGATTTCTTGCGGCAAGTTTCCACATTTGGACTCTCAATGGTAAGACTCGACATTCGTCAAGAGTCAGACCGGCACACTGATGTCATGGATGCCATTACCAAACACTTGGAGATTGGATCATACCGAGAGTGGTCTGAGGAACGCAGGCAGGAATGGCTTCTGTCAGAGCTCAGTGGAAAGCGCCCTCTGTTCGGCCCTGATCTTCCCAAAACAGAAGAGATCGCCGATGTTCTGGAAACCTTCCATGTCATTGCAGAACTTCCCTCAGACAACTTTGGTGCCTACATAATCTCAATGGCAACAGCACCGTCTGATGTGCTTGCTGTTGAGCTCTTACAACGGGAATGCCATGTGAAGCAACCGCTAAGGGTTGTGCCATTGTTTGAAAAGCTTGCTGATCTTGAGTCTGCTCCTGCTGCAGTGGCGCGGCTTTTCTCTATTGATTGGTACAGAAACCGAATCAATGGGAAGCAAGAAGTTATGATAGGATACTCAGACTCAGGAAAAGATGCCGGTCGTCTTTCTGCGGCTTGGGCGCTGTACAAGGCTCAAGAGGAGCTCATAAAGGTTGCGAAGGATTTCGGTGTTAAGCTGACAATGTTCCATGGCAGAGGAGGGACTGTTGGAAGAGGAGGCGGCCCCACTCACCTTGCTATATTATCTCAGCCACCAGAAACCATTCATGGCTCACTTCGGGTGACAGTTCAAGGTGAAGTTATTGAACAATCCTTTGGAGAGGAGCACTTGTGCTTTAGAACTCTCCAGCGATTCACTGCTGCTACACTTGAGCACGGAATGCACCCTCCCGTGTCACCCAAACCGGAATGGCGAGTGCTGCTAGATGAGATGGCTGTCATTGCAACGAAGGAGTATCGCTCCATTGTTTTCCAGGAACCCCGTTTTGTTGAATACTTCCGATGTGCTACCCCTGAGTTGGAGTATGGACGAATGAACATTGGAAGTCGTCCATCAAAGAGAAAGCCGAGTGGAGGAATCGAATCACTGCGTGCTATTCCATGGATTTTTGCTTGGACACAAACAAGGTTTCATTTGCCAGTGTGGCTTGGCTTTGGTTCTGCATTTAAGCATGCAATTGAGAAGGATCCAAAGAATCTCCTAATGCTTCAGGATATGTACAACCAGTGGCCTTTCTTCAGGGTCACCCTGGACTTGATCGAGATGGTGTTCGCCAAGGGAGACCCGGGGATCGCTTCCCTGTACGACAAACTCCTAGTGTCAGAAGAGCTGTTGCCATTCGGAGAGCGCTTGAGGACTAAATATGAAGAAACCAAGAGTTTTCTCCTTAAGGTTGCTGGGCACAGGGATCTTCTTGAAGGTGACCCCTACTTGAAGCAAAGGCTTCGTCTCCGCGATTCATACATCACAACCCTGAATGTGTTACAAGCCTACACGTTGAAGAGAATCCGCGACCCCGACTACCATGTCAAGTTGAGGCCACATTTGTCAAAGGAATTCATGGAATCAAACAAGCCAGCTGCAGAACTTGTTAAACTCAACCCAAAAAGTGAGTATGCTCCTGGTTTGGAGGACACACTTATCTTGACAATGAAGGGTATTGCTGCTGGCATGCAAAACACAGGT
>PEPC1a_glycine_max__gene___GLYMA12G33820
------ATGGCTGCTCGTAACATCGAGAAGATGGCCTCAATTGATGCTCAACTGAGGTTGCTGGCGCCACGCAAGGTGTCTGATGATGACAAACTCGTTGAGTATGATGCCTTGTTGTTGGATCGTTTCCTTGACATTCTTCAGGATTTGCATGGTGAAGATATCAGACAAACGGTCCAAGATTGTTACGAGCTGTCAGCTGAGTACGAAGGAGAGCATAAGCCTGAAAAGTTGGAGGAACTTGGGAATATGCTGACGGGTCTTGATGCTGGGGATTCAATTGTTATTGCCAAGTCATTTTCTCACATGCTCAATTTGGCCAACTTGGCAGAAGAAGTTCAAATTGCGTATCGAAGAAGGATCAAGTTACTGAAGAAGGGTGATTTTGCTGATGAGAACTCTGCCATTACTGAGTCAGACATTGAAGAGACCTTCAAGAAGCTTGTGGCTCAACTGAAGAAGACACCCCAGGAAATCTTTGATGCTTTGAAGAACCAAACTGTGGATTTGGTTCTAACTGCTCATCCTACTCAGTCTGTTCGCAGATCTTTGCTGCAAAAGCATGGAAGGATAAGGAATTGTTTGACACAATTATATGCTAAGGACATAACACCAGATGATAAGCAGGAACTTGATGAGGCTTTACAAAGAGAGATTCAAGCTGCATTTCGCACAGATGAAATTCGAAGGACTCCTCCTACCCCACAAGATGAGATGAGGGCAGGAATGAGCTACTTTCATGAGACAATTTGGAAAGGTGTACCACAGTTTCTGCGTCGGGTAGATACAGCTCTGAAGAACATTGGAATTAATGAACGTGTCCCATATAATGCTCCTGTTATTCAGTTCTCTTCTTGGATGGGAGGAGACCGTGATGGTAATCCTAGAGTAACCCCTGAAGTTACAAGGGATGTGTGTTTGCTGGCTAGAATGATGGCTGCTAATATGTACTTCTCTCAGATAGAGGATCTCATGTTTGAGTTGTCTATGTGGCGTTGCACTGACGAGCTACGTGTTCGTGCTCATGAACTCCATAGGTCCTCAAAGAGAGATGCAAAACATTATATTGAGTTTTGGAAACAGATTCCTCCAAATGAGCCATATCGTGTTATTCTTGGTGATGTCAGAGACAAACTATATAACATTCGGGAACGTGCTCGCCATTTATTAGCCAATGGGACATCTGATATCCCTGAGGAGACAACCTTCACTAACGTTGAGCAGTTTCTGGAGCCCCTTGAACTATGCTACAGGTCACTCTGTGCATGTGGTGACAGACCAATAGCAGATGGAAGCCTCCTTGATTTCCTGCGGCAAGTTTCCACATTTGGACTCTCACTAGTGAGACTTGACATCCGTCAAGAGTCAGATAGGCACACTGATGTTATGGATGCAATCACAAAACACTTAGACATTGGATCATACCGAGAGTGGCCCGAGGAAAAGAGGCAGGAGTGGCTCTTGTCTGAACTCAGTGGAAAGCGCCCTCTCTTTGGCCATGACCTTCCCAAAACAGAAGAAATCACCGATGTTTTGGAAACATTCCGTGTCATTTCAGAGCTTCCCTCAGACAACTTCGGTGCCTACATCATATCAATGGCAACATCCCCATCTGATGTGCTTGCTGTTGAGCTTTTACAACGTGAATGCCATGTGAAGCAGCCACTAAGGGTGGTGCCACTGTTTGAAAAGCTTGCTGATCTTGAGGCCGCTCCGGCTGCGGTGGCACGTCTTTTCTCTATAGATTGGTACAGAAACCGCATTGATGGGAAGCAAGAAGTTATGATAGGGTACTCAGACTCAGGAAAAGATGCAGGCCGTCTTTCTGCGGCTTGGGCGCTTTACAAGGCTCAAGAAGAACTTGTGAAGGTTGCTAAGGAGTATGGTGTTAAACTTACAATGTTTCATGGGAGAGGAGGGACTGTTGGAAGAGGAGGAGGTCCAACTCATCTTGCTATATTGTCTCAGCCACCAGACACCATTCATGGCTCACTTCGGGTAACGGTTCAGGGTGAAGTCATTGAGCAGTCTTTTGGAGAGGAACACTTGTGCTTTAGAACACTTCAGCGCTTCACTGCAGCTACACTTGAGCATGGCATGCATCCTCCTGTGTCACCGAAACCCGAATGGCGTGCCCTCATGGATGAAATGGCTGTCATTGCAACAAAGGAGTATCGCTCTGTTGTTTTCAAAGAACCTCGTTTTGTTGAATATTTCAGATGTGCAACTCCTGAGTTGGAGTATGGAAGAATGAACATTGGCAGTCGTCCATCAAAGCGAAAGCCAAGTGGAGGAATTGAATCACTACGTGCTATTCCTTGGATTTTTGCATGGACACAAACGAGGTTTCATTTGCCAGTGTGGCTTGGTTTTGGGTCAGCATTTAAGCATGTAGTTGAGAAAGATCCGAAGAATCTCCAAATGCTTCAGGACATGTACAATCAATGGCCTTTCTTCAGGGTCACCCTGGACTTGGTTGAGATGGTGTTTGCTAAGGGAGACCCGGGGATTGCAGCCCTATTTGACAAACTCCTAGTATCAGAAGAGCTGCGTCCATTTGGAGAAAATTTAAGAGCTAAATACGAAGAAACCAAGAGCTTTCTCCTCCAGGTTGCTGGGCACAAGGATATTCTTGAAGGAGACCCCTACTTGAAGCAAAGACTTCGTCTTCGTGACTCATACATCACAACCCTCAATGTGTTGCAAGCTTACACATTGAAGCGAATTCGTGATCCTGACTACCATGTGAAGTTGAGGCCACACTTGTCAAAGGACTACATGGAATCAAGCAAGCCAGCAGCAGAGCTTGTTAAACTTAACCCCAAAAGCGAGTATGCTCCTGGTCTTGAGGACACCCTTATTTTGACAATGAAGGGTATTGCTGCTGGAATGCAAAATACCGGT
>PEPC1a_glycine_max__gene___GLYMA13G36670
------ATGGCTGCTCGTAACATCGAGAAGATGGCCTCAATTGATGCTCAGTTGAGGTTGCTGGCACCACGCAAGGTGTCTGATGATGACAAACTCGTTGAGTATGATGCTTTGTTGTTGGACCGCTTCCTTGACATTCTTCAGGATTTGCATGGTGAAGATATCAGACAAACGGTCCAAGATTGTTATGAGCTGTCAGCTGAGTACGAAGGAGAGCATAAGCCTGATAAGTTGGAGGAACTTGGGAATATGCTGACTGGTCTTGATGCTGGGGATTCAATTGTTATTGCCAAGTCATTTTCTCACATGCTCAATTTGGCCAACTTGGCAGAAGAAGTTCAAATTGCGTACCGAAGAAGGATCAAGTTGCTGAAGAAGGGTGATTTTGCTGATGAGAACTCTGCCATTACTGAGTCAGACATTGAAGAGACCTTCAAGAAGCTTGTGGCTCAACTGAAGAAGACACCCCAGGAAATCTTTGATGCTTTGAAGAACCAAACTGTGGATTTGGTCCTAACTGCTCATCCTACTCAGTCTGTTCGCAGATCGTTGCTGCAAAAGCATGGAAGACTAGGAATTTGTTTGACACAATTATATGCTAAGGACATTACACCAGATGATAAGCAGGAACTTGATGAGGCTTTACAAAGAGAGATTCAAGCTGCATTTCGCACGGATGAAATTCGAAGGACTCCTCCTACCCCACAAGATGAGATGAGGGCAGGAATGAGCTACTTTCATGAGACAATTTGGAAAGGTGTACCACAGTTTCTGCGTCGGGTAGATACAGCTCTGAAGAACATTGGAATTAATGAACGTGTCCCATATAATGCTCCTGTTATTCAGTTCTCTTCTTGGATGGGAGGAGATCGTGATGGTAATCCTAGAGTAACCCCTGAAGTTACCAGGGATGTGTGTTTGCTGGCTAGAATGATGGCTGCTAATGTGTACTTCTCTCAGATAGAAGATCTCATGTTTGAGTTGTCTATGTGGCGTTGCACTGACGAGCTCCGTGATCGTGCTCATGAACTCCATAGGTCCTCAAAGAGAGATGCAAAACATTACATTGAGTTTTGGAAACAGGTTCCTCCAAATGAGCCATATCGTGTTATTCTTGGTGATGTCCGAGACAAACTGTATAACACACGGGAACGTGCTCGCCAATTATTAGCCAATGGGACCTCTGATATCCCCGAGGAGACAACTTTCACTTACGTTGAGCAGTTCCTGGAGCCTCTTGAACAATGCTATAGATCACTCTGTGCCTGTGGTGACAGACCTATAGCAGATGGAAGCCTCCTTGATTTCCTGCGGCAAGTTTCGACATTTGGACTCTCACTTGTGAGACTTGACATCCGTCAAGAGTCAGATAGGCACACTGATGTCATGGATGCAATCACAAAACACTTAGAGATCGGATCATACCGAGAGTGGCCCGAGGAAAAGAGGCAGGAGTGGCTCTTATCTGAACTACGTGGAAAACGCCCTCTCTTTGGCCATGACCTTCCCAAAACAGAAGAAATCAATGATGTTTTGGAAACCTTCCATGTCATTTCAGAACTTCCCTCAGACAACTTCGGTGCCTACATCATATCAATGGCAACAGCCCCATCTGATGTGCTTGCTGTTGAGCTCTTACAACGCGAGTGCCATGTGAAGCAGCCTCTAAGGGTGGTGCCACTGTTTGAAAAGCTTGCTGATCTTGAGGCTGCTCCGGCTGCTGTGGCGCGGCTTTTCTCGATAGATTGGTACAGAGACCGCATCAATGGGAAGCAAGAAGTTATGATAGGGTACTCAGACTCGGGAAAAGATGCTGGCCGTCTTTCTGCGGCTTGGGCGCTTTACAAGGCTCAAGAAGAACTTGTGAAGGTTGCTAAGGAGTATGGTGTTAAACTTACAATGTTTCATGGGAGGGGAGGGACTGTTGGAAGAGGAGGAGGTCCAACTCATCTTGCTATATTGTCTCAGCCACCAGACACCATCCATGGCTCACTTCGGGTGACGGTTCAGGGTGAAGTCATTGAGCAGTCTTTTGGAGAGGAGCACTTGTGCTTTAGGACACTTCAGAGGTTCACTGCAGCTACACTTGAGCATGGAATGCATCCTCCTGTGTCACCGAAACCAGAATGGCGCGCCCTCATGGACGAGATGGCTGTCATTGCAACAAAGGAGTATCGCTCTGTTGTTTTCAAAGAGCCTCGTTTTGTTGAATATTTCAGATGTGCAACTCCTGAGTTGGAGTATGGAAGAATGAACATTGGCAGTCGTCCATCAAAGCGAAAGCCAAGTGGAGGAATTGAATCACTACGTGCTATTCCTTGGATTTTTGCATGGACACAAACGAGGTTTCATTTGCCAGTGTGGCTTGGTTTTGGGTCAGCATTTAAGCATGTAGTTGAGAAAGATCCAAAGAATCTCCAAATGCTTCAGGACATGTACAATCAATGGCCTTTCTTCAGGGTCACCCTTGACTTGGTTGAGATGGTGTTCGCCAAGGGAGACCCCGGGATTGCATCCCTATTTGACAAACTCCTAGTATCAGAAGAGCTGCGTCCATTTGGAGAGAATTTAAGATCTAAATTCGAAGAAACAAAGAGGTTTCTCCTCCAGGTTGCTGGGCACAAGGATATTCTTGAAGGAGACCCCTACTTGAAGCAAAGACTTCGTCTTCGTGACTCATACATCACAACCCTCAATGTGTTGCAAGCCTACACATTGAAGCGGATCCGTGATCCTGACTACCATGTGAAGTTGAGGCCACACTTGTCAAAGGACTACATGGAATCAAGCAAGCCAGCAGCAGAGCTTGTTAAACTTAACCCCAAAAGCGAGTATGCTCCTGGTCTTGAGGACACCCTTATTTTGACAATGAAGGGTATTGCTGCTGGCATGCAAAATACAGGT
>PEPC1a_vigna_radiata__gene23996
---ATGATGGCTAGCCGTAACATTGAGAAGATGGCCTCGATTGATGCTCAGTTGAGGTTGCTGGCACCACGTAAGGTCTCTGATGATGACAAACTGGTTGAGTATGATGCTCTTTTGTTGGACCGTTTCCTTGACATTCTTCAGGATTTGCATGGTGAAGATATCAGACAAACGGTTCAAGATTGTTATGAGCTGTCAGCTGAATACGAAGGGGAGCATCGACCTGAAAAGTTGGAGGAACTTGGGAATATGCTGACTGGTCTTGATGCTGGGGATTCAATTGTTATTGCCAAATCATTTTCTCACATGCTCAATTTGGCCAACTTGGCAGAAGAAGTTCAAATTGCTTACCGAAGAAGGATCAAGTTACTGAAGAAGGGTGATTTTGCGGATGAGAACTCTGCCATGACAGAGTCAGACATTGAAGAGACCTTGAAGAAGCTTGTGACTCAACTGAAGAAGACCCCCCAGGAAGTCTTTGATGCTCTGAAGAACCAAACTGTGGATTTGGTCCTAACTGCTCATCCTACTCAGTCTGTTCGCAGATCTTTGCTGCAAAAGCATGGAAGGATAAGGAATTGTTTGACACAATTATATGCCAAAGACATAACACCAGATGATAAGCAGGAACTTGATGAGGCTTTACAAAGAGAGATTCAAGCTGCATTTCGCACAGATGAAATTCGAAGGACTCCGCCTACACCACAAGATGAGATGAGGGCGGGAATGAGCTACTTTCATGAGACAATTTGGAAAGGTGTACCAAAGTTTCTGCGCCGGGTTGATACAGCTCTGAAGAACATTGGAATAAACGAACGTGTCCCATATAATGCCCCTGTTATTCAGTTCTCTTCTTGGATGGGAGGAGATCGTGATGGTAATCCAAGAGTAACACCTGAAGTTACAAGGGATGTGTGTTTGCTGGCTAGAATGATGGCTGCTAATATGTACTTCTCTCAGATAGAGGATCTCATGTTTGAGCTGTCTATGTGGCGTTGCACTGACGAGCTCCGTGTTCGTGCTCATGAACTCCATAGGTCCTCAAAGAGAGATGCAAAACATTACATTGAGTTTTGGAAACAGATTCCTCCAAATGAACCATATCGTGTTATTCTTGGTGATGTCAGAGACAAGCTCTATAACACACGTGAACGTGCTCGCCAGTTACTAGCCAATGGGACCTCTGATATCCCAGAGGAGACAACCTTCACTAATGTTGAGCAGTTCCTGGAGCCTCTTGAACTATGCTATAGGTCACTCTGTGCATGTGGTGACAGACCAATAGCAGATGGAAGCCTACTTGATTTCCTGCGGCAAGTTTCCACATTTGGACTCTCACTTGTGAGGCTTGACATCCGTCAAGAGTCAGATAGGCACACTGATGTAATGGATGCAATCACAAAACACTTAGAAATTGGATCATACCGAGAGTGGTCTGAGGAAAAGAGGCAGGAGTGGCTCTTGTCTGAACTCAGTGGAAAACGCCCTCTCTTTGGCCATGACCTTCCCAAAACAGAAGAAATCACTGATGTTTTGGAAACCTTCCATGTCATTTCAGAGCTACCTAAAGACAACTTTGGTGCCTACATCATATCAATGGCCACAGCCCCATCTGATGTGCTTGCGGTGGAGCTTTTACAACGTGAGTGCCATGTGAAGGAGCCACTGAGGGTGGTGCCATTGTTTGAAAAGCTTGCTGATCTTGAGGCTGCTCCGGCTTCCGTGGCGCGACTTTTCTCCATAGATTGGTACAGAGACCGCATCAATGGGAAGCAAGAAGTTATGATAGGGTACTCAGACTCAGGAAAAGATGCTGGCCGTCTTTCAGCTGCTTGGGCCCTTTACAAGGCTCAAGAGGAACTCGTGAAGGTTGCTAAGGAGTTTGGTGTGAAGCTTACAATGTTTCATGGGAGAGGAGGAACTGTTGGAAGAGGAGGAGGACCAACTCATCTTGCTATTTTGTCTCAGCCACCAGACACCATTCATGGCTCACTTCGGGTAACGGTTCAGGGTGAAGTCATTGAACAGTCATTTGGAGAGGAGCATTTATGCTTTAGGACACTTCAAAGGTTCACTGCAGCCACGCTTGAGCATGGCATGCATCCTCCTGTGTCACCAAAACCTGCATGGCGCGCTCTCATGGATGAGATGGCTGTCATTGCCACTCAGGAGTATCGCTCTGTTGTTTTCAGAGAGCCTCGTTTTGTTGAATATTTCAGACGTGCAACTCCTGAGTTGGAGTATGGAAGAATGAACATTGGCAGTCGTCCATCAAAGAGAAAGCCAAGCGGAGGAATTGAATCGCTACGTGCTATTCCTTGGATTTTTGCATGGACACAAACAAGGTTTCATTTGCCAGTGTGGCTTGGTTTTGGGGCAGCATTTAAGCATGTTGTTGAGAAAGATCCAAAGAATCTGCAAATGCTTCAGGATATGTACAACCAATGGCCTTTCTTCAGGGTCACCCTTGACTTGGTTGAGATGGTGTTTGCCAAGGGAGACCCTGGGATTGCAGCCCTATTTGATAAACTCCTAGTGCCAGAAGAGCTACGTCCATTTGGAGCGAGCTTAAGGGCTAAATACGAAGAAACCAAGAACTTTCTCCTCCAGGTTGCTGGGCACAAGGATCTTCTTGAAGGGGACCCCTACTTAAAGCAAAGACTTCGACTTCGTGACTCATACATCACAACCCTGAATGTGCTGCAAGCCTACACATTGAAGAGAATTCGTGATCCTGACTACCATGTGAAACTGAGGCCACACTTGTCAAAGGACTACATGGAATCAAGCAAGCCTGCAGCGGAGCTTGTTAAACTTAACCCCAAAAGCGAGTATGCACCTGGCCTTGAAGACACCCTTATTTTGACAATGAAGGGTATTGCTGCTGGCATGCAGAACACTGGT
>PEPC1a_phaseolus_vulgaris__Phvul.005G095300.v1.0
------ATGGCTACCCGTAACATTGAGAAGATGGCCTCCATTGATGCTCAGTTGAGGTTGCTGGCACCACGCAAGGTCTCTGATGATGACAAACTGGTTGAGTATGATGCTCTTTTGTTGGACCGTTTCCTTGACATTCTGCAGGATTTGCATGGTGAAGATATCAGACAAACGGTTCAAGATTGTTATGAGCTGTCGGCTGAGTACGAAGGGGAGCATCGACCTGAAAAGTTGGAGGAACTTGGGAATATGCTGACTGGTCTTGATGCTGGGGATTCAATTGTTATTTCCAAATCCTTTTCTCACATGCTCAATTTGGCCAACTTGGCAGAAGAAGTTCAAATTGCGTACCGAAGAAGGATCAAGTTATTGAAGAAGGGTGATTTTGCGGATGAGAACTCTGCCATGACAGAGTCAGACATTGAAGAGACCTTGAAGAGGCTCGTGACTCAACTGAAGAAGACCCCCCAGGAAGTCTTTGATGCTCTGAAGAACCAAACTGTGGATTTGGTCCTAACTGCTCATCCTACTCAGTCTGTTCGCAGATCTTTGCTGCAAAAGCATGGAAGGATAAGGAATTGTTTGACACAATTATATGCCAAAGACATAACTCCAGATGACAAGCAGGAACTTGATGAGGCTTTACAAAGAGAGATTCAAGCTGCATTTCGCACAGATGAAATTCGACGGACTCCTCCTACACCACAAGATGAGATGAGGGCAGGAATGAGCTACTTTCATGAGACAATTTGGAAAGGTGTACCAAAGTTTCTGCGCCGGGTTGATACAGCTCTGAAGAACATTGGAATAAACGAACGTGTCCCATATAATGCTCCTGTTATTCAGTTCTCTTCTTGGATGGGAGGAGATCGTGATGGTAATCCAAGAGTAACCCCTGAAGTTACAAGGGATGTGTGTTTGCTGGCTAGAATGATGGCTGCTAATATGTACTTCTCTCAGATAGAGGATCTCATGTTTGAGTTGTCTATGTGGCGTTGCACTGACGAGCTCCGTGTTCGTGCTCATGAACTCCATAGGTCCTCAAAGAGAGATGCAAAACATTACATAGAATTTTGGAAACAGATTCCTCCAAATGAGCCATATCGTGTTATTCTTGGTGATGTAAGAGACAAACTGTATAACACACGTGAACGTGCTCGCCAGTTATTAGCCAGTGGGAACTCTGATATCCCAGAGGAGACAACCTTCACTAAAATTGAGCAGTTCCTGGAGCCTCTTGAACTGTGCTATAGGTCACTATGTGCATGTGGTGACAGACCAATAGCAGATGGAAGCCTCCTTGATTTCCTGCGGCAAGTTTCCACATTTGGACTCTCACTTGTGAGGCTTGACATCCGTCAAGAGTCAGAAAGGCACACTGATGTTATGGATGCTATCACAAAACACTTGGGAATTGGATCATACCGAGAGTGGTCTGAGGAAAAGAGGCAGCAGTGGCTCTTGTCTGAACTCAGTGGAAAACGCCCTCTCTTTGGCCATGACCTTCCCAAAACAGAAGAAATCAATGATGTTTTGGAAACCTTCCATGTCATTTCAGAGCTACCTAAAGACAACTTTGGTGCCTACATCATATCAATGGCCACTGCCCCATCTGATGTGCTGGCGGTTGAGCTTTTACAACGTGAGTGCCATGTGAAGGAGCCACTAAGGGTGGTGCCACTGTTTGAAAAGCTTGCTGATCTTGAGACTGCTCCGGCTTCCGTGGCACGACTTTTCTCCATAGATTGGTACAGAGACCGCATCAATGGGAAGCAAGAAGTTATGATAGGGTACTCAGACTCAGGAAAAGATGCTGGCCGTCTTTCAGCTGCTTGGGCGCTTTACAAGGCTCAAGAGGAACTTGTGAAGGTTGCTAAGGACTTTGGCGTGAAGCTTACAATGTTTCATGGGAGAGGAGGGACTGTTGGAAGAGGAGGAGGACCAACCCATCTTGCTATTTTGTCTCAGCCACCAGACACCGTTCATGGCTCACTTCGGGTAACGGTTCAGGGAGAAGTCATTGAACAGTCTTTTGGAGAGGAGCATTTGTGCTTTAGGACACTTCAAAGGTTCACTGCAGCTACGCTTGAGCATGGCATGCATCCTCCTGAGTCACCAAAACCGGCATGGCGCGCCCTCATGGATGAGATGGCTGTCATTGCTACTCAGGAGTATCGCTCTGTTGTTTTCAGAGAGCCTCGTTTTGTTGAATATTTCAGACGTGCAACTCCTGAGTTGGAGTATGGAAGAATGAACATTGGCAGTCGTCCATCAAAGCGAAAGCCAAGCGGAGGAATTGAATCGCTACGTGCTATTCCTTGGATTTTTGCATGGACACAAACAAGGTTTCATTTGCCAGTGTGGCTTGGTTTTGGGACAGCCTTTAAGCATGTTATTGAGAAAGATCCAAAGAATCTGCAAATGCTTCAGGATATGTACAACCAATGGCCTTTCTTTAGGGTCACCCTTGACTTGGTTGAGATGGTGTTTGCCAAGGGAGACCCCGGCATTGCAGCCCTATTTGACAAACTCCTTGTGCCAGAAGAGCTACGTCCATTTGGAGAGAGCTTACGAGCTAAATACGAAGAAACCAAAACTTTTCTCCTCCAGGTTGCTGGGCACAAGGATCTTCTTGAAGGAGACCCCTACTTGAAGCAAAGACTTCGACTTCGTGACTCATACATCACAACCCTGAATGTGTTGCAAGCCTACACGTTGAAGCGAATCCGTGATCCTGACTACCATGTGAAGTTGAGGCCACACTTGTCAAAGGACTACATGGAATCAAGCAAGCCAGCAGCAGAGCTTGTTAAACTTAACCCCAAAAGCGAGTATGCACCTGGCCTTGAAGACACCCTTATTTTGACAATGAAGGGTATTGCTGCTGGCATGCAAAATACCGGT
>PEPC1a_cajanus_cajan__gene16951
---ATGATGGCTACTCGCAACATTGAGAAGATGGCCTCAATTGATGCTCAGTTGAGGTTGCTGGCGCCACGCAAGGTGTCTGATGATGACAAACTCGTTGAGTATGATGCTTTGTTGTTGGACCGTTTCCTTGACATTCTTCAGGATTTGCATGGTGAAGATATCAGACAAACGGTCCAAGATTGTTATGAGCTGTCAGCCGAGTACGAAGGAGAGCATCGTCCTGAAAAGTTGGAGGAACTTGGGAATATGCTGACTGGTCTAGATGCTGGGGATTCAATTGTTATTGCCAAGTCATTTTCTCACATGCTCAATTTGGCCAACTTGGCAGAAGAAGTTCAAATTGCGTACCGAAGAAGGATCAAGCTATTGAAGAAGGGTGATTTTGCTGATGAGAACTCTGCCATGACTGAGTCAGACATTGAAGAGACTTTCAAGAGGCTTGTGACTCAACTGAAAAAGACCCCCCAGGAAATCTTTGATGCTTTGAAGAACCAAACTGTGGATTTGGTCCTAACTGCTCATCCTACTCAGTCTGTTCGCAGATCGTTGCTGCAAAAGCATGGAAGGATAAGGAATTGTTTGACACAATTATATGCTAAAGACATAACACCAGATGACAAGCTGGAACTTGATGAGGCTTTGCAAAGAGAGATTCAAGCTGCATTTCGCACAGATGAAATTCGAAGGACTCCTCCGACACCACAAGATGAGATGAGGGCAGGAATGAGCTACTTTCATGAGACAATTTGGAAAGGTGTACCACAGTTTCTGCGCCGGGTTGATACAGCTCTGAAGAACATTGGAATACATGAACGTGTCCCATACAATGCTCCTGTTATTCAGTTCTCTTCTTGGATGGGAGGAGATCGTGATGGCAATCCCAGAGTAACCCCTGAAGTTACAAGGGATGTGTGCTTGCTGGCTAGAATGATGGCTGCTAATTTGTACTTCTCTCAGATAGAGGATCTCATGTTTGAGTTGTCTATGTGGCGTTGCAATGACGAGCTCCGTGTTCGTGCTCATGAACTCCATAGGTCCTTAAAGAGAGATGCTAAACATTATATTGAGTTTTGGAAACAGATTCCTCCAAACGAGCCATATCGTGTTATTCTTGGTGATGTCAGAGACAAACTGTATAACACACGTGAACGTGCTCGCCAGTTATTAGCCAATGGAACGTCTGATATCCCTGAGGAGACAACCTTCACTAATGTTGAGCAGTTCCTGGAGCCTCTTGAACTGTGTTATAGGTCACTCTGCGCATGTGGTGACCGACCAATAGCAGATGGAAGCCTCCTTGATTTCCTGAGGCAAGTTTCCACATTTGGACTCTCACTTGTGAGGCTTGACATCCGTCAAGAGTCAGATAGGCACACTGATGTCATGGATGCAATCACAAAACACTTGGATATTGGATCATACAGAGAATGGTCTGAGGAAAAGAGGCAAGAGTGGCTCTTATCAGAACTCAGAGGAAAGCGCCCTCTCTTTGGCCATGACCTTCCCAAAACAGAAGAAATTAATGATGTTTTGGAAACTTTCCATGTGATCTCAGAGCTTCCCCCAGACAACTTTGGTGCCTACATCATATCAATGGCCACAGCACCATCTGATGTGCTTGCAGTTGAGCTCTTACAACGCGAATGCCGTGTGAAGCAGCCACTGAGGGTGGTGCCACTGTTTGAAAAGCTTGCTGATCTTGAGGCTGCGCCGGCAGCGGTGGCGCGGCTTTTCTCCATAGATTGGTATAGGGACCGCATCAATGGGAAGCAAGAGGTTATGATAGGGTACTCGGACTCAGGAAAAGATGCAGGTCGTCTCTCAGCAGCTTGGGCGCTTTATAAGGCTCAAGAAGAGCTTGTGAAGGTTGCTAAGGAGTATGGTGTGAAGCTCACAATGTTCCATGGAAGAGGAGGCACTGTTGGAAGAGGAGGAGGACCAACTCATCTTGCTATATTGTCTCAGCCACCAGACACCATTCATGGCTCACTTAGAGTAACGGTTCAGGGAGAAGTCATTGAACAGTCTTTTGGAGAGGAGCACTTGTGCTTTAGGACACTTCAGCGGTTCACTGCTGCTACACTTGAGCATGGCATGCATCCTCCTGTATCGCCAAAACCGGAATGGCGTGCCCTCATGGATCAGATGGCTGCCATTGCAACTAAGGAGTATCGCTCTGTTGTTTTCAAAGAACCTCGTTTTGTTGAGTATTTCAGATGTGCAACTCCTGAGTTGGAGTATGGAAGAATGAACATTGGCAGTCGTCCATCAAAGCGAAAGCCAAGTGGAGGAATTGAGTCACTACGTGCTATTCCTTGGATTTTTGCATGGACACAAACAAGGTTCCATTTGCCAGTGTGGCTTGGCTTTGGGGAGGCATTTAAGCATGTAGTTGAGAAGGATCCAAAGAATCTCCAAGTGCTTCAGGATATGTACAATCAATGGCCTTTCTTCAGGGTCACCCTTGACTTGGTTGAAATGGTGTTTGCCAAGGGAGATCCAGGGATTGCAGCCCTTTATGACAAGCTCCTGGTATCAGGAGAGCTGTGGCCATTTGGAGAGTGTTTAAGAGCTAAATATGAAGAAACCAAGAGCTTTCTCCTCCAGGTTGCTGCGCACAAGGATCTTCTTGAAGGAGACCCCTACTTAAAGCAAAGACTTCGTCTTCGTGACTCATACATCACAACCCTGAACGTGTTGCAAGCCTACACACTGAAGAGAATTCGTGATCCTGATTACCATGTGAAGTTGAGGCCACACTTGTCAAAGGACTGCATGGAATCAAGCAAGCCAGCAGCAGAACTTGTTAAACTTAACCCCAAAAGCGAGTATGCTCCTGGTCTTGAGGACACCCTTATTTTGACAATGAAGGGTATTGCTGCTGGCATGCAAAATACCGGT
>PEPC1a_cicer_arietinum__gene1498
------ATGGCTACTCGAAACATTGAGAAGATGGCTTCAATTGATGCTCAGCTGAGATTATTGGCACCAAGAAAAGTTTCTGATGATGACAAACTTGTGGAGTATGATGCTTTGTTGTTGGATCGTTTCCTTGACATTCTTCAGGATTTGCATGGACAAGATATCAGACAAACTGTTCAAGATTGTTATGAGCTATCAGCAGAGTATGAAGGGAATCATGAGTCTGAGAAGTTGGAGGAACTTGGGAATATGTTGACTGGTCTTGATGCTGGAGATTCTATTGTCATATCCAAATCATTTTCTCACATGCTTAATTTGGCAAACTTGGCTGAGGAAGTTCAAATTGCATATAGGAGAAGGATCAAGTTATTGAAGAAGGGTGATTTTGCTGATGAAAATTCTGCTATAACTGAGTCAGATATTGAAGAAACTTTGAAGAGGCTTGTGACTGAACTGAAGAAGACTCCTGAAGAAGTCTTTGATGCTTTGAAAAATCAAACTGTAGATTTGGTCTTAACTGCTCATCCTACTCAGTCTATTAGGAGATCTTTGCTTCAAAAGCATGGAAGGATAAGGAATTGCTTAACACAGTTGTATGCTAAAGACATAACACCAGATGATAAGCAGGAACTTGATGAGGCTTTACAGAGAGAGATTCAAGCTGCATTTCGCACAGATGAAATTCGAAGGACTCCTCCTACACCACAAGATGAGNNNNNNNNNNNNNNNNNNNACTTTCATGAGACAATTTGGAAAGGAGTGCCGAAGTTTTTGCGTCGGGTTGATACAGCTCTAAAGAACATTGGAATAAATGAACGTATCCCATATAATGCTCCTGTTATCCAATTCTCTTCTTGGATGGGAGGAGATCGTGACGGTAATCCTAGGGTAACCCCTGAAGTTACAAGGGATGTGTGTTTGCTCGCTCGAATGATGGCTGCTAATTTGTACTTCTCTCAGATAGAGGATCTCATGTTTGAGCTGTCTATGTGGCGCTGCAACGACGATCTTCGTGTTAGAGCTCATGAGCTTCATAGATCCTCAAAGAGAGACGCAAAACATTATATTGAGTTTTGGAAACAGATTCCTCCAAATGAGCCATATCGTGTCATTCTTGGATTCGTGAGGGACAAACTGTATAATACACGCGAACGTGCTCGCCAGTTATTAGCTAATGGGACCTCTGACATCCCTGAAGAGACAACCTTCACAAATGTTGAGCAGTTTCTGGAGCCTCTTGAACTCTGTTATAGATCACTTTGTGCATGCGGTGACCGACCAATAGCAGATGGAAGCCTACTCGATTTCTTGCGTCAAGTTTCTACATTTGGACTTTCACTTGTAAGGCTCGATATTCGCCAAGAGTCGGACAGACACACTGATGTTATGGATGCAATTACAAAACACTTGGAGATTGGATCATACCGAGAATGGTCAGAGGAAAGCAGGCAGGAATGGCTCTTATCCGAGCTTAGTGGAAAGCGGCCTCTATTTGGCCACGACCTTCCTAAAACAGAAGAAATTGCTGATGTTTTAGAAACCTTCCGTGTCATTTCAGAACTTCCTTCGGACAACTTTGGCGCTTATATAATCTCGATGGCAACATCTCCATCTGATGTGCTTGCTGTCGAGCTTTTACAACGCGAATGTCATGTGAAGCAGCCTTTAAGAGTTGTTCCACTGTTTGAAAAGCTTGCTGATCTTGAGTCTGCTCCAGCTGCAGTAGCGCGGCTTTTCTCGATAGATTGGTACAGAAACCGCATTGATGGTAAGCAAGAAGTTATGATAGGATACTCAGACTCAGGAAAAGATGCGGGCCGTCTTTCAGCAGCTTGGGCACTATACAAGGCTCAAGAGGAACTCATAAATGTAGCAAAGGAGTTTGGTGTTAAGCTAACAATGTTCCACGGCCGAGGAGGGACAGTTGGAAGAGGAGGAGGTCCTACTCATCTTGCTATATTGTCTCAGCCACCGGATACTATTCATGGCTCACTTCGGGTAACTGTTCAAGGTGAAGTTATTGAACAGTCATTTGGAGAGGAGCACTTGTGCTTTAGAACACTTCAGCGTTTCACTGCTGCTACACTTGAGCATGGAATGCATCCTCCTGTGTCGCCTAAACCTGAATGGCGTGCCCTTTTGGATGAGATGGCTGTCATTGCAACCAAGGAATATCGCTCCATTGTTTTCCAAGAACCTCATTTTGTTGAATACTTTCGATGCGCGACTCCTGAGTTGGAATATGGACGAATGAACATTGGCAGCCGTCCATCGAAACGAAAGCCTAGTGGAGGCATCGAATCTCTTCGCGCTATTCCTTGGATTTTTGCTTGGACACAAACAAGGTTTCATTTACCTGTATGGCTTGGCTTTGGAGAAGCATTCAAGCATGCAATTGAGAAAGATCCAAAGAATCTCCAAATGCTTCAAGATATGTATAATCAATGGCCTTTCTTCAGGGTCACTCTTGACTTGGTTGAGATGGTTTTCGCCAAAGGAGACCCCGGGATTGCTGCCTTATATGACAAACTCTTAGTTTCAAAAGCACTGCGTCCATTTGGTGAGCGTTTACGGGCTAAATTTGAAGAAACCAAGAGCTTTCTTCTCAAGGTTGCCGGGCACAAGGATCTTCTCGAAGGAGATCCCTACTTAAAGCAAAGACTACGCCTTCGAGACTCTTATATCACAACCCTAAATGTATTGCAAGCTTACACATTGAAGCAAATTCGCGATCCAGACTAT---GTGAAGATGAGGCCTCATTTGTCAAAGGATTATATGGAATCAAGCAAGCCAGCAGCAGAACTTGTTAAACTTAATCCAAAAAGTGAGTATGCTCCTGGTCTTGAAGACACCCTTATTTTGACTATGAAGGGTATAGCTGCTGGCATGCAAAACACAGGC
>PEPC1a_glycine_max__gene___GLYMA06G43050
------ATGGGTACACGGAACTTTGAGAAAATGGCTTCTATTGATGCTCAGTTGAGGTTGCTAGCACCAAGTAAGGTTTCTGATGATGACAAGCTTGTTGAATATGATGCTTTGTTGCTGGACCGTTTCCTTGACATTCTTCAGGATTTGCATGGCGATGATATTAGAGAAACGGTTCAAGACTGTTATGAGCTGTCTGCTGAGTATGAAGGGCAGAATAATCCTCAGAAGTTGGAGGAACTTGGGAACATGCTAACTGGTCTTGATGCTGGGGATTCTATTGTGATTTCCAAGTCGTTTGCTCATATGCTTAATTTGGCAAATTTGGCAGAAGAAGTTCAGATTGCCTACCGTAGAAGGATTAAGTTATTGAAGAAGGGTGATTTTGCTGATGAGAATTCTGCTATCACTGAGTCAGATATTGAAGAGACTTTCAAGAGGCTTGTGAATCAACTGAAGAAGACACCTCAAGAAATCTTTGATGCTTTGAAGAGTCAAACTGTAGATTTGGTCTTAACTGCTCATCCTACTCAGTCTGTTCGTAGATCTTTGCTGCAAAAGCATGGCAGGATAAGGAATTGTTTGACACAGTTGTATGCTAAAGACATAACACCGGACGATAAACAGGAGCTTGATGAGGCTTTACAAAGAGAGATTCAAGCTGCATTTCGTACGGATGAAATTCGAAGGACCCCTCCTACACCACAAGATGAGATGAGAGCAGGAATGAGCTACTTTCACGAGACGATCTGGAAAGGCATACCAAAATTTTTGCGCCGGGTTGACACTGCTCTGAAGAACATTGGCATAAATGAACGTGTTCCATATAATGCCCCTGTTATTCAATTCTCTTCTTGGATGGGAGGAGATCGTGATGGTAACCCCAGGGTAACTCCAGAAGTTACAAGGGATGTGTGTTTGCTGGCTAGAATGATGGCTGCTAATTTGTACTTCTCTCAGATTGAGGATCTCATGTTTGAGTTGTCTATGTGGCGCTGCAATGATGAGCTACGTGTTCGTTCTGATGAACTCCTTAGCTCCTCAAAGAGAGATGCAAAACATTATATTGAGTTTTGGAAACAGATTCCTCCCAATGAGCCGTATCGTGTTATTCTCGGTGATGTAAGGGACAAATTATATAATACACGTGAACGTGCTCGGCAGTTGTTAGCCAATGGAAGCTCTGAAATCCCTGAGGAGACTACCTTCACAAATGTTGAACAGTTCCTGGAGCCTCTTGAATTATGTTATAGATCGCTGTGTGCATGTGGTGACCAACCAATAGCTGATGGAAGCCTTCTTGATTTCTTGCGCCAAGTTTCCACATTTGGGCTTTCACTTGTAAGACTTGATATCCGTCAAGAATCAGATCGGCACACTGATGTTATGGATGCTATTACAAACCACTTAGAGATTGGATCTTATCGAGAGTGGTCTGAGGAACGCAGGCAGGAATGGCTGCTATCCGAGCTCAGTGGAAAGCGCCCTCTCTTTGGTCCTGATCTTCCTAAAACAGAAGAAATTGCTGATGTATTGGAAACCTTCCATGTCATTGCGGAACTTCCTTCAGACAGCTTTGGTGCCTATATCATCTCAATGGCAACAGCTCCATCTGATGTGCTTTCTGTAGAACTTTTACAACGTGAATGTCATGTGAAGCAGCCATTAAGGGTTGTTCCATTGTTTGAAAAACTTGCTGATCTTGAGGCTGCTCCTGCTGCGGTAGCCCGCCTATTCTCTATAGATTGGTACAGAGACCGTATCAATGGGAAACAAGAAGTTATGATAGGGTACTCGGACTCGGGAAAAGATGCTGGTCGTTTCTCTGCAGCATGGGCACTATACAAGGCTCAAGAAGAGCTCATAAAGGTTGCAAAAGAGTTTGGTGTTAAGCTCACAATGTTCCATGGCAGAGGAGGAACTGTGGGAAGAGGAGGAGGTCCCACTCATCTTGCTATATTATCTCAGCCACCGGATACTATTCATGGCTCACTTCGGGTAACAGTGCAAGGTGAAGTTATTGAACAGTCATTTGGAGAGGAGCACTTGTGCTTCAGAACACTTCAGCGCTTCACTGCTGCTACACTTGAGCATGGAATGCACCCTCCTGTGGCACCAAAACCAGAGTGGCGTGCCCTCATGGATGAGATGGCTGTCATTGCTACAGAGGAGTATCGCTCCATTGTTTTCCAGGAACCCCGTTTCGTTGAGTACTTCCGATGTGCTACACCTGAGCTGGAGTATGGAAGAATGAACATTGGCAGTCGTCCGTCAAAACGAAAGCCAAGTGGAGGAATTGAATCACTTCGTGCAATCCCTTGGATCTTTGCTTGGACTCAGACTAGGTTTCATCTACCTGTATGGCTTGGCTTTGGGGCAGCATTTAGCCATGTTATTAAGAAGGATCCAAAGAATCTCCAAATGCTTCAAGATATGTATAATCAATGGCCTTTCTTCAGGGTCAGCCTTGACTTGGTTGAGATGGTGTTCGCCAAGGGAGACCCTGGGATTGCGGCTCTTTATGACAAACTCCTAGTGTCAGAGGAACTGTGGCCATTTGGCGAGCGATTAAGGTCTATGTTTGAAGAAACCAAGAGCCTTCTCCTCCAGGTTGCTGGACACAAAGATCTCCTTGAAGGAGACCCCTACTTGAAGCAAAGACTTCGACTTCGCGATTCATACATCACAACCCTCAATGTCCTGCAAGCCTACACATTGAAGCGAATTCGTGATCCTGACTACCATGTGAAGTTGAGGCCACATTTGTCCAAAGACTACATGGAATCAAACAAGCCAGCAGCTGAGCTTGTGAAACTCAACCCTACAAGTGATTATGCTCCTGGTCTGGAGGATACCCTTATTTTGACAATGAAGGGTATTGCTGCTGGCATGCAAAACACTGGT
>PEPC1a_phaseolus_vulgaris__Phvul.011G130400.v1.0
------ATGGCCACAAGGAACCTAGAGAAGATGGCTTCAATTGATGCTCAGTTGAGGTTGCTGGTACCAAGTAAGGTTTCTGATGATGACAAGCTTGTTGAGTACGATGCTTTATTGCTGGACCGCTTCCTTGACATTCTTCAGGATTTGCATGGGGGTGATATTAGAGAAACTGTTCAAGATTGTTATGAGCTGTCTGCTGAGTATGAAGGGCAGAATAACCCTCAGAAGTTGGAGGAACTTGGGAACATGCTAACTGGTCTTGACGCTGGGGATTCTATTGTGATTTCCAAGTCGTTTGCTCATATGCTTAATTTGGCCAACTTGGCTGAAGAAGTTCAAATTGCTTACCGTAGAAGGATTAAGTTATTGAAGAAGGGTGATTTTATTGATGAGAATTCTGCTATCACCGAGTCAGATATTGAAGAGACCTTCAAGAGGCTTGTGAATCAACTGAAAAAGACCCCTCAAGAAATCTTTGATGCTTTGAAGAGCCAAACTGTAGATTTGGTCCTAACTGCTCATCCTACTCAATCTGTTCGTAGATCTTTGTTGCAAAAGCATGGCAGGATTAGGAATTGCTTGACACAATTGTATGCTAAAGACATAACACCAGATGATAAGCAGGAGCTTGATGAGGCTTTACAAAGAGAGATTCAAGCTGCATTTCGTACAGATGAAATTCGAAGGACCCCTCCAACACCTCAAGATGAGATGAGAGCAGGAATGAGCTACTTTCATGAGACCATCTGGAAAGGCATACCAAAATTTTTGCGCCGAGTTGACACAGCTTTGAAGAACATTGGCATAAATGAACGTATTCCACATAATGCCCCTGTTATTCAATTTTCTTCTTGGATGGGAGGAGATCGTGATGGTAATCCCAGGGTAACTCCAGAAGTTACAAGGGATGTGTGTTTGCTAGCTAGAATGATGGCTGCTAATTTGTACTTCTCTCAGATTGAGGATCTCATGTTTGAGTTGTCTATGTGGCGCTGCAATGATGAGCTACGTGTTCGTTCTGATGAACTCCTTACCTCCTCAAAGAGAGATGCAAAACATTATATCGAGTTTTGGAAACAGATTCCTCCAAATGAGCCATATCGTGTTATTCTCGGTGATGTAAGGGACAAATTATATAATACACGTGAACGTGCTCGGCAGTTGTTAGCCAATGGAAGCTCTGAAATCCCTGAGGAGACGACCTTCACAAATGTCGAACAGTTCCTGGAGCCTCTTGAATTGTGTTATAGGTCGCTGTGTGCTTGTGGTGACCAACCAATAGCTGATGGAAGCCTTCTTGATTTCTTGCGCCAAGTTTCCACATTTGGGCTTTCACTTGTAAGGCTTGATATCCGTCAAGAATCCGATCGGCACACTGATGTTATGGATGCTATTACAAGGCACTTGGAGATTGGATCTTATCGAGAATGGTCAGAGGAACGCAAGCAGGAATGGTTGCTATCTGAACTCAGTGGAAAGCGCCCTCTCTTCGGTCCCGACCTTCCTAAAACAGATGAAATTGCTGATGTATTGGAAACCTTCCATGTCATTGCTGAACTTCCTTCAGACAGCTTTGGTGCTTATATCATCTCAATGGCAACAGCTCCATCTGATGTTCTTGCTGTCGAACTTTTACAACGTGAATGTCATGTTAAGCAGCCATTAAGGGTTGTCCCATTGTTTGAAAAGCTTGCTGATCTTGAGGCTGCTCCTGCTGCACTGGCCCGCTTATTCTCTGTAGATTGGTACAGAGACCGTATCAATGGGAAACAAGAAGTTATGATAGGGTACTCAGACTCAGGAAAAGATGCTGGCCGTCTCTCTGCTGCCTGGGCACTGTACAAGGCTCAAGAGGAACTCATAAAGGTTGCAAAAGACTTTGGTGTTAAGCTTACAATGTTCCATGGCAGAGGAGGGACTGTGGGAAGAGGAGGAGGTCCCACTCATCTTGCTATATTATCTCAGCCACCAGATACAATTCATGGCTCACTTCGGGTAACAGTGCAGGGCGAAGTTATTGAACAGTCATTTGGAGAGGAGCACTTGTGCTTCAGAACACTTCAGCGCTTTACTGCTGCTACACTTGAGCATGGAATGCACCCTCCTGTGGCACCAAAACCAGAATGGCGTGCCCTCATGGATGAGATGGCTGTCATTGCTACAGAGGAGTATCGCTCCATTGTTTTCCAGGAACCCCGTTTCGTTGAGTACTTCCGATGTGCAACTCCTGAGTTGGAGTACGGAAGAATGAACATTGGCAGTCGTCCATCAAAAAGAAAGCCAAGTGGAGGAATTGAATCACTCCGTGCAATCCCATGGATCTTTGCTTGGACTCAGACAAGGTTCCATCTGCCTGTATGGCTTGGCTTTGGGGCAGCATTTAGGCATGTAGTTAAGAAGGATCCAAAGAATCTGCAAATGCTTCAAGATATGTATAATCAATGGCCTTTCTTCAGGGTCACCATTGACTTAGTTGAGATGGTGTTCGCTAAGGGAGACCCCGGGATTGCAGCCCTTTATGACAAACTCCTAGTGACAGAGGAACTGTGGTCATTTGGTGAGCGATTAAGGTCTATGTATGAAGAAACCAAGAGGCTTCTCCTACAGGTTGCTGGACACAGAGATCTCCTTGAAGGAGATCCTTACTTGAAGCAAAGACTTCGTCTTCGTGATTCGTACACCACAACCCTTAATGTCCTGCAAGCCTACACACTGAAGCGTATCCGTGATCCTGACTACCATGTGAACTTGAAGCCACATTTGTCCAAAGACTACATGGAATCAAGCAACCCAGCTGCTGAGCTTGTGAAACTCAACCCTACCAGTGAATATGCTCCTGGTCTGGAGGATACCCTTATTTTGACAATGAAGGGTATAGCTGCTGGAATGCAAAACACTGGT
>PEPC1a_vigna_radiata__gene26799
------ATGGCCACAAGGAAACTTGAGAAGATGGCTTCAATTGATGCTCAGTTGCGGTTGCTGGCACCAAGTAAGGTTTCTGATGATGACAAGCTTGTTGAGTACGATGCTTTGTTGCTGGACCGCTTCCTTGACATTCTTCAGGATTTGCATGGCACTGATATTAGAGAAACTGTTCAAGATTGTTATGAACTGTCTGCTGAGTATGAAAGGCACAATAACCCTCAGAAGTTGGAGGAACTTGGGAACATGCTAACTGGTCTTGACGCTGGGGATTCTATTGTGATTTCTAAGTCGTTTGCTCATATGCTTAATTTGGCCAACTTGGCTGAAGAAGTTCAAATTGCCTACCGTAGAAGGATTAAGTTATTGAAGAAGGGTGATTTTGCTGACGAGAATTCTGCTATCACCGAGTCAGATATTGAAGAGACCTTCAAGAGGCTTGTGAATCAACTGAAGAAGACCCCACAAGAAATCTTTGATGCTTTGAAGAGCCAAACTGTAGATTTGGTCCTAACTGCTCATCCTACTCAGTCTGTTCGTAGATCTTTGTTGCAAAAGCATGGCAGGATTAGGGACTGTTTGACACAATTGTATGCTAAAGACATAACACCAGATGATAAGCAGGAGCTTGATGAGGCTTTACAAAGAGAGATTCAAGCTGCATTTCGTACAGATGAAATTCGCAGGACCCCTCCTACACCTCAAGATGAGATGAGAGCAGGAATGAGCTACTTTCACGAGACCCTCTGGAAAGGCATACCAAAATTTTTGCGCCGCATTGACACAGCTCTGAAGAACATTGGCATAAATGAACGTGTTCCACATAATGCCCCTGTTATTCAATTCTCTTCTTGGATGGGAGGAGATCGTGATGGTAATCCCCGGGTAACTCCAGAAGTTACAAGGGATGTGTGTTTGCTAGCTAGAATGATGGCTGCTAATTTGTATTTCTCTCAGATTGAGGATCTCATGTTTGAGTTGTCAATGTGGCGCTGCAATGATGAGCTACGTCTTCGTTCTGATGAACTCCTTACCTCCTCAAGGAGAGATGCAAAACATTATATTGAGTTTTGGAAACAGATTCCTCCAAGTGAGCCATATCGTGTTATTCTCAGTGATGTAAGGGACAAATTATATAATACACGGGAACGTGCTCGGCAGTTGTTAGCCAATGGAAGTTCTGAAATCCCTGAGGAGACTACCTTCACAAATGTCGAACAGTTCCTGGAGCCTCTTGAACTGTGTTATAGATCGCTGTGTGCATGTGGTGACCAACCAATAGCTGATGGAAGCCTTCTTGATTTCTTGCGCCAAGTTTCTACATTTGGGCTTTCACTTGTAAGACTTGATATCCGTCAAGAATCGGATCGGCACACTGATGTTATGGATGCTATTACAAAGCACTTGGAGATTGGATCTTATCGAGAATGGTCCGAGGAACGCAGGCAGGAATGGTTGCTATCTGAGCTCAGTGGAAAGCGCCCTCTCTTTGGCCCCGATCTTCCTAAAACAGATGAAATTGCTGATGTATTGGAAACCTTCCATGTCATTGCTGAACTTCCTTCAGACAGCTTTGGTGCTTATATCATCTCAATGGCAACAGCTCCATCTGATGTGCTTGCTGTAGAACTTTTACAACGTGAATGTCATGTGAAGCAACCATTAAGGGTTGTGCCATTGTTTGAAAAACTTGCTGATCTTGAGGCTGCTCCTGCTGCAGTAGCCCGCTTATTCTCTATAGAGTGGTACAGAAACCGTATCAATGGGAAACAAGAAGTTATGATAGGGTACTCAGACTCAGGAAAAGATGCTGGCCGTCTCTCTGCAGCATGGGCACTGTACAAGGCTCAAGAGGAACTCATAAAGGTTGCAAAAGACTTAGGTGTTAAGCTTACAATGTTCCATGGCAGAGGAGGGACTGTGGGAAGAGGAGGAGGTCCCACTCATCTTGCTATATTATCTCAGCCACCAGATACTATTCATGGCTCACTTCGGGTAACAGTGCAGGGTGAAGTTATTGAACAGTCATTTGGAGAGGAGCACTTGTGCTTCAGAACACTTCAGCGTTTCACTGCTGCTACACTTGAGCATGGAATGCATCCTCCTGTGGCACCAAAACCAGAATGGCGTGCCCTCATGGATGAGATGGCAGTCATTGCTACAGAGGAGTATCGCTCCGTTGTTTTCCAGGAACCCCGTTTCGTTGAGTACTTCCGATGTGCAACACCCGAGTTGGAGTATGGAAGAATGAACATTGGCAGTCGTCCATCAAAAAGAAAGCCAAGCGGAGGAATTGAATCACTCCGTGCAATCCCTTGGATCTTTGCTTGGACTCAGACAAGGTTCCATCTGCCTGTATGGCTTGGTTTCGGGGCAGCATTTAGGCATGTAGTTAAGAAGGATCCAAAGAATCTGCAAATGCTTCAAGATATGTATAATCAATGGCCTTTCTTCAGGGTCACCCTTGACTTAGTTGAGATGGTGTTTGCCAAGGGAGACCCAGGAATTGCAGCCCTTTATGATAAACTCCTAGTGACAGAGGAACTGTGGCCATTTGGTGAGCGGTTAAGGTCCATGTATGAAGAAACCAAGAGCCTTCTCCTTCAGGTTGCTGGGCACAGAGATCTCCTTGAAGGAGATCCCTACTTGAAGCAAAGACTTCGTCTTCGTGATTCATACACCACAACCCTTAATGTCCTTCAAGCCTACACATTGAAGCGAATCCGTGATCCTGACTACCATGTGAACTTGAAGCCACACTTGTCCAAAGATTACATGGAGTCAAACAACCCAGCTGCTGAGCTTGTGAAACTCAACCCTACTAGTGAATATGCTCCCGGTCTGGAAGATACCCTTATTTTAACAATGAAGGGTATAGCTGCTGGCATGCAGAACACAGGT
>PEPC1a_cajanus_cajan__gene22049
------ATGGCCGCTAGGAAACTTGAGAAAATGGCTTCAATTGATGCTCAGTTGAGGTTGCTGGCACCGAGTAAGGTTTCTGATGATGACAAACTTGTTGAGTATGATGCTTTGTTGTTGGACCGCTTCCTTGACATTCTTCAGGATTTGCATGGGAATGATATTAGAGAAACGGTTCAAGACTGCTACGAGCTGTCTGCTGAGTATGAAGGACAAAATAACCCTCAGAAGTTGGAGGAACTTGGGAACATGCTAACTGGTCTTGATGCTGGGGATTCTATTGTGATTTCCAAATCATTTGCTCATATGCTTAATTTGGCCAACTTGGCAGAAGAAGTTCAAATTGCCTACCGTAGAAGGATTAAGTTATTAAAGAAGGGTGATTTTGCTGACGAAAATTCTGCTATCACTGAGTCAGATATTGAAGAGACCTTCAAGAGGCTTGTGAATCAACTGAAGAAGACCCCTCAAGAAATCTTTGATGCACTGAAGAGCCAAACTGTAGATTTGGTCTTTACTGCTCATCCTACTCAGTCTGTTCGTAGATCTTTGCTGCAAAAGCATGGGAGGATAAGGGATTGTTTGACACAGTTGTATGCTAAAGACATAACACCAGACGATAAGCAGGAGCTTGATGAGGCTTTACAAAGAGAGATTCAAGCTGCATTTCGTACGGATGAAATTCGAAGAACCCCTCCTACACCACAAGATGAGATGAGGGCAGGAATGAGCTACTTTCATGAGACAATCTGGAAAGGTGTACCAAAGTTTTTGCGTCGGGTTGACACAGCTCTGAAGAACATTGGCATAAATGAACGTGTGCCATATAATGCCCCTGTTATTCAATTTTCTTCTTGGATGGGAGGAGATCGTGATGGTAACCCAAGGGTAACACCAGAAGTTACAAGGGATGTGTGTTTGCTGGCTAGAATGATGGCTGCTAATATGTACTTCTCTCAGATTGAGGATCTCATGTTTGAGTTGTCTATGTGGCGCTGCAATGATGAGCTACGTGGTCGTTCTGATGAACTCCTTAGCTCCTCAAAGAGAGATGCAAAACATTATATTGAGTTTTGGAAACAGATTCCCCCAAATGAGCCATATCGTGTTATTCTCAGTGATGTAAGGGACAAATTATATAATACACGTGAACGTGCTCGACAGTTGTTAGCCAATGGAAGCTCTGAAATCCTTGAGGAGACTACCTTCACAAATGTTGAACAGTTCCTGGAGCCTCTTGAATTATGTTATAGATCACTGTGTGCATGCGGTGACCAACCAATAGCTGATGGAAGCCTTCTTGATTTCTTGCGTCAAGTTTCCACCTTTGGGCTTTCACTTGTAAGACTTGATATCCGTCAAGAATCAGATCGGCACACTGATGTTATGGATGCTATTACAAACCACTTGGAGATTGGATCTTATCGAGAATGGTCTGAGGAACGCAGGCAGGAATGGCTGCTATCTGAGCTCAGTGGAAAGCGCCCTCTCTTCGGCCCAGATCTTCCTAAAACAGAAGAAATTGCTGATGTATTGGAAACTTTCCATGTCATTTCAGAACTTCCTTCAGACAGCTTTGGTGCCTATATCATCTCGATGGCAACAGCCCCATCTGATGTGCTTGCTGTAGAACTTTTACAACGTGAATGCCATGTGAGGAATCCATTAAGGGTTGTACCATTGTTTGAAAAGCTTGCTGATCTTGAGGCTGCTCCTGCTGCTGTAGCCCGCCTATTCTCTATAGATTGGTACAGAGACCGTATCAATGGGAAACAAGAAGTTATGATAGGGTACTCAGACTCTGGAAAGGATGCTGGTCGTCTCTCTGCAGCATGGGCACTGTACAAGGCACAAGAAGAGCTCATAAGGGTTGCAAAAGAGTTTGGTGTTAAGCTTACAATGTTCCATGGCAGAGGAGGGACTGTGGGAAGAGGAGGAGGCCCCACTCATCTTGCTATATTATCTCAGCCACCAGAAACTATTCATGGCTCACTTCGGGTAACAGTGCAAGGTGAAGTTATTGAACAGTCATTTGGAGAGGAGCACTTGTGCTTCAGAACACTTCAGCGCTTTGCTGCTGCTACACTTGAGCATGGAATGCACCCTCCTGTGGCACCAAAACCAGAATGGCGTGCCCTAATGGATGAGATGGCTGTAATTGCTACAGAGGAGTATCGCTCCATTGTTTTCCAGGAACCCCGTTTTGTTGAGTACTTCCGATGTGCAACTCCTGAATTGGAGTATGGAAGAATGAACATTGGCAGTCGTCCATCAAAACGAAAGCCAAGTGGAGGAATTGAATCACTCCGCGCAATCCCTTGGATCTTTGCTTGGACTCAGACAAGGTTTCATCTGCCTGTATGGCTTGGCTTTGGGGCGGCATTTAGGCATGTAATTGAGAAGGATCCAAAGAATCTTCAAGTGCTTCGAGATATGTATAATCAATGGCCTTTCTTCAGGGTCACCCTTGACTTGGTTGAGATGGTGTTCGCCAAGGGAGACCCTGGGATTGCAGCCCTTTATGACAGGCTCCTAGTCTCAGAAGAACTGTGGTCATTTGGTGAGCGATTAAGGTTTATGTATGAAGAAACCAAGAGCCTTCTCCTCCAGGTTGCTGGACACAGAGATCTCCTAGAAGGAGATCCATACTTGAAGCAAAGACTTCGGCTTCGGGATTCGTACATCACAACCCTCAATGTCTTGCAAGCCTACACATTGAAGCGAATCCGTGATCCAGACTACCATGTGAAGCTGAGGCCACATCTGTCCAAAGACTACATGGAATCAAGCAATCCAGCAGCTGAGCTCGTGAAACTCAACCCTTCAAGTGACTATGCTCCTGGTCTGGAGGATACCCTTATTTTGACAATGAAGGGTATAGCTGCTGGCATGCAAAACACTGGT
>PEPC1a_cicer_arietinum__gene16990
------ATGACAAGTAGGAAAATTGAGAAAATGGCTTCAATTGATGCTCAGTTGAGGTTGCTAGCACCGAGTAAAGTGTCTGATGATGATAAGCTTGTTGAATATGATGCTTTGTTGCTCGATCGTTTTCTTGACATTCTTCAGGATTTGCATGGGGATGATATCAGAGAAACGGTTCAAGACTGTTATGAGCTGTCTGCTGAGTATGAAGGGGAAAATAACCCTCAGAAGTTGGAGGAACTTGGGAACATGCTGACCGGTCTTGATGCTGGGGATTCTATTGTCATTGCCAAGTCATTTGCTCACATGCTTAATTTGGCCAACTTGGCAGAAGAAGTTCAAATTGCCTACCGAAGAAGGATTAAGTTATTAAAGAAGGGCGATTTTGCTGATGAGAACTCTGCCATCACGGAGTCAGACATTGAAGAGACCTTGAAGAGGCTTGTGAATCAACTGAAAAAGACCCCCCATGAAGTCTTTGGTGCTTTGAAGAGCCAAACCGTAGATTTGGTCTTAACTGCTCATCCTACTCAGTCTGTTCGTAGATCTTTGTTGCAAAAGCACGGAAGGATAAGGGATTCTTTGACACAGTTGTATGCAAAAGATATAACACCAGATGATAAGCAGGAACTTGACGAGGCTTTGCAAAGAGAGATTCAAGCTGCATTTCGTACAGATGAAATTCGAAGAACTCCTCCTACACCACAAGACGAGATGAGGGCAGGAATGAGCTACTTTCATGAGACAATCTGGAAAGGTGTACCAAAATTTTTGCGCCGCATTGACACTGCTCTGAAGAACATCGGAATTAATGAACGCATCCCATATAATGCCCCTGTTATTCAATTCTCTTCATGGATGGGAGGAGATCGTGATGGCAACCCCAGAGTAACCCCTGAAGTTACGAGGGATGTGTGTTTGCTGGCTAGAATGATGGCTGCTAATTTATACTTCTCTCAAATTGAGGATCTCATGTTTGAGTTGTCTATGTGGCGTTGTAATGATGAGCTACGTATTCGTGCTGAGGAACTCCGCAGCTCAGCAAAAAGAGATGCAAAACATTATATTGAGTTTTGGAAGCAGGTTCCATCAAATGAGCCATATCGTGTTATTCTTGGTGATGTGAGGGACAAACTGTATAATACACGTGAACATGCCCGACAGTTATTAGCCAATGGGAGCTCTGAAATACCTGAAGAGATTACGTTCACAAATGTTGAAAAGTTCCTGGAGCCTCTTGAACTCTGCTATAGGTCACTGTGTGCATGCGGTGATCAACCAATAGCTGATGGAAGCCTTCTTGATTTCTTGAGGCAAGTTTCCACATTTGGGCTTTCACTTGTGAGACTTGACATTCGTCAAGAATCAGATAGGCACACTGATGTCATGGATGTTGTAACAAACCACTTGGAGATTGGATCTTATCGAGAATGGTCTGAGGAACGCAGGCAGGAATGGCTGTTGTCTGAGCTCAGTGGAAAGCGCCCTCTATTTGGCCCCGATCTTCCTAAAACTGAAGAAATTGCTGATGTTCTTGAAACCTTCCGTGTCATTGCTGAACTTCCTTCAGACAGCTTTGGTGCTTATATCATTTCAATGGCAACGGCCCCATCTGATGTGCTTGCTGTAGAACTTTTACAACGTGAATGTCATGTGAAGCAGCCATTAAGGGTTGTCCCATTGTTCGAAAAGCTTGCTGATCTCGAGGCTGCTCCTGCTGCTGTAGCCCGCCTGTTCTCTATAGAATGGTACAGAAACCGTATCAATGGAAAACAAGAAGTTATGATAGGATACTCAGACTCGGGAAAAGATGCCGGCCGTCTCTCTGCAGCTTGGGCTTTGTACAAGGCTCAAGAAGAACTTATAAAGGTTGCAAAGGAGTTTGGTGTTAAGCTAACAATGTTCCATGGAAGAGGAGGGACTGTAGGAAGAGGAGGAGGTCCTACTCACCTTGCTATACTATCTCAGCCACCAGATACTATTCATGGTTCACTTCGTGTTACAGTTCAAGGTGAAGTTATTGAACAGTCATTTGGAGAGGAGCATTTGTGCTTCAGAACTCTTCAGCGTTTCACTGCTGCTACACTTGAGCATGGAATGCACCCTCCCGTGTCCCCAAAACCAGAATGGCGTGCCCTCATGGATGAGATGGCTGTCATTGCAACAGAGGAGTATCGCTCCATTGTTTTTCAGGAACCTCGTTTTGTTGAATACTTCCGATGTGCAACTCCTGAGTTGGAGTATGGAAGAATGAACATTGGCAGTCGTCCATCAAAACGAAAGCCAAGTGGAGGAATTGAATCACTTCGTGCTATCCCTTGGATCTTTGCCTGGACTCAGACAAGGTTTCACTTACCGGTATGGCTTGGCTTTGGGGCAGCATTCAAGTATGTAATTGAGAAGGATCCAAAGAATCTCCAAATGCTTCAAGATATGTATAATCAATGGCCATTCTTCAGGGTCACCATTGACTTGGTTGAGATGGTGTTTGCCAAAGGAGACCCGGGGATCGCAACTCTTTATGACAAACTCTTAGTGTCAGATGAACTGTGGTCATTTGGAGAGCGATTACGATCTGCATATGAAGAAACCAAGAGCCTTCTCCTCCAAGTTGCTGGACACAAAGATATCCTTGAAGGAGACCCATACTTGAAGCAAAGACTTCGTCTCCGTGATTCATATATCACAACTCTCAATGTTTTGCAAGCCTACACATTGAAGCGAATCCGCGATCCTGATTACAATGTGAAATTAAGGCCACATTTGTCCAAGGATTTCGTGGAATCAAGCAACCCCGCAGCAGAGCTTGTGAAACTCAATCCGACGAGCGACTATGCTCCTGGTTTGGAGGATACCCTTATTTTGACAATGAAGGGTATAGCTGCTGGCATGCAGAACACTGGT
>PEPC1a_medicago_truncatula__gene___MTR_4g079860
------ATGACAAGCAGGAAGCTGGAGAAGACGACTTCGATTGATGCTCAGTTGAGGTTGTTAGCACCTAGTAAGGTGTCTGATGATGATAAGCTTGTGGAGTATGATGCTTTGTTGCTTGATCGTTTCCTCGACATTCTTCAGGATTTGCATGGCCATGATATCAGAGAAACGGTTCAAAACTGTTATGAGCTGTCTGCTGAGTATGAAGGGAACAATAACCCTCAGAAGTTGGAGGAACTCGGGAACATGCTGACCGGTCTTGATGCTGGGGATTCTATTGTCATTGCCAAGTCTTTTTCTCACATGCTTAACTTGGCCAATTTGGCAGAAGAAGTTCAAATTGCCTACCGCAGAAGGATTAAGTTATTAAAGAAGGGGGATTTTGGTGATGAGAACTCTGCCATCACTGAGTCAGACATTGAAGAGACCTTCAAGAGGCTTGTGAATCAACTGAAGAAGACCCCTCTTGAAGTCTTTGATGCTTTGAAGAGCCAAACTGTTGATTTGGTCCTAACTGCTCATCCTACCCAGTCTGTTCGCAGATCTTTGTTGCAGAAGCACGGAAGGGTTAGGGATTGTTTGACTCAGTTGTATGCAAAAGATATTACACCAGATGATAAGCAGGAACTTGACGAGTCTTTGCAAAGAGAGATTCAAGCTGCATTTCGCACAGATGAAATTCGAAGAACTCCTCCTACACCACAAGACGAAATGAGGGCAGGAATGAGCTACTTTCATGAGACAATCTGGAATGGTGTACCAAAATTTTTGCGCCGCATTGACACCGCTCTGAAGAACATTGGAATAAATGAACGCATCCCATATAATGCCCCTATTATTCAATTCTCTTCATGGATGGGAGGAGATCGTGATGGAAACCCCAGAGTAACTCCTGAAGTTACAAGGGATGTGTGTTTGCTGGCTAGAATGATGGCTGCTAATCTGTACTTCTCTCAAATTGAGGATCTCATGTTTGAGTTGTCCATGTGGCGCTGCAATGATGAGCTACGTATTCGTGCTGAGGAACTTCACAGCTCAGCAAAAAGAGATGCAAAACATTATATTGAGTTTTGGAAACAGGTTCCTCCAACCGAGCCATATCGTGTTATTCTAGGTGATGTGAGGGACAAACTATATAATACACGTGAACATGCCCGACAGTTACTATCCGATGGGAGCTCTGCAATACCTCAAGAGGCTATCTTCACAAATGTTGAACAGTTCTTGGAGCCTCTTGAACTATGCTATAGGTCATTGTGTGCATGTGGTGATCAACCAATAGCTGATGGAAGTCTTCTTGATTTCTTGCGGCAAGTTTCCACCTTCGGGCTTTCACTTGTCAAACTTGACATCCGTCAAGAATCAGACAGGCACACTGATGTTATGGATGCTATAACAAACCACTTGGAGATTGGATCTTATCGAGAATGGTCTGAGGAACGCAGGCAGGAATGGCTGTTGTCCGAGCTCAGTGGAAAGCGCCCTCTCTTTGGCCCCGATCTTCCTAAAACTGAAGAAATTGCTGATGTGTTGGATACCTTCCGTGTCATTGCTGAACTTCCTTCAGATAGCTTTGGTGCTTATATCATTTCGATGGCAACATCTCCATCTGATGTGCTTGCTGTAGAACTTTTACAACGTGAATGTGATGTGAAGCAGCCACTAAGGGTCGTTCCGTTGTTTGAAAAACTTGCTGATCTTGAGGCTGCTCCTGCTGCAATAGCCCGCCTATTCTCTATAGAATGGTACAGAAACCGTATCAACGGAAAACAAGAAGTCATGATAGGATACTCAGACTCAGGAAAAGATGCTGGTCGTTTCTCTGCAGCTTGGGCAATGTACAAGGCTCAAGAAGAACTTATTAAGGTTGCAAAGGAGTTTGGTGTTAAGCTTACAATGTTCCATGGAAGAGGAGGGACCGTAGGAAGAGGAGGAGGTCCCACTCATCTTGCTATATTATCTCAGCCACCAGATACTATTCATGGCTCACTGCGGGTTACAGTTCAAGGTGAAGTTATTGAACAGTCATTTGGAGAGGAGCATTTGTGCTTCAGAACACTTCAGCGTTTCACTGCTGCTACACTTGAGCATGGAATGCACCCTCCTGTCTCACCAAAGCCAGAATGGCGTGCCCTTATGGATGAGATGGCTGTCATTGCAACAAAGGAATATCGCTCCATTGTTTTTCAGGAACCTCGTTTTGTTGAATACTTCAGATGTGCAACTCCTGAGTTGGAGTATGGAAGAATGAACATTGGGAGTCGTCCATCAAAACGAAAGCCAAGTGGAGGAATTGAATCACTCCGTGCTATCCCTTGGATCTTTGCCTGGACTCAGACAAGGTTTCACTTACCGGTATGGCTTGGCTTTGGGGCGGCGTTCAAGCATGTAATTGAGAAGGATTCAAAGAATCTCCAAATGCTTCGAGATATGTATAATCAATGGCCATTCTTCAGGGTCACCCTTGACTTGGTTGAGATGGTGTTTGCCAAGGGAGACCCAGGGATCACAACTCTTTATGACAAACTCCTAGTGTCAGATGAACTGTGGTCGTTTGGAGAGCGACTAAGGTCTACTTATGAAGAAACCAAGAGCCTTCTCCTCATGGTTGCTGGACACAAAGATATCCTTGAAGGAGACCCTTACTTGAAGCAAAGACTCCGTCTTCGTGATTCATACATCACAACCCTCAATGTCTTGCAAGCCTACACACTGAAGCGAATCCGTGATCCTGACTACCATGTGAAGTTGAGGCCACATTTGTCCAAGGACTGCATGGAATCAAGCAACCCGGCAGCAGAGCTTGTGAAACTCAATCCTATGAGTGACTATGCTCCTGGTTTGGAGGATACCCTTATTCTGACAATGAAGGGTATAGCTGCTGGCATGCAGAACACTGGT
>PEPC1a_lupinus_angustifolius__gene12896
------ATGGGAAGTAGGAATATTGAGAGGACAGTTTCAATTGATGCACAGTTGAGGTTACTGGCACCAAGGAAGGTTTCTGATGATGACAAGTTGGTTGAATATGATGCTCTGTTACTGGACCGTTTCCTTGACATTCTTCAGGATTTGCATGGGGAAGATATCAGAGAAACGGTTCAAGAATGTTATGAGCTCTCAGCTGAGTATGAGGGGCAGAATAACCATCAGAAGTTGGAGGAACTTGGGAATAAGCTAACTGGTCTTGATGCTGGAGATTCTATTGTCATTGCCAAATCATTTTCTCACATGCTTAATTTGGCCAACTTGGCTGAAGAAGTTCAAATAGCCTACCGAAGAAGGATCAAATTATTAAAGAAGGGTGATTTTGTTGATGAAAACTCAGCCATCACTGAGTCAGACATTGAAGAGACCTTCAAGAGACTTGTGAATGAACTAAAGAAGACCCCTCAGGAAGTCTTTGATGCTTTGAAGAACCAAACTGTAGATTTGGTCCTCACTGCTCATCCGACTCAGTCTGTTCGTAGATCTTTGCTGCAAAAGCATGGAAGGATAAGGAATTGTTTGACGCAGTTGTATGCTAAAGACATAACACCTGATGATAAGCAGGAACTTGACGAGGCTTTACAAAGAGAGATTCAAGCTGCATTTCGTACAGATGAAATTCGAAGGACCCCTCCTACTCCACAAGATGAGATGAGGGCAGGAATGAGCTACTTTCATGAGACAATCTGGAAAGGTGTACCTAAGTTTTTGCGTAGGGTTGACACAGCTCTGAAGAACATTGGAATAAATGAACGTGTCCCATATAATGCCCCTCTCATTCAATTCTCTTCTTGGATGGGAGGAGACCGTGATGGTAACCCTAGGGTAACCCCTGAGGTTACAAGGGATGTGTGTTTGCTGGCTAGAATGATGGCTGCTAATTTGTACTTCTCTCAGATTGAGGATCTCATGTTTGAGTTGTCTATGTGGCGCTGCGATGATGAGCTGCGTGTTCGTGCTGAAGAACTTCACAGGTTCTCAAAGAAAAATGCAAAACATTATATCGAGTTTTGGAAACAGATTCCTCCAAATGAGCCATACCGTGTTATTCTTGGTGATGTGAGAGACAAACTATACAATACACGTGAACGTTCTCGGCAGTTATTAGCCAATGGGAGCTCTGAAATCCCCGAAGAGACAACCTTCACCAACATTGAACAGTTCCTGGAGCCTCTTGAACTATGTTATAGGTCACTGTGTGCGTGTGGTGACCAATCAATAGCTGATGGAAGCCTTCTGGATTTCTTGCGGCAAGTTTCCACATTTGGGCTTTCATTTGTAAGACTTGATATTCGTCAAGAATCAGATAGGCACACTGATGTTATGGATGCTATTACACAGCACTTGGAGATTGGATCTTATCGAGAATGGTCTGAGGAACGCAGGCAGGAATGGCTATTGTCCGAGCTCAGTGGAAAGCGCCCTCTCTTCGGCCCTGATCTTCCCAAGACACATGAAATTGCTGATGTTTTGGAGACCTTCCATGTCATTTCAGAACTTCCCTCAGACAACTTTGGTGCCTATATCATCTCAATGGCAACGTCTCCATCTGATGTGCTTGCTGTAGAGCTTTTACAACGTGAATGTCATGTGAAACAGCCATTAAGGGTTGTCCCCTTGTTTGAAAAGCTTGCTGATCTTGAGGCTGCTCCTGCTGCATTAGCCCGCCTATTCTCTATAGATTGGTACAGAGATCGTATCAATGGGAAACAAGAAGTTATGATAGGGTACTCAGACTCAGGAAAAGATGCTGGTCGTCTTTCTGCAGCTTGGGCACTTTACAAGGCTCAAGAAGAGCTCATAAAGGTTGCGAAGGAGTTCGGTGTTAAGCTTACAATGTTCCATGGCAGAGGAGGGACTGTGGGAAGAGGAGGCGGTCCAACTCATCTTGCTATATTATCTCAACCACCAGATACTGTTCATGGCTCACTTAGAGTAACAATTCAAGGTGAAGTTATTGAACAATCATTTGGAGAGGAGCACTTGTGCTTCAGAACACTTCAGCGTTTTACTGCTGCTACACTTGAGCATGGAATGCATCCTCCTGAGTCACCAAAACCAGAATGGCGTGCCCTCTTGGATGAGATGGCTGTCATTGCAACGAATGAGTATCGCTCCATTGTTTTCCAGGAACCCCGTTTTGTTGAATACTTCCGATGTGCAACTCCTGAGTTGGAGTATGGAAGGATGAACATTGGCAGTCGTCCATCAAAGCGAAAGCCAAGTGGAGGAATTGAATCGCTCCGTGCCATCCCTTGGATCTTTGCTTGGACTCAGACAAGGTTTCACTTACCAGTATGGCTTGGCTTTGGCGGAGCATTTAAGAATGTAATTGAGAAGGATCCAAAGAATCTCCAAAAGCTTCACGATATGTACAACCAATGGCCTTTCTTCAGGGTCACCCTTGACTTGGTTGAAATGGTCTTTGCCAAAGGAGACCCAGGGATTGCTACCCTATATGACAAACTCCTAGTGTCAGGAGAACTGTGGTCATTTGGAGAGCGTTTAAGATCTAAATATGAAGAAACCAAAAGCCTTCTCCTCCAGGTTGCTGGGCATAGAGATCTCCTTGAAGGAGACCCCTACTTAAAGCAAAGACTTCGTATTCGCGATTCATACATCACAACCCTCAATGTTTTACAAGCCTACACATTAAAGCGAATCCGTGATTCTGACTACCATGTAAATTTGAGGCCACATTTGTCAAAGGACTACATGGAATCAAGCAAGCCAGCTGCAGAGCTTGTCAAACTCAACCCTAAAAGTGAGTATGCCCCTGGGCTGGAGGATACACTTATCTTGACAATGAAGGGTATAGCTGCTGGAATGCAAAACACTGGT
>PEPC1a_arachis_ipaensis__gene10946
------ATGGCTACTAAGAAAGTTGAGAAGATGGCTTCAATTGATGCTCAGCTGAGGTTGCTGGCACCAAGCAAGGTCTCTGATGATGACAAGCTTGTTGAATACGATGCTTTGTTGTTGGATCGATTCCTTGACATTCTTCAGGATTTGCATGGACTTGATATCAGAGAAACCGTTCAAGACTGCTATGAGCTGTCAGCAGAGTACGAAGGGGAGAATGATCCTCACAAATTGGAGGAACTTGGGAACATGCTGACTGGTCTTGATGCTGGGGACTCTATTGTTGTGGCCAAATCATTTTCTCACATGCTTAATTTGGCTAACTTGGCAGAAGAAGTTCAAATTGCCTACCGAAGAAGGATCAAGCTGTTGAAGAAAGGCGATTTTGTGGATGAGAACTCTGCCATCACTGAGTCAGATTTAGAAGAGACCTTCAAGAGGCTTGTGAATCAAATGAATAAGACCCCTCAAGAAGTCTTTGATGCCTTGAAGAACCAGACTGTAGATTTGGTCCTAACTGCTCATCCAACTCAGTCTGTTCGTAGATCTTTGTTGCAAAAGCATGGCAGGATAAGGAATTGTTTGACACAGTTGTATGCTAAAGACATAACACCAGATGACAGACAGGAACTTGATGAGGCTTTACAAAGAGAGATTCAAGCTGCATTTCGTACCGATGAAATTCGAAGGACCCCTCCTACACCACAAGATGAAATGAGGGCCGGAATGAGCTACTTCCATGAGACGATCTGGAAAGGTATACCAAAATTTTTGCGCCGAGTTGACACTGCTCTGAAGAACATTGGTATAAATGAACGTGTCCCATATAGTGCTCCGGTTATTCAGTTCTCTTCTTGGATGGGAGGAGATCGTGACGGAAACCCGAGGGTAACTCCTGAAGTTACAAGGGATGTATGTTTGCTGGCTAGAATGATGGCTGCTAATTTGTACTTTTCTCAGATTGAGGATCTCATGTTTGAGTTGTCAATGTGGCGCTGCAGTGATGAGCTTCGTGCTCACGTCGATGAACTCCTTAGGTCCTCAAAGAGTGATGCAAAACACTATATTGAGTTCTGGAAACAAGTTCCTCCAAATGAGCCCTATCGTGTTATTCTTGGTGATGTGAGGGACAAACTGTATAATACACGTGAGCATGCCAGGCAGTTATTAGCCAATGGGACCTCTGAAATCCCTGAAGAGACAACCTTCACAAATGTTGAACAGTTTCTGGAGCCTCTTGAGCTATGTTATAGGTCACTATGTGCATGTGGTGACCAACCAATAGCAGATGGAAGCCTTCTTGATTTCTTGCGGCAAGTTTCCACCTTTGGACTTTCACTTGTAAGACTCGACATCCGTCAAGAATCGGACAGGCACACTGATGTTATGGATGCTATTACAAACCACTTGGAACTCGGATCTTATCGAGAATGGTCCGAGGAACGCAGGCAGCAATGGCTATTGTCCGAGCTCAGTGGAAGGCGCCCTCTCTATGGGCCTGATCTTCCGAAAACAGAAGAAATTACAGATGTGTTGGAAACCTTCCGTGTCATTGCGGAACTTCCTTCCGATAGCTTTGGTGCCTATATCATCTCAATGGCAACAGCTGCATCTGATGTGCTTGCTGTAGAGCTTTTACAACGTGAATGTCACGTGAAGCAGCCACTAAGAGTTGTCCCATTGTTTGAAAAGCTTGCTGATCTCGAGGCTGCTCCTTCTGCATTAGCCTGCCTATTCTCTATAGATTGGTATAGAAACCGTATTGATGGTAAACAGGAAGTTATGATTGGGTACTCTGACTCCGGGAAAGACGCTGGCCGTCTATCTGCAGCATGGGCCCTTTACAAGGCTCAAGAAGAGCTCATAAAGGTTGCTAAGGAGTTTGGTGTTAAGCTTACCATGTTCCATGGCAGAGGAGGGACTGTGGGAAGAGGAGGAGGTCCCACTCATCTGGCTATACTATCTCAGCCACCAGACACTATCCACGGCTCGCTTAGAGTAACAATTCAAGGTGAAGTTATTGAACAGTCGTTTGGAGAAGAGCACTTGTGCTTCAGAACACTTCAGCGTTTCACTGCTGCTACACTGGAGCATGGAATGCATTCTCCTGTGTCGCCAAAGCCAGAATGGCGTGCTCTCATGGATGAGATGGCTGTCATTGCTACAAAGGAGTACCGCTCTGTTGTCTTCCAGGAACCACGTTTTGTTGAATACTTCCGATGTGCAACTCCCGAGTTGGAGTATGGAAGAATGAACATTGGCAGTCGTCCATCAAAACGAAAGCCAAGTGGAGGAATAGAATCGCTCCGTGCTATACCATGGATCTTTGCATGGACTCAGACAAGGTTTCACTTGCCTGTATGGCTTGGCTTTGGGAAGGCATTTAAGCATGTAATTGAGAAGGATCCAAAGAATCTCCAAATGCTTCGCGATATGTATAACCAATGGCCTTTCTTCAGGGTCACCCTTGACTTAGTTGAAATGGTGTTTGCAAAGGGAGACCCTGGGATTGCAGCTCTATATGACAAACTCCTAGTGTCAGAAGAACTATGGCTGTTTGGTGAGCGTTTAAAGTCTAAATATGAAGAAACCAAGAGCCTTCTCCTTCAGGTTGCTGGGCACAAAGATCTCCTTGAAGGAGACCCTTACCTAAAGCAAAGACTTCGTATTCGTGATTCTTACATCACAACTCTCAATGTCTTGCAAGCCTACACTCTGAAGCGAATCCGCGACCCTGACTACCATGTGAACTTGAAGCCTCACCTGTGCAAGGATTACACTGAATCTAGCAAGCCGGCGGCAGAGCTTGTTAAACTCAACCCGAAAAGCGAGTATGCCCCTGGTTTGGAGGATACCCTCATCCTGACAATGAAGGGTATAGCTGCTGGCATGCAAAACACTGGT
>PEPC1b_lotus_japonicus__Lj3g3v0428390
ATGGCGAACAGGAACTTGGAGAAGATGGCATCCATTGATGCTCAGCTTCGGCAATTGGTTCCTGCTAAAGTCAGCGAGGATGATAAGCTGGTTGAGTATGATGCTCTGCTACTGGATCGGTTCCTTGATATTCTCCAGGATTTACATGGGGAGGATCTGAAAGAAACTGTTCAAGAAGTATATGAGCTTTCTGCTGAGTATGAAAGAAAGCATGAACCTCAGAGACTGGAAGTACTTGGAAATCTGATAACTAGTTTGGACGCTGGAGATTCCATTGTTGTTGCCAAGTCCTTTGCCCACATGCTTAATTTGGCAAACTTAGCTGAAGAGGTCCAGATTGCTCACCGCCGTAGGATCAAGTTGAAAAAGGGGGATTTCGCTGATGAGGGCAATGCAACCACTGAATCAGATATTGAAGAAACTTTCAAGAAACTTGTAGGTGAAATGAAGAAGTCTCCTCAGGAAGTTTTTGATGAACTGAAAAATCAGACTGTTGATCTGGTTCTTACTGCTCATCCTACTCAATCAGTTCGTAGATCTTTGCTGCAGAAGCATGGAAGGATACGAAATTGCTTAACTCAATTGTATGCCAAAGACATCACTCCTGATGATAAGCAGGAGCTTGATGAGGCTCTACAGAGAGAGATCCAAGCTGCTTTCCGTACTGATGAAATCAGGAGAACCGCTCCAACACCACAAGATGAAATGAGAGCAGGGATGAGCTACTTTCATGAAACAATTTGGAAGGGTGTGCCCAAATTTCTGCGTCGTGTTGATACAGCTTTGAAGAATATAGGGATTAATGAGCGTGTCCCGTATAATGCTCCACTTATTCAATTTTCTTCTTGGATGGGTGGTGATCGTGATGGCAATCCAAGAGTAACTCCTGAAGTGACAAGGGATGTTTGCTTATTGGCTAGAATGATGGCTGCTAATTTGTATTATTCACAGATTGAGGATCTTATGTTTGAACTGTCCATGTGGCGCTGCAATGATGAGCTGCGTGTCCGGGCTGAGGAACTTACCAGTTCTTCCAATAAAGATGCAGTTGCAAAACACTACATAGAGTTTTGGAAAAACATTCCTCCAAGTGAACCGTATCGTGTGGTACTGGGTGAAGTAAGGAACAGACTCTACCAGACTCGTGAGCGTTCTCGCCATTTGCTTGCTAATGAGTACTCTGACATTCTAGAGGAACACACTTTCACTAATGTGGAGGAGTTCCTGGAACCCCTCGAGCTCTGTTATAGATCACTTTGTGCCTGTGGTGATCGGGCAATTGCTGATGGAAGCCTTCTAGATTTTTTGAGGCAAGTCTCTACTTTTGGACTGTCCCTAGTTAGGCTTGATATTAGGCAAGAGTCCGACCGTCATACTGATGTGCTGGATGCCATCACCAAACATTTGGGAATCGGCTCCTACCTGGAATGGTCTGAAGAAAAGCGGCAGCAATGGCTTTTGTCCGAGTTGAGTGGCAAACGCCCTCTCTTTGGACCTGATCTTCCCCAAACTGAAGAGATCAAAGATGTTCTCGACACATTTCATGTCATAGCAGAACTTCCATCTGATAACTTTGGAGCATATATCATATCAATGGCAACTGCACCATCTGATGTGCTTGCAGTTGAACTCCTGCAACGTGAATGCCATGTCAAGAATCCGTTAAGAGTCGTCCCATTGTTTGAGAAGCTTGCTGATCTGGAAACAGCTCCCGCTGCTTTGGCTCGGTTGTTCTCCGTTGAGTGGTACCGAAACCGGATCAACGGGAAACAAGAAGTCATGATTGGCTATTCTGATTCAGGTAAAGATGCTGGAAGGTTCTCTGCAGCGTGGCAGCTATATAAGGCTCAAGAAGAGCTTATTAAGGTAGCTAAGGAATATGGTGTTAAGCTAACAATGTTCCATGGTCGTGGAGGGACTGTCGGCAGAGGAGGCGGTCCTACTCACCTTGCTATCCTGTCTCAGCCTCCAGACACAATCCATGGATCACTCCGTGTTACTGTCCAAGGAGAAGTTATCGAGCAGTCATTTGGAGAGGAGCACTTGTGTTTCAGAACCCTTCAACGTTACACTGCAGCTACTCTAGAACATGGAATGCATCCCCCAATTTCCCCCAAACCAGAATGGCGTGCTTTGATGGACGAGATGGCTGTTATTGCCACTGAGGAATACCGTTCTATTGTATTCAAAGAACCCCGTTTTGTTGAGTATTTCCGCCTGGCTACACCGGAGTTGGAGTATGGCCGAATGAATATTGGAAGTCGGCCGGCAAAGAGAAAGCCTAGTGGAGGCATTGAGACGCTCCGCGCTATACCTTGGATCTTTGCCTGGACACAGACAAGGTTTCACCTTCCAGTGTGGCTAGGGTTTGGGGCTGCATTCAAACATGTGATTGCAAAGGATATCAGAAATCTTAACATGCTGCAAGAGATGTACAATCAATGGCCTTTCTTTAGGGTCACTATTGATTTAGTGGAAATGGTGTTCGCCAAGGGAGACCCCGGTATAGCTGCTTTGTATGACAGGCTCCTTGTTTCAGAAGATTTGTGGTCATTTGGGGAACAGTTGAGGACCATGTTTGAAGAAACTAAGCAACTGCTACTTCAGGTGGCTGCACACAAGGATCTTCTTGAAGGTGATCCTTACTTGAAACAAAGACTCCGGTTGCGTGATTCTTACATCACTACCCTCAATGTGTGCCAAGCTTACACATTGAAGCGAATCCGCGATCCGAACTATAATGTGAAGCTACGCCCCCACATCTCTAAAGAGGCTATAGACGTGAGTAAACCTGCGGATGAACTTGTTACTCTGAACCCAACAAGTGAATATGCACCTGGTTTGGAAGACACCCTCATTCTCACCATGAAGGGTATTGCTGCCGGCATGCAAAACACTGGT
>PEPC1b_lotus_japonicus__Lj3g3v0428380
ATGGCGAACAGGAACTTGGAGAAGATGGCATCCATTGATGCTCAGCTTCGGCAATTGGTTCCTGCTAAAGTCAGCGAGGATGATAAGCTGGTTGAGTATGATGCTCTGCTACTGGATCGGTTCCTTGATATTCTCCAGGATTTACATGGGGAGGATCTGAAAGAAACTGTTCAAGAAGTATATGAGCTTTCTGCTGAGTATGAAAGAAAGCATGAACCTCAGAGACTGGAAGTACTTGGAAATCTGATAACTAGTTTGGACGCTGGAGATTCCATTGTTGTTGCCAAGTCCTTTGCCCACATGCTTAATTTGGCAAACTTAGCTGAAGAGGTCCAGATTGCTCACCGCCGTAGGATCAAGTTGAAAAAGGGGGATTTCGCTGATGAGGGCAATGCAACCACTGAATCAGATATTGAAGAAACTTTCAAGAAACTTGTAGGTGAAATGAAGAAGTCTCCTCAGGAAGTTTTTGATGAACTGAAAAATCAGACTGTTGATCTGGTTCTTACTGCTCATCCTACTCAATCAGTTCGTAGATCTTTGCTGCAGAAGCATGGAAGGATACGAAATTGCTTAACTCAATTGTATGCCAAAGACATCACTCCTGATGATAAGCAGGAGCTTGATGAGGCTCTACAGAGAGAGATCCAAGCTGCTTTCCGTACTGATGAAATCAGGAGAACCGCTCCAACACCACAAGATGAAATGAGAGCAGGGATGAGCTACTTTCATGAAACAATTTGGAAGGGTGTGCCCAAATTTCTGCGTCGTGTTGATACAGCTTTGAAGAATATAGGGATTAATGAGCGTGTCCCGTATAATGCTCCACTTATTCAATTTTCTTCTTGGATGGGTGGTGATCGTGATGGCAATCCAAGAGTAACTCCTGAAGTGACAAGGGATGTTTGCTTATTGGCTAGAATGATGGCTGCTAATTTGTATTATTCACAGATTGAGGATCTTATGTTTGAACTGTCCATGTGGCGCTGCAATGATGAGCTGCGTGTCCGGGCTGAGGAACTTACCAGTTCTTCCAATAAAGATGCAGTTGCAAAACACTACATAGAGTTTTGGAAAAACATTCCTCCAAGTGAACCGTATCGTGTGGTACTGGGTGAAGTAAGGAACAGACTCTACCAGACTCGTGAGCGTTCTCGCCATTTGCTTGCTAATGAGTACTCTGACATTCTAGAGGAACACACTTTCACTAATGTGGAGGAGTTCCTGGAACCCCTCGAGCTCTGTTATAGATCACTTTGTGCCTGTGGTGATCGGGCAATTGCTGATGGAAGCCTTCTAGATTTTTTGAGGCAAGTCTCTACTTTTGGACTGTCCCTAGTTAGGCTTGATATTAGGCAAGAGTCCGACCGTCATACTGATGTGCTGGATGCCATCACCAAACATTTGGGAATCGGCTCCTACCTGGAATGGTCTGAAGAAAAGCGGCAGCAATGGCTTTTGTCCGAGTTGAGTGGCAAACGCCCTCTCTTTGGACCTGATCTTCCCCAAACTGAAGAGATCAAAGATGTTCTCGACACATTTCATGTCATAGCAGAACTTCCATCTGATAACTTTGGAGCATATATCATATCAATGGCAACTGCACCATCTGATGTGCTTGCAGTTGAACTCCTGCAACGTGAATGCCATGTCAAGAATCCGTTAAGAGTCGTCCCATTGTTTGAGAAGCTTGCTGATCTGGAAACAGCTCCCGCTGCTTTGGCTCGGTTGTTCTCCGTTGAGTGGTACCGAAACCGGATCAACGGGAAACAAGAAGTCATGATTGGCTATTCTGATTCAGGTAAAGATGCTGGAAGGTTCTCTGCAGCGTGGCAGCTATATAAGGCTCAAGAAGAGCTTATTAAGGTAGCTAAGGAATATGGTGTTAAGCTAACAATGTTCCATGGTCGTGGAGGGACTGTCGGCAGAGGAGGCGGTCCTACTCACCTTGCTATCCTGTCTCAGCCTCCAGACACAATCCATGGATCACTCCGTGTTACTGTCCAAGGAGAAGTTATCGAGCAGTCATTTGGAGAGGAGCACTTGTGTTTCAGAACCCTTCAACGTTACACTGCAGCTACTCTAGAACATGGAATGCATCCCCCAATTTCCCCCAAACCAGAATGGCGTGCTTTGATGGACGAGATGGCTGTTATTGCCACTGAGGAATACCGTTCTATTGTATTCAAAGAACCCCGTTTTGTTGAGTATTTCCGCCTGGCTACACCGGAGTTGGAGTATGGCCGAATGAATATTGGAAGTCGGCCGGCAAAGAGAAAGCCTAGTGGAGGCATTGAGACGCTCCGCGCTATACCTTGGATCTTTGCCTGGACACAGACAAGGTTTCACCTTCCAGTGTGGCTAGGGTTTGGGGCTGCATTCAAACATGTGATTGCAAAGGATATCAGAAATCTTAACATGCTGCAAGAGATGTACAATCAATGGCCTTTCTTTAGGGTCACTATTGATTTAGTGGAAATGGTGTTCGCCAAGGGAGACCCCGGTATAGCTGCTTTGTATGACAGGCTCCTTGTTTCAGAAGATTTGTGGTCATTTGGGGAACAGTTGAGGACCATGTTTGAAGAAACTAAGCAACTGCTACTTCAGGTGGCTGCACACAAGGATCTTCTTGAAGGTGATCCTTACTTGAAACAAAGACTCCGGTTGCGTGATTCTTACATCACTACCCTCAATGTGTGCCAAGCTTACACATTGAAGCGAATCCGCGATCCGAACTATAATGTGAAGCTACGCCCCCACATCTCTAAAGAGGCTATAGACGTGAGTAAACCTGCGGATGAACTTGTTACTCTGAACCCAACAAGTGAATATGCACCTGGTTTGGAAGACACCCTCATTCTCACCATGAAGGGTATTGCTGCCGGCATGCAAAACACTGGT
>PEPC1b_glycine_max__gene___GLYMA20G09810
ATGGCGAACAGGAACTTGGAAAAGATGGCATCGATTGATGCTCAGCTTCGGCTGTTGGTTCCGGCCAAAGTGAGTGAGGATGACAAACTGGTTGAGTATGATGCTTTGCTTTTGGATCGGTTCCTTGATATTCTTCAGGATTTACATGGGGAGGATCTGAAAGAAACGGTTCAAGAGGTGTATGAGCTTTCTGCTGAGTATGAAGGTAAGCATGACCCAAAGAAACTAGAGGAACTTGGAAATCTGATAACTAGTTTGGATGCTGGAGATTCCATTGTGGTTGCCAAGTCCTTTTCCCACATGCTTAACTTGGCCAACTTAGCCGAAGAGGTCCAAATTGCCCACAGTCGAAGGAACAAGTTGAAGAAAGGTGATTTTGCTGATGAAAACAATGCCACCACTGAATCAGACATTGAAGAAACTCTAAAGAAACTTGTGGTGGATATGAAGAAGTCTCCTCAGGAAGTTTTTGATGCACTTAAAAACCAGACTGTTGATCTGGTTCTTACTGCTCATCCTACTCAATCTGTCCGTAGGTCTTTGCTTCAAAAACATGGAAGGATAAGAAATAATTTAACTCAGTTGTATGCCAAAGACATCACTCCTGATGATAAGCAGGAACTTGACGAGGCTCTACAGAGGGAGATCCAAGCTGCATTCCGTACTGATGAAATCAGGAGGACCCCTCCAACCCCACAAGATGAGATGAGAGCAGGGATGAGCTACTTCCATGAAACAATTTGGAAGGGTGTACCCACATTTCTACGTCGTGTTGATACAGCTTTGAAGAATATAGGGATCAACGAACGTGTCCCTTATAATGCTCCTCTCATTCAATTTTCTTCTTGGATGGGTGGAGATCGTGATGGCAATCCAAGAGTAACTCCTGAAGTGACCAGAGATGTTTGCTTATTGGCTAGAATGATGGCTGCTAACTTGTACTACTCCCAGATAGAGGATCTTATGTTTGAGCTGTCAATGTGGCGCTGCAATGACGAGCTACGTGTCCGTGCAGATGAACTTAACAGGTCTTCCAAGAAAAATTCAGTCGCAAAACACTACATAGAATTTTGGAAAGCCATTCCTCCAAATGAACCATATCGTGTGCTACTGGGTGAAGTAAGGAATAGGCTTTACCAGACTCGTGAACGCTCACGCCATTTGCTAGCTCACGGATACTCTGACATTCCAGAGGAAGAGACTTTTACCAATGTTGAGGAGTTCTTGGAACCCCTTGAACTCTGTTACAGATCACTCTGTGCTTGTGGCGATCGTGCAATTGCCGATGGAAGCCTTCTAGATTTCTTGAGACAAGTCTCTACTTTCGGACTCTCCCTAGTGAGGCTTGACATAAGGCAAGAGTCAGACCGCCACACAGACGTCTTAGACGCCATCACCAAACATTTAGAAATAGGCTCATACCAGGAATGGTCGGAGGAAAAACGGCAGCAATGGCTTTTATCTGAGTTGAGTGGCAAACGGCCCCTATTCGGCCCTGATCTTCCCCAAACCGAAGAAATCAGAGACGTGTTGGAGACATTCCATGTCATAGCAGAGCTTCCACTAGACAACTTTGGAGCATACATCATCTCAATGGCAACTGCACCTTCTGATGTGCTTGCAGTTGAGCTTCTGCAGCGCGAATGCCATGTCAAGCATCCACTAAGAGTTGTGCCATTGTTTGAGAAGCTAGCTGATCTAGAAGCAGCACCGGCCGCGTTGGCGCGATTGTTCTCTGTAGACTGGTACAGAAACAGGATCAATGGGAAGCAGGAAGTGATGATAGGCTATTCTGATTCTGGCAAAGATGCTGGAAGGTTTTCAGCTGCATGGCAGCTGTATAAGGCTCAGGAGGAGCTTATAATGGTGGCTAAGCAGTATGGTGTGAAGCTGACAATGTTCCATGGTCGTGGAGGGACAGTTGGAAGAGGAGGTGGTCCAACTCACCTTGCTATTCTGTCTCAGCCTCCTGAAACCATTCATGGATCGCTGCGCGTGACTGTCCAAGGTGAAGTTATTGAGCAATCGTTTGGAGAGCAGCACTTGTGCTTCAGAACGCTTCAAAGGTTCACTGCAGCTACTCTAGAACATGGAATGCACCCTCCAATTTCTCCTAAACCGGAATGGAGGGCTTTGATGGATGAGATGGCTGTCATTGCCACTGAGGAGTACCGGTCCATTGTGTTCAAAGAACCACGATTTGTTGAGTATTTCCGCCTGGCCACACCTGAGTTGGAGTACGGGAGGATGAACATTGGAAGTCGACCAGCAAAGAGGAGGCCAAGTGGAGGTATTGAGACACTCCGTGCCATACCTTGGATCTTTGCCTGGACACAAACAAGGTTCCATCTTCCAGTGTGGCTAGGCTTTGGTGCAGCATTCAAACATGTTATTGAGAAGGATGTTAGGAATATTCATGTGCTGCAGGAGATGTACAATCAATGGCCTTTCTTTAGGGTCACTATTGATTTAGTGGAAATGGTGTTTGCCAAAGGAGACCCAGGGATAGCTGCTCTTTATGATAGGCTCCTTGTTTCAGAGGATCTGTGGTCATTTGGGGAGCAGTTGAGGACCATGTACGAAGAAACCAAGGAACTCCTCCTTCAGGTGGCTGGCCATAGGGATCTTCTTGAAGGAGATCCATACTTGAAGCAAAGACTGCGCTTGCGTGATTCTTATATTACTACCCTAAACGTGTGCCAAGCCTACACGTTGAAACGTATCCGTGATCCAAACTATAATGTGAAGCTGCGCCCTCACATCTCCAAAGAGTCTATAGAGATAAGTAAACCTGCTGATGAACTTATAACACTTAACCCAACAAGTGAATATGCACCTGGTTTGGAAGACACCCTCATTCTCACCATGAAGGGTATTGCTGCTGGCTTGCAAAACACTGGC
>PEPC1b_glycine_max__gene___GLYMA06G33380
ATGGCAAACAGGAACTTGGAAAAGATGGCATCCATCGATGCTCAGCTTCGGCTGTTGGTTCCAGCCAAAGTGAGTGAGGATGATAAACTGGTTGAGTATGATGCTTTGCTCTTGGATCGATTCCTTGATATTCTTCAGGATTTACATGGGGAGGATCTGAAAGAAACGGTTCAAGAGGTGTATGAGCTTTCTGCTGAGTATGAAGGGAAACATGACCCAAAGAAACTGGAGGAACTTGGAAATCTGATAACTAGTTTGGATGCTGGAGATTCCATTGTAGTTGCCAAGTCCTTTTCCCACATGCTTAACTTGGCCAACTTAGCCGAAGAGGTCCAAATTGCACACAGCCGAAGGAACAAGTTGAAGAAAGGTGATTTTGCTGATGAAAACAATGCCACCACTGAATCAGATATTGAAGAAACTCTCAAGAAACTTGTTGGGGATATGAAGAAGTCTCCTCAGGAAGTTTTTAATGCACTGAAAAACCAGACTGTTGATCTGGTTCTTACTGCTCATCCAACTCAATCTGTCCGTAGGTCTTTGCTTCAAAAACATGGAAGGATAAGAAATAATTTAACTCAGTTGTATGCCAAAGACATTACTCCTGATGATAAGCAGGAACTTGATGAGGCTCTACAGAGGGAGATCCAAGCTGCATTTCGTACTGATGAAATCAGGAGGACCCCTCCAACCCCACAAGATGAGATGAGAGCAGGGATGAGTTACTTCCATGAAACAATTTGGAAGGGTGTACCAACATTTCTACGTCGTGTTGATACAGCTTTGAAGAATATAGGGATCAATGAGCGTGTCCCTTATAATGCTCCTCTCATTCAATTTTCCTCTTGGATGGGTGGAGATCGTGATGGCAATCCAAGAGTAACTCCAGAAGTGACAAGAGATGTTTGCTTATTGGCTAGAATGATGGCTGCTAACTTGTACTACTCCCAGATAGAGAATCTTATGTTTGAACTGTCAATGTGGCGCTGCAATGATGAGCTACGTGTTCGTGCAGATGAACTTAACAGGTCTTCCAAGAAAAATTCAGTGGCAAAACACTACATAGAATTCTGGAAAGTCATTCCTCCAAATGAACCATATCGTGTGCTACTGGGTGAAGTAAGGAATAGGCTTTACCATACTCGAGAGCGCTCGCGCCATTTGCTAGCTCATGGCTACTCTGACATTCCAGAGGAAGAAACATTCACCAATGTTGAGGAGTTCTTGGAACCCCTTGAGCTCTGTTACAGATCACTCTGTGCTTGTGGCGATCGAGCAATTGCTGATGGAAGCCTTCTAGATTTCTTGAGACAAGTCTCTACTTTTGGACTCTCCCTAGTGAGGCTCGACATAAGGCAAGAGTCAGACCGCCACACCGATGTCTTAGATGCCATCACCAAGCATTTGGAAATAGGCTCATACCAGGAATGGTCCGAGGAAAAACGGCAGCAATGGCTTTTATCCGAGTTGAGTGGCAAAAGGCCCCTATTTGGCCCTGACCTTCCCCAAACAGAAGAAATCAGAGACGTTTTGGACACATTCCATGTCATAGCAGAGCTTCCACCAGACAACTTTGGAGCATACATCATCTCAATGGCAACTGCACCTTCTGATGTGCTTGCAGTTGAGCTTCTGCAGCGAGAATGCCATGTCAAGCATCCACTAAGAGTTGTGCCATTGTTTGAGAAGCTAGCTGATCTGGAAGCAGCACCAGCTGCATTGGCACGGTTGTTCTCCGTAGACTGGTACAGAAACAGGATCAATGGGAAGCAGGAAGTGATGATTGGCTATTCTGATTCTGGCAAAGATGCTGGAAGGTTTTCGGCCGCGTGGCAGCTGTATAAGGCTCAAGAGGAGCTTATAAAGGTGGCTAAAGAGTATGGTGTGAAGCTGACAATGTTCCATGGCCGTGGAGGGACGGTCGGAAGAGGAGGTGGTCCAACTCACCTTGCTATTCTGTCTCAGCCTCCGGATACCATTCATGGATCGCTGCGCGTGACTGTCCAAGGTGAAGTTATTGAGCAATCATTTGGAGAGCAGCACTTGTGCTTCAGAACGCTTCAAAGGTTCACTGCAGCTACTCTAGAACATGGAATGCATCCTCCAATTTCTCCTAAACCAGAATGGCGGGCTTTGATGGATGAGATGGCTGTCATTGCCACTGAGGAGTACCGGTCCATTGTGTTCAAAGAACCACGATTTGTTGAGTATTTCCGCCTGGCCACACCTGAGTTGGAATATGGAAGGATGAACATTGGAAGTCGACCGGCAAAGAGGAGGCCAAGTGGAGGTATTGAGACACTGCGCGCCATACCTTGGATCTTTGCATGGACACAAACAAGGTTCCATCTTCCAGTGTGGCTAGGCTTTGGTGCAGCATTCGAACATGTTATTGAGAAGGATGTTAGGAATATTCATGTGCTGCAGGAGATGTATAATCAATGGCCTTTCTTTAGGGTCACTATTGATTTAGTGGAAATGGTGTTTGCCAAAGGAGACCCGGGGATCGCTGCTCTTTATGATAGGCTCCTTGTTTCAGAGGATCTGTGGTCATTTGGAGAGCAGTTGAGGACCAAGTATGAAGAAACCAAGGAATTCCTCCTTCAGGTGGCTGGCCATAGGGATCTTCTTGAAGGAGATCCATACTTGAAGCAAAGACTGCGCTTGCGTGATTCTTATATTACTACCCTAAACGTGTGCCAAGCCTACACATTGAAACGTATACGCGATCCAAACTATAACGTGAAGCTGCGCCCTCACATCTCCAAGGAGTCTATAGAGGTAAGTAAACCTGCTGATGAACTCATAACACTTAACCCAACAAGTGAATATGCACCTGGTTTGGAAGACACCCTCATTCTCACCATGAAGGGTATTGCTGCTGGCTTGCAAAACACTGGC
>PEPC1b_cajanus_cajan__gene13204
ATGGCTAACAGGAACTTAGAAAAGATGGCTTCAATTGATGCTCAGCTTCGGCTGTTGGTTCCAGCCAAAGTGAGTGAGGATGATAAACTGGTTGAGTATGATGCTTTGCTCTTGGATCGGTTCCTTGATATTCTTCAGGATTTACATGGAGAGGATCTGAAGGAAACGGTTCAAGAGGTGTATGAGCTTTCTGCTGAATATGAAGGGAAGCATGACCCAAAGAAACTGGAGGAACTTGGAAATCTGATAACTAGTTTGGATGCTGGAGATTCCATTGTTGTTGCCAAGTCCTTTTCCCACATGCTTAACTTGGCCAACTTAGCTGAAGAGGTCCAAATTGCTCACCGCAGAAGGAACAAGTTGAAGAAAGGAGATTTTGCTGATGAGAACAATGCCACAACTGAATCAGACATTGAAGAAACTCTCAAGAGACTTGTGGTGGATTTGAAGAAGTCTCCTCAGGAAGTTTTTGATGCACTGAAAAACCAGACCGTTGATCTGGTTCTTACTGCTCATCCTACTCAATCAGTCCGAAGATCTTTGCTTCAAAAGCATGGAAGGGTAAGAAATTGTTTAACTCAGTTGTATGCCAAAGACATCACTCCTGATGATAAGCAGGAACTTGATGAGGCTCTACAGAGGGAGGTCCAAGCTGCATTTCGTACTGATGAAATCAGGAGGACCCCTCCAACCCCACAAGATGAGATGAGAGCAGGGATGAGCTACTTCCATGAAACAATTTGGAAGGGTGTACCCACATTTCTGCGTCGTGTTGATACAGCTTTGAAGAATATAGGGATTAATGAACGTGTCCCTTATAATGCTCCTCTCATTCAATTTTCTTCTTGGATGGGTGGAGATCGTGATGGCAATCCAAGAGTTACTCCTGAAGTGACCAGAGATGTTTGCTTATTGGCTAGAATGATGGCTGCTAATTTGTACTATTCCCAGATAGAGGATCTTATGTTTGAACTGTCAATGTGGCGCTGCAATGATGAGCTACGTGTCCGTGCAGATGAACTTAACAGATCTTCCAAAAAAGATGCAGTTGCAAAACACTACATAGAATTTTGGAAAACCATTCCTCCAAATGAGCCATATCGTGTGTTACTGGGTGAGGTAAGGGACAGGCTTTACCAGACTCGTGAGCGCTCGCGCCATTTGCTAGCTCATGGCCACTCTGACATTCCAGAGGAAGAAACTTTCACCAATGTTGAGGAGTTCTTGGAACCACTTGAACTGTGTTACAGATCACTCTGTGCTTGTGGCGATCGCGCAATTGCCGATGGAAGCCTTCTTGATTTCTTGAGGCAAGTCTCCACTTTTGGACTCTCCCTAGTGAGGCTTGACATAAGGCAAGAGTCAGACCGCCACACTGACGTCTTAGATGCCATCACCAAGCATTTGGAAATAGGCTCATACCAGGAATGGTCTGAGGAAAAACGACAACAATGGCTTTTATCTGAGTTGAGTGGCAAACGACCCCTATTTGGCCCTGACCTTCCCCAAACAGAAGAAATCAGAGACGTTTTGGACACATTTCATGTCATAGCAGAACTTCCAGCAGACAACTTTGGAGCATACATCATCTCAATGGCAACTGCACCATCTGATGTGCTAGCAGTTGAGCTTCTGCAGCGGGAATGCCATGTCAAGCATCCCTTAAGAGTTGTTCCATTGTTTGAGAAGCTAGCTGATCTAGAAGCAGCGCCGGCGGCGCTGGCACGGTTGTTCTCAGTAGACTGGTACAGAAACAGGATCAATGGGAAGCAGGAAGTGATGATTGGCTACTCTGATTCAGGAAAAGATGCCGGAAGGTTTTCGGCAGCGTGGCAGCTGTATAAGGCTCAGGAGGAGCTCATAAAGGTGGCTAAGGAGTATGGTGTGAAGCTGACAATGTTCCATGGTCGTGGAGGGACTGTTGGAAGAGGAGGTGGTCCAACTCACCTTGCTATTCTGTCTCAGCCTCCAGATACAATTCATGGATCACTGCGTGTGACTGTGCAAGGTGAAGTTATTGAGCAATCTTTTGGAGAGCAGCACTTATGTTTCAGAACGCTGCAAAGGTACACTGCTGCTACTCTAGAACATGGAATGCACCCTCCAATTTCTCCTAAACCAGAATGGAGGGCTTTGATGGATGAGATGGCTGTCATTGCCACTGAGGAGTACCGGTCCATTGTGTTCAAAGAACCACGTTTTGTTGAGTATTTCCGCCTGGCTACACCTGAGTTGGAGTATGGAAGGATGAACATCGGAAGTAGACCAGCAAAGAGGAGACCAAGTGGAGGTATTGAGACACTGCGTGCTATACCTTGGATCTTTGCATGGACACAAACAAGGTTCCATCTTCCAGTGTGGCTAGGCTTTGGTGCAGCTTTTAAACATGTTATTGAGAAGGATGTTAGGAACATTCATATGCTGCAAGAGATGTACAATCAATGGCCTTTCTTTAGGGTCACTCTTGATTTAGTGGAAATGGTGTTTGCCAAAGGAGACCCAGGGATAGCTGCTCTGTATGATAGGCTCCTTGTTTCAAAGGATCTGTGGCCATTTGCGGAGCAATTGAGGACCAAGTATGAAGAAACTAAGGAACTCCTCCTTCAGGTGGCTGCCCACAGGGATCTTCTTGAAGGAGATCCATACCTGAAGCAAAGACTCCGTTTGCGTGATTCATACATCACAACCCTAAACGTGTGCCAAGCTTACACCTTGAAAAGAATCCGTGATCCAAACTACAACGTGAAGCTGCGTCCTCACATCTCCAAAGAGTCCATAGAGATAAGTAAGCCTGCTGATGAACTCATAACACTCAACCCCACAAGTGAATACGCCCCTGGCTTGGAAGACACCCTCATTCTCACCATGAAGGGTATTGCTGCTGGCTTGCAAAACACTGGC
>PEPC1b_vigna_radiata__gene3386
ATGGCGAACAGGAACTTAGAAAAGATGGCATCCATTGATGCTCAGCTTCGGCTTTTGGTTCCTGCCAAAGTCAGTGAGGATGATAAACTGGTTGAGTATGATGCTTTGCTCTTGGATCGGTTCCTTGATATTCTTCAGGATTTACATGGGGAGGATCTGAAGGAAACGGTTCAAGAGGTGTATGAACTTTCTGCTGAGTATGAAGGAAAGCATGACCCAAAGAAACTGGAGGAACTTGGAAATCTGATAACTAGTTTGGATGCTGGAGATTCCATTGTTGTTGCCAAGTCGTTTTCCCACATGCTTAACTTGGCCAACTTAGCTGAAGAGGTTCAAATCGCTCATCGCAGAAGGAACAAGTTGAAGAAAGGTGATTTTGCTGATGAGAACAGTGCCACAACTGAATCAGACATTGAAGAAACACTCAAGAAACTTGTGGTGGATTTGAAGAAGTCTCCTCAGGAAGTTTTTGATGAGCTGAAAAACCAGACTGTTGATCTGGTTCTTACTGCTCATCCTACTCAATCAGTCCGTAGATCTCTGCTTCAAAAGCACGGAAGGATAAGAAATTGTTTAACTCAATTGTATGCCAAAGACATCACTCCTGATGATAAGCAGGAGCTTGATGAGGCTCTACAGAGGGAGATTCAAGCTGCATTCCGCACTGATGAAATCAGAAGGACCGCTCCTACCCCACAAGATGAGATGAGGGCAGGGATGAGTTACTTCCATGAAACAATCTGGAAGGGTGTACCTACGTTTCTTCGTCGTGTTGATACGGCTTTGAAGAATATAGGGATTAATGAACGTGTCCCTTATAACGCCCCTCTCATTCAATTTTCTTCTTGGATGGGAGGAGATCGTGATGGCAATCCAAGAGTAACTCCTGAAGTGACCAGAGATGTTTGCTTATTGGCTAGAATGATGGCTGCTACCTTGTACTATTCCCAGATAGAGGATCTTATGTTTGAACTGTCAATGTGGCGCTGCAACGATGAGCTACAGGCCCGTGCAGATGAACTTAACAGGTCTTCCAAGAAAAATGCAGTTGCAAAACACTACATAGAATTTTGGAAAGCCATTCCTCCAAATGAACCATATCGTGTGTTACTGGGTGAAGTAAGGAATAGGCTTTACCAGACTCGGGAGCGCTCTCGCCATTTGCTAGCTCATGGCTACTCTGACATTCCAGAGGAAGAAACTTTCACCAATGTTGAGGAGTTCTTGGAACCCCTTGAACTATGTTACAGGTCACTCTGTGCTTGTGGCGATCGTGCAATCGCTGATGGAAGCCTGCTAGATTTCTTGAGGCAAGTCTCTACTTTTGGACTATCCCTTGTGAGGCTTGACATAAGGCAAGAATCTGACCGCCACACTGATGTCTTAGACGCCATCACCAAACACTTGGAAATAGGTTCATACCAGGAATGGTCAGAGGAAAAACGGCAGCAATGGCTTTTATCTGAATTGAGTGGCAAGCGGCCTCTATTTGGCCCTGACCTTCCCAAAACTGAAGAAATCAGAGATGTTTTGGACACATTCCATGTGATATCAGAGCTTCCTCCAGACAATTTTGGAGCATACATCATCTCAATGGCAACTGCACCATCTGATGTGCTTGCAGTTGAGCTTCTGCAGCGTGAGTGCCATGTCAAACACCCTTTGAGAGTTGTGCCATTGTTTGAGAAGTTGGACGATTTAGAAGCAGCGCCAGCTGCATTGGCGCGGTTGTTCTCCATAGACTGGTACATAAACAGGATCAATGGGAAGCAAGAAGTGATGATAGGGTATTCTGATTCAGGCAAGGATGCTGGAAGGTTTTCTGCAGCTTGGCAGCTGTATAAGGCTCAAGAGGATCTTATAAAGGTGGCTAAGGAGTATGGTGTGAAGCTAACTATGTTCCACGGTCGAGGAGGGACTGTTGGAAGAGGAGGTGGTCCAACTCATCTTGCTATTTTGTCTCAGCCTCCGGATACAATTCATGGATCACTGCGTGTCACTGTGCAAGGTGAAGTTATTGAGCAATCCTTTGGGGAGCAGCATTTATGCTTCAGAACACTTCAGAGGTTCACTGCTGCCACTCTAGAACATGGAATGCACCCTCCAATCTCACCTAAACCAGAATGGAGGGCTTTGATGGATCAGATGGCTGTCATTGCCACTGAGGAATACCGGTCCATCGTGTTCAAAGAGCCCCGGTTTGTTGAGTATTTCCGCCTGGCTACACCCGAGTTGGAGTATGGAAGGATGAACATAGGAAGTCGACCGGCAAAGAGGAGGCCGAGTGGAGGCATTGAGACACTGCGTGCTATACCTTGGATCTTTGCCTGGACCCAGACAAGGTTCCATCTTCCAGTGTGGCTAGGTTTTGGGGCAGCATTCAAACATGTTATTGACAAGGATGTCAGGAATATTCATGTGCTTCAGGAGATGTACAATCAATGGCCTTTCTTTAGGGTCACTCTTGATTTAGTGGAAATGGTGTTTGCCAAAGGAAACCCAGGGATTGCTGCTCTGTATGACAGGCTCCTTGTTTCAGAGGACTTGTGGGCATTTGGGGAGCAGTTAAGGACCAAGTATGAAGAAACCAAGGCACTCCTCCTTCAGGTGGCTGGCCACAGGGATCTTCTTGAAGGAGATCCACATTTGAAGCAAAGACTTCGGCTGCGTGATTCTTACATCACCACCCTGAATGTGTGCCAAGCATACACGTTGAAACGCATTCGTGATCCAAACTATAACGTGAAGCTGCGTCCTCACATCTCCAAAGAGTCTATAGAAATAAGTAAACCTGCTGATGAACTCATAACACTTAACCCAACAAGTGAGTATGCTCCTGGTTTGGAAGACACTCTCATTCTTACCATGAAGGGTATTGCTGCTGGCCTGCAAAACACTGGT
>PEPC1b_phaseolus_vulgaris__Phvul.011G160200.v1.0
ATGGCGAACAGGAACTTAGAAAAGATGGCATCCATTGATGCTCACCTTCGGCTTTTGGTTCCTGCCAAAGTGAGTGAGGATGACAAACTGGTTGAGTATGATGCTTTGCTCTTGGATCGGTTCCTTGATATTCTTCAAGATTTACATGGGGAGGATCTGAAGGAAACGGTTCAAGAGGTGTATGAGCTTTCTGCTGAGTATGAAGGAAATCATGACTCAAAGAAACTGGACGAACTTGGAAATCTGATAACTAGTTTGGATGCTGGAGATTCCATTGTTGTTGCCAAGTCATTTTCCCACATGCTTAACTTGGCCAACTTAGCTGAAGAGGTCCAAATCGCACACCGCCGAAGGAACAAGCTGAAGAAAGGTGATTTTGCTGATGAGAACAGTGCCACAACTGAATCAGACATTGAAGAAACACTTAAGAAACTTGTGGTGGATTTGAAGAAGTCTCCTCAGGAAGTTTTTGATGAACTGAAAAACCAGACTGTTGATCTGGTTCTTACTGCTCATCCTACTCAATCAGTCCGTAGATCTTTGCTTCAGAAGCACGGAAGGATAAGAAATTGTTTAACTCAATTGTATGCCAAAGACATCACTCCAGATGACAAGCAGGAACTTGATGAGGCTCTACAGAGGGAGATCCAAGCTGCATTCCGCACTGATGAAATCAGAAGGACCCCTCCAACCCCACAAGATGAGATGAGGGCAGGGATGAGTTACTTCCATGAAACAATTTGGAAGGGTGTACCTGAGTTTCTTCGTCGTGTTGATACAGCTTTGAAGAACATAGGGATTAATGAACGTGTCCCTTATAATGCTCCTCTCATTCAATTTTCTTCTTGGATGGGTGGAGATCGTGATGGCAATCCAAGAGTAACTCCTGAAGTGACCAGAGATGTTTGCTTATTGGCTAGAATGATGGCTGCTACCTTGTACTATTCCCAGATAGAGGATCTTATGTTTGAACTGTCAATGTGGCGCTGCAACGATGAGCTACAGGTCCGTGCAGACGAGCTTAACAGGTCTTCCAAGAAAAATGCAGTTGCAAAACACTACATAGAATTTTGGAAAGTCATTCCTCCAAATGAACCATATCGTGTGTTACTGGGTGAAGTAAGGAATAGGCTTTACCAGACTCGTGAACGCTCTCGCCATTTGCTAGCTCATGGCTACTCTGACATTCCAGAAGAAGAAACTTTCACCAATGTTGAGGAGTTCTTGGAACCCCTTGAACTCTGTTACAGGTCACTCTGTGCTTGTGGTGATCGTGCAATTGCTGATGGAAGCCTGCTAGATTTCTTGAGGCAAGTCTCTACTTTCGGACTATCCCTTGTGAGGCTTGACATAAGGCAAGAATCTGACCGTCACACGGATGTCTTGGACGCCATCACCAAGCACTTGGAAATAGGTTCATACCAGGAATGGTCAGAGGAAAAACGGCAGCAGTGGCTTTTATCCGAATTGAGTGGCAAACGGCCCCTATTTGGCCCTGACCTTCCCCAAACCGAAGAAATCAGAGATGTTTTGGACACATTCCATGTGATATCAGAGCTTCCTCCAGACAATTTTGGAGCATACATCATCTCAATGGCAACAGCACCATCTGATGTGCTTGCAGTTGAGCTTCTGCAGCGTGAGTGCCATGTCAAGCACCCATTGAGAGTTGTGCCATTGTTTGAGAAGCTGGATGATCTAGAAGCAGCGCCGGCTGCACTGGCACGGTTGTTCTCCATAGACTGGTACATAAACAGGATCAATGGGAAGCAAGAAGTGATGATAGGGTATTCTGATTCAGGCAAGGATGCTGGAAGGTTTTCTGCTGCGTGGCAGCTGTATAAGGCTCAGGAGGATCTTATAAAGGTGGCTAAGGAGTATGGTGTGAAGCTAACTATGTTCCATGGTCGAGGAGGGACTGTTGGAAGAGGAGGTGGTCCAACTCATCTTGCTATTTTGTCTCAGCCTCCAGATACAATTCATGGATCACTGCGTGTGACTGTGCAAGGTGAAGTTATTGAGCAATCGTTTGGGGAGCAGCATTTGTGCTTCAGAACACTTCAGAGGTTCACTGCTGCTACTCTAGAACATGGAATGCGCCCTCCAATTTCACCTAAACCAGAATGGAGGGCTTTGATGGATCAGATGGCTGTCATTGCCACTGAGGAATACCGGTCCATTGTGTTCAAAGAACCTCGGTTTGTTGAGTATTTCCGCCTGGCTACACCTGAGTTGGAGTATGGAAGGATGAACATAGGAAGTCGACCAGCAAAGAGGAGGCCAAGTGGAGGCATTGAGACACTGCGTGCTATACCTTGGATCTTTGCCTGGACCCAGACAAGGTTCCATCTTCCAGTGTGGCTAGGTTTTGGGGCAGCATTCAAACATGTTATTGAGAAGGATGTCAGGAATATTCATGTGCTGCAGGAGATGTACAATCAATGGCCTTTCTTTAGGGTCACTATTGATTTAGTGGAAATGGTGTTTGCCAAAGGAGACCCAGGGATTGCTGCTCTGTATGACAAGCTCCTTGTTTCAGAGGATCTGTGGGCATTTGGGGAGCAGTTAAGGACCAAGTATGAAGAAACCAAGGCACTCCTCCTTCAGGTGGCTGGCCATAAGGACCTTCTTGAAGGAGATCCACACTTGAAGCAAAGACTTAGGTTGCGTGATTCTTATATCACCACCCTAAATGTGTGCCAAGCATACACATTGAAACGCATCCGTGATCCAAACTACAACGTGAAGCTGCGTCCTCACATCTCCAAAGAGTCTATAGAGATAAGCAAACCTGCTGATGAACTCATAACACTTAACCCAACAAGTGAGTATGCCCCTGGTTTGGAAGACACTCTCATTCTCACCATGAAGGGTATTGCTGCTGGTCTGCAAAACACTGGT
>PEPC1b_medicago_truncatula__gene___MTR_8g463920
ATGGCAAACAGGAACCTTGAAAAGATGGCATCCATCGATGCTCAGCTTCGGCAATTGGTTCCTGCAAAAGTGAGTGAGGATGATAAACTGGTTGAGTATGATGCTTTGCTCTTGGACCGTTTCCTTGATATTCTTCAGGATTTACACGGTGAGGATCTCAAGGAAACAGTTCAAGAAGTATATGAACTTTCTGCTGAGTACGAAGGAAAGCATGATCCTCAAAAACTTGAAGAACTTGGAAATCTCATAACAAGTTTGGATGCTGGAGATTCTATTGTTGTTGCCAAATCCTTTTCTCATATGCTTAACTTGGCTAACTTAGCTGAGGAGGTCCAAATTGCTCACCGTCGAAGGATTAAGTTGAAAAAGGGTGATTTTGCTGATGAGAACAATGCAACAACAGAATCAGATATCGAAGAAACTATTAAGAGACTTGTTGGTGAGTTGAACAAGACTCCTCAGGAAGTTTTTGATGCACTTAAAAACCAGACCGTTGATCTCGTTCTTACTGCTCATCCAACGCAATCAATTCGCAGGTCTTTGCTTCAAAAGCATGGAAGGATACGTAATTGTTTAACACAATTGTATGCCAAAGACATCACTCCTGATGATAAGCAGGAGCTCGATGAGGCTCTACAAAGGGAGATCCAAGCTGCCTTCCGTACTGATGAAATCAGGAGGACCCCTCCAACCCCACAAGATGAGATGAGAGCCGGGATGAGCTACTTCCATGAAACAATTTGGATGGGTGTACCTAAATTTCTCCGTCGTGTTGATACAGCTTTAAAGAATATAGGGATTAATGAACGTGTCCCATATAATGCTCCACTTATTCAGTTTTCTTCTTGGATGGGTGGTGATCGTGATGGAAATCCAAGAGTAACTCCTGAAGTGACAAGAGATGTTTGCTTATTGGCTAGAATGATGGCTGCTAATTTGTATTACTCCCAAATAGAGGATCTTATGTTTGAACTGTCAATGTGGCGTTGCAATGACGAGCTACGTGTTCGTGCAGAAGAACTTAATAGGTCTTCCAAGAAAGATGCAGTTGCAAAACACTACATAGAGTTTTGGAAAAACATTCCTCCAAATGAACCATACCGAGTGATACTTGGTGAAGTAAGGGACAGACTCTACCAAACTCGTGAGCGTTCTCGCCATTTGTTAGCTCATGGGTACTCGGACATTCCAGAGGAAAATACTTTCACCAATGTTGACGAGTTCTTGGAACCTCTTGAACTCTGTTATAGATCACTTTGTGCTTGTGGTGATCGCGCAATTGCTGATGGAAGTCTTCTAGATTTCTTGAGGCAAGTCTCTACTTTTGGTCTGTCACTAGTGAGGCTTGATATTAGGCAAGAGTCAGACCGTCACACTGATGTGTTGGATGCCATAACCAAACACCTTGAAATTGGCTCCTACCAAGAATGGTCTGAAGATAAACGGCAGCAATGGCTTTTGTCTGAATTGAGTGGCAAACGCCCCTTGTTCGGACCTGACCTTCCCCAAACCGAAGAAATTAAAGATGTTTTGGATACATTTCATGTCATAGCAGAACTACCATCAGACAACTTTGGAGCATATATCATATCAATGGCAACTGCAGCATCCGATGTTCTAGCAGTTGAACTTTTGCAACGTGAATGCCATGTCAAGCAACCATTGAGAGTTGTACCATTGTTTGAGAAGCTTGCAGATCTGGAGGCAGCTCCTGCTGCTTTGGCCCGGTTGTTCTCAATAGATTGGTACAGAAATCGGATCAACGGGAAACAAGAAGTCATGATTGGGTACTCCGATTCAGGTAAAGATGCCGGAAGGTTTTCTGCAGCATGGCAGCTATACAAGGCTCAAGAGGAGCTTATAAAGGTAGCTAAGGAGTATGGTGTTAAACTAACTATGTTCCACGGTCGTGGAGGGACTGTTGGGAGAGGTGGTGGTCCCACTCATCTTGCTATCCTGTCTCAGCCTCCAGATACAATCCATGGATCACTTCGTGTAACTGTACAAGGCGAAGTTATTGAGCAATCATTTGGTGAGGAGCACTTGTGTTTCCGAACACTACAACGTTTCACTGCAGCTACTCTAGAGCATGGAATGCATCCACCAATTTCTCCCAAACCAGAATGGCGTGCGTTGATGGATCAGATGGCTATCATTGCCACAGAGGAATACCGTTCTATGGTATTCCAAGAACCTCGTTTTGTTGAGTATTTCAGGCTGGCTACTCCAGAGTTGGAGTATGGCCGCATGAATATCGGAAGTCGACCTGCAAAGCGAAAGCCAAGCGGAGGTATTGAGACTCTCCGTGCTATTCCTTGGATCTTTGCCTGGACACAAACAAGGTTTCATCTTCCAGTGTGGCTAGGCTTTGGGGCCGCATTCAAGAATGTTATTGACAAGGATATTAGAAATCTTCAAATGCTTCAAGAGATGTACAATCAATGGCCTTTCTTTAGGGTCACTATTGATTTAATTGAAATGGTGTTTGCCAAGGGAGACCCAGGTATTGCTGCTCTGTATGACAGGCTCCTTGTTTCAAACGATCTATGGTCATTTGGGGAGCAGTTGAGAACCAAATTTGAAGAAACCAAGAAACTCCTACTTCAGGTGGCTGCGCACAAGGATCTTCTTGAGGGAGACCCTTACTTAAAGCAAAGACTCCGCCTGCGTGATTCATACATAACTACCTTGAATGTGTGCCAGGCTTACACATTGAAACGCATCCGTGATCCAAACTATAATGTGAAACTACGTCCCCACATCTCTAAAGAGTCTATAGAGATAAGTAAAGCTGCTGATGAACTTGTAACACTGAACCCAACAAGTGAATATGCACCTGGTTTGGAAGACACCCTCATTCTCACCATGAAGGGTATTGCTGCTGGCTTGCAAAACACTGGT
>PEPC1b_cicer_arietinum__gene26512
ATGGCGAACAGGAACCTGGAAAAGATGGCATCAATTGATGCTCACCTTCGGCAATTGGTTCCTGCAAAAGTGAGTGAGGATGACAAACTTATTGAGTATGATGCTTTACTCTTGGATCGGTTCCTTGATATTCTACAGGATTTACATGGGGAGGATCTGAAAGAAACGGTCCAAGAAGTATATGAACTTTCTGCTGAGTATGAAGGAAAGCATGACCCTGAGAAACTGGAAGAACTTGGAAATCTGATAACTAGTTTGGATGCCGGAGATTCTATTGTTGTTGCCAAGTCCTTTTCCCACATGCTTAACTTGGCAAACTTAGCTGAAGAAGTCCAAATTGCTCATCGCAGAAGGATTAAGTTGAAAAAGGGTGATTTTGCTGATGAAAACAATGCAACAACTGAATCAGATATTGAAGAAACTCTCAAGAGACTTGTAGGGGATCTGAACAAGTCTCCTCAGGAAGTTTTTGATGCACTGAAAAACCAGACTGTTGATCTTGTTCTTACTGCTCATCCTACGCAATCAATCCGTAGATCTTTGCTTCAAAAGCATGGAAGGATACGGAATTGTTTAGCACATTTGTATGCTAAAGATATCACTCCTGATGATAAACAGGAGCTTGATGAGGCTCTACAGAGGGAGATCCAAGCTGCTTTCCGTACTGATGAAATAAGGAGGACCCCTCCTACACCACAAGATGAGATGAGAGCAGGGATGAGCTACTTCCATGAAACAATTTGGATGGGTGTACCTAAATTTCTCCGTCGTGTTGATACAGCTTTGAAAAATATAGGGATTAATGAACGTGTCCCATATAATGCGCCCCTTATTCAGTTTTCTTCTTGGATGGGTGGAGATCGTGATGGAAATCCAAGAGTTACTCCTGAAGTGACAAGAGATGTTTGCTTATTGGCTAGAATGATGGCTGCTAATTTGTATTATTCTCAGATAGAGGATCTTATGTTTGAACTGTCTATGTGGCGCTGCAATGACGAGCTACGTGTCCGTGCAGAAGAACTTAACAGGTCTTCCAAGAAAGACGCCGTTGCAAAACACTACATAGAATTTTGGAAAAACATCCCTCCAAATGAACCATATCGTGTGCTACTTGGTGAAGTAAGGGATAGGCTCTACCAAACTCGTGAACGTTCTCGCCATTTGTTAGCTAATGGGTACTCTGACATTCCAGAGGAGCATACTTTCACCAATGTTGACGAGTTCTTGGAACCTCTTGAACTCTGTTATAGATCACTTTGTGCTTGTGGTGATCGCGCAATTGCTGATGGAAGTCTTCTAGATTTCTTGAGGCAAGTCTCTACTTTTGGTCTGTCACTAGTGAGGCTTGATATCAGGCAAGAATCAGAACGTCATAGTGATGTATTGGATGCAATTACCAAACATCTGGAAATTGGCTCCTACCAAGAATGGTCTGAAGAAAAGCGGCAGCAATGGCTTTTGTCTGAATTGAGTGGCAAACGCCCCTTGTTCGGACCTGACCTTCCCCAAACTGAAGAAATTAGAGATGTTTTGGACACGTTTCATGTCATAGCAGAACTACCATCAGACAACTTTGGAGCATATATCATATCAATGGCTACTGCAGCATCCGATGTGCTTGCAGTTGAACTTCTACAACGCGAATGCCATGTCAAGCATCCATTGAGAGTTGTGCCATTGTTTGAGAAGCTTGCTGATCTGGAGGCAGCTCCTGCTGCATTAGCCCGGTTGTTCTCAATTGATTGGTACAGAAATCGGATCAACGGGAAACAAGAAGTCATGATTGGGTATTCTGATTCAGGTAAAGATGCTGGAAGGTTTTCTGCAGCATGGCAGCTATACAAGGCTCAAGAGGAGCTTATAAAGGTAGCTAAGGAATATGGTGTTAAACTAACTATGTTCCATGGTCGCGGAGGGACTGTTGGAAGGGGTGGTGGTCCCACTCACCTTGCTATACTGTCTCAGCCTCCAGAGACAATCCACGGATCACTTCGTGTAACTGTCCAAGGTGAAGTTATTGAGCAATCATTTGGAGAGCAGCACTTGTGTTTCAGAACACTACAACGTTTCACTGCAGCTACTCTAGAGCATGGAATGCATCCTCCAATTTCTCCCAAACCGGAATGGCGTGCTTTGATGGACCAGATGGCTGTCATTGCCACAGAAGAATACCGTGCTATGGTATTTCAAGAACCCCGTTTCGTTGAGTATTTCAGGCTGGCGACACCAGAGTTGGAATATGGTCGGATGAATATCGGAAGTCGACCAGCAAAGCGAAAGCCAAGTGGAGGTATTGAGACACTCCGTGCTATACCTTGGATCTTTGCCTGGACACAAACAAGGTTTCATCTTCCAGTGTGGCTTGGATTTGGGGCAGCATTCAAGCAAGTTATTGACAAGGATATTAGAAATCTTCAAATGCTACAAGAGATGTACAATCAATGGCCTTTCTTTAGGGTCACTATTGATTTAGTGGAAATGGTGTTTGCCAAGGGAGACCCCGGTATTGCTGCTCTTTATGACAGGCTCCTTGTTTCAAAAGATCTATGGCCTTTCGGCGAGCAGTTGAGGACCAAATTTGAAGAAACTAAGAAACTCCTACTTCAGGTGGCTGCGCACAAGGATCTTCTTGAGGGAGACCCTTACTTGAAGCAAAGACTCCGCTTGCGTGATTCGTACATTACTACCCTAAATGTGTGCCAAGCTTACACATTGAAACGTATCCGAGATCCAAACTATAATGTGAAGCTACGCCCTCACATCTCTAAAGAGTCTATAGAGATAAGTAAAGCTGCTGATGAACTTGTAACACTGAACCCAACAAGTGAGTATGCACCTGGTTTGGAAGATACTCTCATTCTCACCATGAAGGGTATTGCTGCTGGATTGCAAAACACTGGT
>PEPC1b_arachis_ipaensis__gene11232
ATGGCA---AAGAAGTTGGAAAAGATGGCATCCATTGATGCCCAACTTAGGCAGCTGGTTCCGGCAAAAGTGAGCGAAGATGACAAACTGATTGAGTATGATGCTCTGCTATTGGATCGCTTCCTTGATATTCTTCAGGACTTACACGGAGAGGATCTGAAAGAAACGGTTCAAGAAGTATACGAGCTTTCTGCTGAATATGAAGGGAAACACGACTCTAAGAAACTGGACGAACTTGGAAATCTGATAACTAGTTTGGATGCTGGTGATTCAATTGTCGTCGCCAAATCCTTTTCTCATATGCTTAACTTGGCCAACTTAGCAGAAGAGGTCCAGATTGCTCATCGGCGAAGGATCAAGTTGAAAAAGGGAGATTTTGCTGATGAGAACAATGCAACTACTGAATCAGACATTGAAGAAACACTCAAGAAGCTTGTAGTGGAATTAAAAAAGTCTCCTCAGGAAGTTTTTGAAGCACTGAAAAACCAGACCGTTGATTTGGTTCTTACAGCTCACCCTACTCAATCTGTTCGTAGATCTTTGCTTCAGAAGCATGGAAGGATACGAAACTGTTTAACTCAATTATATGCCAAAGATGTAACTCCTGATGACAAGCAGGAACTTGATGAGGCTCTACAGAGGGAGATCCAAGCTGCCTTCCGTACTGATGAAATTAGGAGGACTCCTCCAACCCCGCAAGATGAGATGAGAGCAGGGATGAGCTACTTCCATGAGACAATTTGGACTGGTGTACCCAAATTTCTACGTCGGCTGGATACAGCTTTGAAGAATATAGGGATAAATGAACGTGTCCCTTATAATGCTCCTCTTATTCAATTTTCTTCTTGGATGGGTGGTGATCGTGATGGCAATCCAAGAGTAACTCCTGAAGTGACAAGGGATGTTTGTTTATTGGCTAGAATGATGGCTGCTAATTTATATTATTCCCAGATAGAAGATCTTATGTTTGAACTGTCAATGTGGCGTTGCAATGATGAGCTGCGTGTACGTGCAGATGAACTTAACAGATCTTCCAGGAAAGATGCAGTTGCTAAGCACTATATAGAGTTTTGGAAAATCATTCCCCCAAATGAACCATACCGTGTGTTACTGGGCGAAGTAAGGGATAGGCTTTATCAGACTCGTGAGCGATCTCGCCATTTGCTAGCACACGGGCACTCTGAAATTCCAGAGGAAGAAACTTTTACCAATGTTGAGGAGTTCTTGGAACCCCTGGAACTTTGCTATAGATCACTCTGTGCTTGTGGTGATCGGGCAATTGCCGATGGAAGCCTTCTAGATTTCCTTCGGCAAGTCTCTACTTTTGGATTGTCACTAGTGAGGCTTGATATCAGGCAAGAGTCAGACCGTCATACTGATGTGTTGGATGCCATTACCAAGCATCTGGAAATTGGTTCCTACCAGGAATGGTCAGAAGAGAAACGGCAGCAATGGCTTTTGTCTGAATTGAGTGGCAAACGGCCACTGTTTGGGCGCGACCTTCCCAAAACTGAAGAAATTAAAGATGTTTTGGACACATTTCATGTTATTGCTGAACTGCCAGCAGATAACTTTGGAGCATATATCATATCAATGGCAACTGCACCATCTGATGTGCTTGCAGTTGAACTTCTGCAACGTGAATGCCATGTCAAGCATCCACTAAGAGTTGTCCCATTGTTTGAGAAACTTGCAGATCTGGAGGCAGCTCCTGCTGCTTTGGCTCGGTTGTTCTCCATAGACTGGTACAGAAACCGAATCAACGGAAAGCAAGAAGTTATGATTGGTTATTCTGATTCAGGTAAAGATGCTGGAAGGTTCTCTGCAGCATGGCAGCTATATAAGGCCCAAGAGGAACTTATCAAGGTAGCTAAAGAGTATGGTGTTAAGCTAACAATGTTCCATGGTCGCGGTGGAACTGTTGGGAGAGGAGGTGGTCCAACCCACCTTGCTATCTTATCCCAACCTCCGGATACAATCCATGGGTCACTTCGTGTAACTGTCCAAGGTGAAGTTATTGAACAATCATTTGGAGAGCAGCACTTATGTTTCCGAACACTTCAACGTTACACTGCTGCAACTCTAGAACACGGAATGCATCCTCCAATCTCACCCAAACCAGAGTGGCGGGCTTTGATGGATCAGATGGCTGTCATTGCTACAGAGGAATACCGCTCTATTGTATTCAAAGAACCTCGATTTGTTGAGTACTTCCGTCTGGCTACACCAGAGTTGGAGTATGGCCGCATGAACATAGGAAGTCGACCAGCAAAGCGAAAGCCAAGTGGAGGCATTGAGACTCTCCGTGCAATACCTTGGATATTTGCCTGGACACAAACAAGGTTTCATCTTCCGGTGTGGCTAGGCTTCGGGGAAGCATTTAGACATGTTATTGGGAAGGATATTAAGAATCTTCATATGCTGCAAGAAATGTACAATCAGTGGCCTTTCTTCAGGGTCACTCTTGATTTAGTGGAAATGGTGTTTGCCAAGGGAGACCCTGGCATAGCTGCCCTGTATGATAAGCTCCTTGTTTCACAAGATCTATGGTCGTTTGGGGAGCAGTTGAGGACCAAGTTTGACGAAACCAAGAAACTCCTGCTTCAGGTGTGTGGACACAGAGATCTTCTTGAAGGGGATCCATACTTAAAACAAAGGCTCCGCTTGCGTGATTCTTACATTACCACCCTGAACGTTTGCCAAGCTTACACATTGAAACGTATCCGTGATCCGAACTACAATGTGAATTTGCGACCGCACATCTCAAAAGAGTATATAGAGATAAGTAAACCTGCTGATGAACTTATAACACTGAACCCAACAAGTGAATATGCTCCTGGTTTGGAAGACACCCTCATCCTCACCATGAAGGGTATTGCTGCTGGCATGCAGAACACTGGT
>PEPC1b_lupinus_angustifolius__gene23490
ATGGCGAACAGGAACTTGGAAAAAATGGCATCTATTGATGCACAGCTTCGGCAACTAGCTCCAGCCAAAGTGAGTGAGGATGATAAACTTGTTGAGTATGATGCTCTCCTACTGGATCGGTTCCTTGATATTCTTCAGGATTTACATGGAGAAGATATGAAGGAAACAGTTCAAGAAATATATGAGCTTTCTGCTGAATACGAAGGAAAGCATGATCCCAAGAAACTAGAAGAACTTGGAAATCTAATAACTAGTTTGGATGCTGGAGACTCTATTGTTTTTGCCAAGGCCTTTTCCCACATGCTTAACTTGGCCAACTTAGCTGAAGAGGTCCAGATTGCTCATCGCCGAAGAAACAAGTTGAAGAAGGGGGATTTTGCTGATGAGAATAATGCAACTACTGAATCAGACATTGAAGAAACTTTCAAGAGACTTGTCGGGGAATTGAAGAAGTCTCCTCAGGAAGTTTTTGATGCACTGAAAAACCAGACTGTTGATCTGGTTCTTACTGCTCATCCTACTCAATCAATTCGTAGATCTTTGCTTCAAAAGCATGGAAGGATCCGGAATAATTTAACTCAATTGTATGCCAAGGACATTACTCCTGATGATAAGCAGGAGCTTGATGAGGCTCTACAGAGGGAGATTCAAGCTGCCTTTCGCACTGATGAAATCAGGAGGACCCCTCCAACCCCTCAAGATGAGATGAGAGCAGGGATGAGCTACTTCCATGAAACAATTTGGAAGGGTGTACCCCAATTTCTCCGTCGTGTTGATACAGCTTTGAAGAATATAGGGATTAACGAACGTGTCCCTTATAATGCTCCTCTTATTCAATTTTCTTCTTGGATGGGTGGTGATCGTGATGGCAATCCAAGAGTAACTCCTGAAGTGACAAGGGACGTTTGCTTATTGGCTAGAATGATGGCTTCTAATTTGTACTATTCCATGATCGATGATCTTATGTTTGAGTTGTCAATGTGGCGCTGCAATGATGAACTACGTATTCGTGCAGATGAAATTAGCAGGTCTTCGAAGAAAGATGCTGTTGCAAAACACTATATAGAATTTTGGAAAATCATACCCTCAAGTGAACCATATCGTGTGATACTGGGTGAAGTCAGGGATAGGCTCTACCGGACGCGTGAGCGTTCTCGTCATTTGCTAGCTCAAGGATACTCTGACATTCCAGAGGAAGAAACTTTCACCAATGTTGAGGAGTTCTTGGAACCTCTTGAACTGTGTTATAGGTCACTCTGTGTTTGTGGTGATCGGGCAATTGCTGATGGAACCCTTCTTGATTTCTTGAGGCAAGTCTCCACTTTTGGATTGTCACTAGTGAGGCTTGATATCAGGCAAGAGTCAGACCGTCATACTGATGTGTTGGATGCCATTACTAAACACCTAGGAATTGGCTCATACCAGGAGTGGTCTGAAGAAAAACGGCAGCAGTGGCTCTTGTCTGAACTGAGTGGCAAACGACCGCTGTTTGGACCCGACCTTCCCCAAACTGAAGAAATTAAAGATGTTTTGGACACATTGCATGTCATAGCAGAACTACCACCAGACAACTTTGGAGCATATATCATATCAATGGCAACTGCACCATCTGATGTGCTCGCAGTTGAACTTCTGCAACGTGAGTGCCGTATCAAACATCCATTAAGAGTTGTTCCATTGTTTGAGAAGCTTGCAGATCTTGAGTCTGCTCCGGCTGCATTGGCTCGGTTGTTCTCAATAGACTGGTATAGAAATAGGATCAATGGGAAGCAAGAAGTCATGATTGGATATTCGGATTCTGGAAAAGATGCTGGAAGGTTCTCTGCAGCATGGCAGCTATATAAGGCTCAAGAGGAGCTTATAGAAGTAGCCAAGAAATTTGGTGTTAAGCTAACCATGTTCCACGGTCGTGGTGGAACTGTTGGAAGAGGTGGTGGTCCCACTCACCTTGCTATCCTGTCTCAACCTCCAGAGACAATTCATGGATCACTTCGTGTTACAGTCCAAGGTGAAGTTATTGAGCAATCATTTGGAGAGCAGCACTTGTGCTTTAGAACACTTCAACGTTACACTGCTGCTACTCTAGAACATGGAATGCATCCTCCAATTTCTCCCAAACCCGAATGGCGTGCTTTAATGGATCAGATGGCTGTCATTGCTACAGAGGAATACCGTTCTATTGTATTCCAAGAACCTCGCTTTGTTGAGTATTTCCGCCTGGCTACACCAGAGTTGGAGTATGGCCGGATGAATATTGGAAGTCGACCAGCAAAGCGAAGGCCAACTGGAGGTATTGAGACACTCCGTGCTATTCCTTGGATCTTTGCCTGGACACAAACAAGGTTTCATCTTCCTGTATGGCTAGGCTTTGGGGCAGCATTCAGACAAGTTATTACTAAGGATGTTCGGAATCTTAATATGCTGCAAGAGATGTACAATCAATGGCCTTTCTTTAGGGTCACTATTGATTTAGTGGAGATGGTGTTCGCCAAGGGTGACCCAGGCATAGCTGCTTTGTATGATAGACTTCTTGTTTCAGAAGATCTGTGGTCATTTGGGGAGCAATTGAGGACCAAGTTTGAAGAAACTAAGAAACTCCTCCTTCAGGTGGCTGCCCATAAGGATCTTCTTGAAGGAGACCCTTACTTGAAGCAAAGACTCCGTTTGCGTGATTCTTACATCACTACCCTTAATGTTTGCCAAGCTTACACATTGAAACGTATCCGTGATCCAAACTATGATGTGAAGCTGCGTCCCCACATCTCGAAAGAGTGTATAGAGATAAGTAAAGCTGCTGATGAACTTGTAACACTGAACCCAACAAGTGAATATGCCCCTGGGTTGGAAGACACCCTCATCCTCACCATGAAGGGTATTGCTGCTGGACTTCAGAACACTGGT
>PEPC1b_lupinus_angustifolius__gene12998
ATGCCGAACAGGAACTTGGAAAAGATGGCATCTATTGATGCTCAACTTAGGCAATTGGTTCCAGCTAAAGTGAGTGAAGATGATAAACTGGTTGAGTATGATGCTCTTCTTCTGGATCGGTTCCTTGATATTCTTCAGGATTTACATGGAGAGGATCTGAAGGAAACAGTTCAAGAAGTGTATGAGCTTTCTGCTGAATATGAAGGAAAGCGTGACCCTGGGAAGCTAGAAGAACTTGGCAATCTAATAACTAGTTTGGATGCTGGAGACTCCATTGTTTTTGCCAAGGCCTTTTCCCATATGCTCAGCTTGGCCAACTTAGCTGAAGAGGTACAGATTGCTCATCGCCGAAGAAACAAGTTGAAGAAGGGGGATTTTGCTGATGAGAATAATGCAACTACTGAATCAGATATTGAAGAAACTTTGAAGAGGCTTGTAGGGGAATTGAAGAAGTCTCCCCAGGAAGTTTTTGATGCACTGAAAAACCAGACTGTTGATCTGGTTCTTACTGCTCATCCTACTCAAGCAGTTCGTAGATCCTTGCTTCAAAAGCATGGAAGGATACGGAATAATTTAACTCAATTGTATGCCAAGGACATCACTCCTGATGATAAGCAGGAGCTTGACGAGGCTCTACAGAGGGAGATCCAAGCCGCCTTTCGTACTGATGAAATCAGGAGGACCCCTCCAACCCCTCAAGATGAGATGAGAGCAGGGATGAGCTACTTCCATGAAACAATTTGGAAGGGTGTACCCAAATTTCTGCGTCGTGTTGATACAGCTTTGAAGAATATAGGGATTAATGAACGCGTCCCTTATAATGCTCCTCTTATCCAATTTTCTTCTTGGATGGGTGGTGATCGTGATGGCAATCCAAGAGTAACTCCTGAAGTAACAAGGGATGTTTGCTTATTGGCTAGAATGATGGCTGCTAATTTGTACTATTCCATGATAGAGGATCTTATGTTTGAATTGTCAATGTGGCGCAGCAGTGATGAGCTACGTATTCGTGCAGATGAAATTAACAGGTCTTCGAAGAAAGATGCTGTTGCAAAGCACTATATAGAGTTTTGGAAAATCATACCCGCAAGTGAACCATATCGTGTGGTACTGGGTGAAGTAAGGGATAGGCTCTACCGGACTCGTGAGCGTTCTCGCCATTTGTTAGCTCAAGGATACTCTGACATTCCAGAGGAAGAAACTTTCACCAATGTTGAGGAGTTCTTGGAACCTCTTGAACTGTGTTATAGATCACTCTGCGTTTGTGGTGATCGGGCAATTGCTGATGGAACCCTTCTTGATTTCTTGAGGCAAGTCTCCACCTTTGGACTGTCACTTGTGAGGCTTGACATCAGGCAAGAATCGGACCGTCATACTGATGTGTTGGACGCCATTACTCAACACTTAGGAATTGGCTCCTACCAGGAATGGTCTGAAGACAAACGGCAGCAGTGGCTTTTGTCTGAATTGAGTGGCAAACGACCGCTGTTTGGACCGGACCTTCCCCAAACTGAAGAAATTAAAGATGTTTTGGACACATTGCATGTCATAGCAGAACTACCACCAGACAACTTTGGAGCATATGTCATATCAATGGCAACTGCACCATCTGATGTGCTTGCAGTTGAACTTCTGCAACGTGAGTGTCGTGTCAAGCATCCATTAAGAGTTGTCCCATTGTTTGAGAAGCTTGCAGATCTTGAGGCTGCTCCAGCTGCCTTGGCTAGGTTGTTCTCAATAGACTGGTATAGAAATAGGATCAATGGGAAGCAAGAAGTCATGATTGGGTATTCAGATTCAGGAAAAGATGCTGGAAGGTTCTCTGCAGCATGGCAGCTATATAAGTCTCAAGAGGAGCTTATAGAAGTTGCCAAGAAATTTGGTGTTAAGCTAACCATGTTCCATGGTCGTGGTGGGACTGTGGGAAGAGGAGGTGGTCCCACTCACCTGGCTATCCTGTCTCAACCTCCAGAAACAATCCATGGATCACTTCGTGTAACAGTTCAAGGTGAAGTTATTGAGCAATCGTTTGGAGAGCAGCACTTGTGCTTTAGAACACTTCAACGTTACACTGCTGCTACTCTAGAACATGGAATGCATCCCCCCATTTCTCCCAAACCTGAATGGCGTGCTTTAATGGATCGGATGGCTGTCATTGCTACAGAAGAATACCGTTCGATTGTATTCCAAGAACCTCGCTTTGTTGAGTACTTCCGCCTGGCTACACCAGAGTTGGAATATGGGCGGATGAATATTGGAAGTCGACCAGCAAAGCGAAGGCCAACTGGAGGTATTGAGACACTCCGTGCTATTCCTTGGATCTTTGCTTGGACACAAACAAGGTTTCATCTTCCAGTATGGCTAGGCTTTGGGGGAGCATTCAAACATGTTATTGAGGAGGACGTTAGGAATCTTAATATGCTTCGAGAGATGTACAATCAATGGCCTTTCTTTAGGGTCACTATTGATTTAGTGGAGATGGTGTTTGCCAAGGGTGATCCTGGGATAGCTACTTTGTATGACAGGCTTCTTGTTTCAGAAGAGCTGTGGCCTTTTGGGGAACAGTTGAGAACCAAGTTTGAAGAAACTAAGAATCTCCTCCTTCAGGTGGCTGCCCATAAGGATCTTCTTGAAGGAGACCCTTACTTGAAGCAAAGACTCCGCTTGCGTGATTCTTACATCACTACCCTTAATGTATGCCAAGCTTACACATTGAAGCGTATCCGTGATCCAAACTATAATGTGAAGCTGCGTCCCCACATCTCGAAAGAGTGTACAGAGATAAGTAAAGCTGCTGATGAACTTGTAAGTCTGAACCCGACAAGTGAATATGCCCCTGGTTTGGAAGACACCCTCATTCTCACCATGAAGGGTATTGCTGCTGGACTGCAGAACACTGGT
>PEPC1b_lupinus_angustifolius__gene15450
ATGCCGAACAAGAACTTGGAAAAGATGGCATCTATTGATGCTCAGCTTAGGCAATTGGTTCCAGCTAAAGTGAGTGAGGATGACAAACTGGTTGAGTATGATGCTCTTCTCCTCGACCGATTCCTCGACATTCTCCAGGATTTACATGGAGAGGATCTGAAAGAAACAGTTCAAGAAGTATATGAGCTTTCTGCTGAATATGAAGAGAAGCATGACCCTGAGAAACTAGAAAAACTTGGCAATTTAATAACTAGTTTGGATGCTGGAGACTCGATTGTTTTTGCCAAGGCCTTTTCCCACATGCTTAACTTGGCCAACTTAGCTGAAGAGGTCCAGATTGCTCATCGCCGAAGAAACAAGTTGAAGAAGGGGGATTTTGCTGATGAGAATAATGCAACTACTGAATCAGACATTGAAGAAACTTTCAAGAGACTTGTAGGGGAACTGAAGAAGTCTCCTCAGGAAGTTTTCGATGCACTGAAAAATCAGACCGTTGATCTGGTTTTGACTGCTCATCCTACTCAATCAGTTCGTAGATCCGTGCTTCAAAAGCATGGAAGGATACGTGATAATTTAAGTCAGTTGTATGCTAAGGACATCACTCCTGATGATAAACAGGAGCTTGATGAGGCTCTACAGAGGGAGATCCAAGCTGCCTTCCGCACTGATGAAATCAAGAGGACCCCTCCAACTCCTCAAGATGAGATGAGAGCAGGGATGAGCTATTTCCATGAAACAATTTGGAAGGGTGTGCCCCAATTTCTGCGTCGTGTTGATACAGCTTTGAAGAGTATAGGGATTAATGAACGTGTCCCTTATAATGCTCCTCTTATTCAATTTTCTTCTTGGATGGGTGGTGATCGTGACGGCAATCCAAGAGTAACTCCTGAAGTGACAAGGGATGTTTGCTTATTGGCTAGAATGATGGCCGCTAAATTGTACTATTCCTTGATAGAGGAACTTATGTTTGAGATGTCAATGTGGCGATGCAATGACGAGCTACGTGCCCGTGCAGATGAAATTAACAGGACTTCTAAGAAAGATGCTGTTGCAAAGCACTATATAGAGTTTTGGAAAGTCATACCTGCAACTGAACCATATCGTGTGGTACTGGGTGAAGTAAGGGATAGGCTCTACCGGACTCGTGAGCGTTCTAGTCATTTACTAGCTCAAGGGTACTCTGACATTCCAGAGGAAGAAACTTTTACCAATGTTGAGGAGTTCTTGGAACCTCTTGAACTGTGTTATAGATCACTCTGTGCTTGTGGTGATCGGGCAATTGCTGATGGAACCCTTCTTGATTTCTTGAGGCAAGTCTCCACCTTTGGACTATCACTTGTGAGGCTTGACATCAGGCAAGAGTCAGACCGTCATACTGATGTGTTGGATGCAATTACTCAACACTTAGGAATCGGCTCGTACCAGGAATGGTCTGAAGAAAAACGGCAAGAGTGGCTTTTGTCTGAACTGAGTGGAAAACGACCACTGTTTGGACCCGACCTTCCCCAAACTGAAGAAGTTAAAGATGTTTTGGACACATTGCATGTCATAGCAGAACTACCGCCAGACAACTTTGGAGCATATATCATATCAATGGCAACTGCACCATCTGATGTGCTTGCAGTTGAACTTCTGCAACGTGAATGTCATGTCAAGCATCCATTAAGAGTTGTCCCATTGTTTGAGAAGCTTGCAGATCTTGAGGCTGCTCCTGCTGCTCTGGCTCGCTTGTTCTCAATAGAATGGTATAGAAATAGGATCAATGGGAAGCAAGAAGTCATGATTGGGTATTCAGATTCGGGAAAAGATGCTGGAAGGTTCTCTGCAGCATGGCAGCTATATAAGGCTCAAGAGGAGCTTATAGAAGTAGCCAAGAAATTTGGGGTTAAGCTAACCATGTTCCACGGTCGTGGTGGGACTGTTGGAAGAGGAGGTGGTCCCACTCATCTTGCTATCCTGTCTCAACCTCCAGAGACAATCCAGGGATCACTTCGTGTAACGGTCCAAGGTGAAGTTATTGAGAAGTCATTTGGAGAGCTGAACTTGTGCTTTAGAACACTTCAACGTTACACTGCTGCTACTCTAGAACATGGAATGCATCCTCCCATTTCTCCCAAACCTGAATGGCGTGCTTTGATGGATCAGATGGCTGACATTGCTACAGAAGAATACCGTTCTATTGTATTCCAAGAACCTCGCTTTGTTGAATATTTCCGTCTGGCTACACCAGAGTTGGAGTATGGCCGGATGAATATTGGAAGTCGACCAGCAAAGCGCAGACCAACTGGAGGTATCGAGACACTCCGTGCTATTCCTTGGATCTTTGCCTGGACACAAACAAGGTTTCATCTTCCAGTATGGCTAGGCTTTGGGGCAGCATTCAAACAAGTTATTGAAAAGGATGTTAGAAATCTCCACACATTGCAAGTGATGTACAATCAATGGCCTTTCTTCAGGGTCACTATCGATTTAGTGGAAATGGTGTTTGCCAAGGGTGACCCAGGTATAGCGGCTTTGTATGATAGACTTCTTGTTTCAGAAGACCTGTGGCCATTTGGGGAAAAGTTGAGGACCAAGTTTGAAGAAACTAAGCAACTCCTCCTTCAGGTGGCTGCCCATAAGGACCTTCTTGAAGGAGACCCTTACTTGAAGCAAAGACTCCGCTTGCGTGACTCTTACATCACTACCCTTAATGTTTGCCAAGCTTACACATTGAAACGTATTCGTGATCCGAACTACAATGTCAAGCTGCGCCCTCACATCTCGAAAGAGTCCGTAGAGATAAGTAAAGCTGCTGATGAACTTGTAAAATTGAACCCAACAAGTGAATATGCCCCTGGTTTGGAAGACACCCTCATTCTCACCATGAAGGGTATTGCTGCTGGACTGCAGAACACCGGT
>PEPC1b_glycine_max__gene___GLYMA12G35840
ATGGCGACCAGGAACTTGGAAAAGATGGCATCCATTGATGCACAGCTTAGGCAATTGGCTCCTGCCAAAGTGAGTGAGGATGACAAACTGATTGAGTATGATGCTCTTCTGCTGGATCGGTTCCTTGATATCCTTCAAGATTTACATGGGGAGGATCTGAAGGAAACAGTTCAAGAAGTGTATGAACTTTCAGCTGAGTATGAAGGAAAGCATGACCCTAAGAAACTGGAAGAACTTGGAAATTTGATAACCAGTTTGGATGCTGGGGACTCTATTCTTGTTGCCAAGTCCTTTTCCCACATGCTTAATTTGGCCAACTTGGCTGAAGAGGTCCAGATTTCTCGCCGCCGAAGAAACAAGTTGAAGAAAGGGGATTTTGCAGATGAGAACAATGCAACTACAGAATCAGACATTGAAGAAACTCTCAAGAAACTTGTATTTGACTTGAAGAAGTCTCCTCAGGAAGTTTTTGATGCACTGAAAAACCAGACTGTTGATTTGGTTCTTACTGCTCATCCTACTCAATCAATTCGTAGATCTTTGCTTCAAAAGCATGGAAGGATAAGGAATTGTTTATCTCAATTGTATGCCAAAGACATTACTCCTGATGATAAGCAGGAGCTTGATGAGGCTCTACAAAGGGAGATTCAAGCTGCCTTCCGTACAGATGAAATCAGGAGGACCCCTCCAACACCACAAGATGAGATGAGAGCAGGGATGAGCTACTTCCATGAAACAATTTGGAACGGTGTTCCCAGATTTCTGCGCCGTGTAGACACAGCTTTGAACAATATCGGGATTAAAGAGCGTGTTCCTTATAATGCTCCCCTTATTCAATTTTCTTCTTGGATGGGGGGTGATCGCGATGGTAATCCAAGAGTAACTCCTGAAGTGACAAGGGATGTTTGCTTATTGGCTAGAATGATGGCTGCTAATTTGTATTATTCCCAGATAGAAGATCTTATGTTTGAGCTCTCTATGTGGCGCTGCAATGATGAACTACGCGTTCGTGCAGAAGAACTTCACAGGTCTTCCAAGAAAGATGAAGTTGCAAAACACTATATAGAATTTTGGAAAAAGGTTCCCCCAAATGAACCATATCGTGTGGTACTCGGTGAAGTAAGGGATAGGCTCTATCAGACTCGTGAGCGTTCTCGCCATTTGCTTTCTAATGGGTACTCTGACATTCCAGAGGAAGCCACTTTCACCAATGTTGAGGAGTTCCTGGAATCTCTTGAACTATGTTACAGATCACTATGTGCTTGTGGTGATAGAGCAATTGCTGATGGAAGCCTTCTTGATTTCATGAGACAAGTCTCCACTTTTGGACTGTCACTAGTGAGGCTTGATATCAGGCAAGAGTCAGATCGTCACACTGATGTGCTGGATGCCATTACCAAACACTTGGAAATTGGCTCGTACCAGGAATGGTCTGAAGAGAAAAGACAGGAATGGTTGTTGTCTGAGTTAAGTGGCAAAAGGCCTCTATTTGGACCTGACCTTCCTCAAACTGAAGAAATTAGAGATGTTTTGGACACATTTCATGTCATAGCAGAACTACCACCAGACAACTTTGGAGCCTATATCATATCAATGGCAACTGCACCATCTGATGTGCTTGCAGTTGAGCTTCTACAACGTGAATGTCACATCAAGCATCCCTTAAGAGTTGTGCCATTGTTTGAGAAGCTAGCTGATCTAGAGGCTGCTCCTGCTGCTCTGGCACGGTTGTTCTCGATAGACTGGTACAGAAATAGGATCAATGGGAAGCAAGAAGTGATGATTGGATACTCAGATTCAGGGAAAGATGCTGGGAGGTTCTCTGCAGCATGGCAGCTATATAAGGCTCAGGAGGAACTTATAAATGTTGCCAAGAAATTTGGTGTTAAGCTAACCATGTTCCATGGTCGCGGTGGAACTGTTGGAAGAGGAGGTGGACCTACTCATCTTGCTATTCTGTCTCAACCTCCAGACACAATCCATGGATCACTTCGTGTGACAGTCCAAGGTGAAGTCATTGAGCAATCATTTGGAGAACAACACTTGTGCTTTAGAACACTACAACGTTTCACTGCCGCCACTCTAGAACATGGCATGCACCCCCCAATTTCGCCAAAACCAGAATGGCGTGCTTTGATGGATCAGATGGCTGTCATTGCTACTGAGGAATACCGTTCCATTGTATTCAAGGAACCACGCTTTGTTGAGTATTTCCGCCTGGCTACACCAGAGTTGGAGTATGGAAGGATGAATATTGGAAGTCGACCAGCAAAGAGAAGACCTAGTGGAGGCATTGAAACACTGCGTGCAATACCTTGGATTTTTGCATGGACTCAGACAAGGTTTCATCTTCCAGTGTGGCTAGGCTTTGGAGCAGCATTTAAAAAAGTCATTGAGGAAAATGTTAAGAATCTCAATATGCTGCAAGAGATGTACAATCAATGGCCTTTCTTTAGGGTCACACTTGATTTGGTGGAAATGGTGTTTGCCAAAGGAGATCCGAAAATTGCCGCTCTGAATGATAGACTCCTTGTTTCAAAGGATCTGTGGCCGTTTGGGGATCAATTGAGGAACAAATATGAAGAAACTAGGAAACTCCTACTTCAGGTGGCTGGACACAAGGAAATTCTTGAAGGGGACCCTTACTTGAAGCAAAGACTCAGGCTTCGTCATGCTCCCATTACCACCCTCAATATTGTCCAAGCTTACACATTGAAACGTATCCGTGATCCTAACTACAATGTGAAGGTGCGCCCCCGCATATCAAAGGAATCTGCAGAGGCAAGCAAATCAGCTGATGAACTTGTCAAATTGAACCCAACAAGTGAATATGCCCCTGGTTTGGAAGACACACTCATTCTCACTATGAAGGGTATTGCTGCTGGCATGCAGAACACTGGT
>PEPC1b_glycine_max__gene___GLYMA13G34560
ATGGCGAACAGGAACCTGGAAAAGATGGCATCCATCGATGCACAGCTTAGGCAATTGGCTCCTGCCAAAGTGAGTGAGGATGACAAACTGATTGAGTATGATGCTCTTCTGTTGGATCGGTTCCTTGATATTCTTCAAGATTTACATGGGGAGGATCTGAAGGAAACAGTCCAAGAAGTATATGAACTTTCAGCTGAGTATGAAGGAAAGCATGACCCTAAGAAACTGGAAGAACTTGGAAATTTGATAACCAGTTTGGATGCTGGGGACTCTATTCTTGTTGCTAAGTCCTTTTCCCACATGCTTAATTTGGCCAACTTGGCTGAAGAGGTCCAGATTTCTCGCCGCCGAAGAAACAAGTTGAAGAAAGGGGATTTTGCAGATGAGAACAACGCAACTACAGAATCAGACATTGAAGAAACTCTCAAAAAACTTGTATTTGGCTTGAAGAAGTCTCCTCAGGAAGTTTTTGATGCACTGAAAAACCAGACTGTTGATTTGGTTCTTACTGCTCACCCTACTCAATCAATTCGTAGATCTTTGCTTCAAAAGCATGGAAGGATAAGGAATTGTTTATCTCAATTGTATGCCAAAGACATCACTCCTGATGATAAGCAGGAGCTTGATGAGGCTCTACAAAGGGAGATTCAAGCTGCCTTCCGTACAGATGAAATCAGGAGGACCCCTCCAACACCACAAGATGAGATGAGAGCAGGGATGAGCTACTTCCATGAAACAATTTGGAATGGTGTTCCCAGATTTCTGCGCCGTGTAGACACAGCTTTGAACAATATAGGGATTAAAGAGCGTGTTCCTTATAATGCTCCCCTTATTCAATTTTCTTCTTGGATGGGTGGTGATCGGGATGGTAATCCAAGAGTAACTCCTGAAGTGACAAGGGATGTTTGCTTATTGGCTAGAATGATGGCTGCTAATTTGTATTATTCCCAGATAGAAGATCTTATGTTTGAGCTCTCTATGTGGCGCTGCAATGATGAACTACGCGTTCGTGCAGAAGAACTTCACAGGTCTTCCAAGAAAGATGAAGTTGCAAAGCACTATATAGAATTCTGGAAAAAGGTTCCCCCAAATGAACCATATCGTGTGGTACTTGGTGAAGTAAGGGATAGGCTCTATCAAACTCGCGAGCGTTCTCGCCATTTGCTTTCTAATGGGTACTCTGACATTCCAGAGGAAGCCACTTTCACCAATGTTGAGGAGTTCCTAGAATCTCTTGAACTATGTTATAGATCACTATGTGCTTGTGGTGATAGAGCAATTGCTGATGGAAGCCTTCTTGATTTCATGAGACAAGTCTCTACTTTTGGATTGTCACTAGTGAGGCTTGATATCAGGCAAGAGTCAGATCGTCACACTGATGTGCTGGATGCCATTACCAAACACTTGGAAATTGGCTCATACCAGGAATGGTCTGAAGAGAAAAGACAGGAATGGTTGTTGTCTGAGTTAAGTGGCAAAAGGCCTCTGTTTGGACCTGACCTTCCCCAAACCGAAGAAATTAGAGATGTTTTGGACACATTTCATGTCATAGCAGAACTACCACCAGACAACTTTGGAGCCTATATCATATCAATGGCAACTGCACCATCTGATGTGCTTGCAGTTGAGCTTCTACAACGTGAATGCCACATCAAGCATCCCTTAAGAGTTGTGCCATTGTTTGAGAAGCTAGCTGATCTAGAGGCTGCTCCTGCTGCTTTGGCACGGTTGTTCTCGATAGACTGGTATAGAAATAGGATCAATGGGAAGCAAGAAGTGATGATTGGATACTCAGATTCAGGAAAAGATGCTGGGAGGTTCTCTGCAGCATGGCAGCTATATAAGGCTCAGGAGGAACTTATAAATGTTGCCAAGAAATTTGGAATTAAGCTAACCATGTTCCATGGTCGCGGTGGAACTGTTGGAAGAGGAGGTGGACCTACTCATCTTGCTATTCTGTCTCAACCTCCAGACACAATCCATGGATCACTTCGTGTGACAGTCCAAGGTGAAGTCATTGAGCAATCATTTGGAGAACAACACTTGTGTTTTAGAACACTACAACGTTTCACTGCTGCCACTCTAGAACATGGCATGCACCCCCCGATTTCTCCAAAACCAGAATGGCGTGCTTTGATGGATCAGATGGCTGTCATTGCTACTGAGGAATACCGTTCCATTGTATTCAAGGAACCACGCTTTGTTGAGTATTTCCGCCTGGCTACACCGGAGTTGGAGTATGGAAGGATGAACATTGGAAGTCGACCAGCAAAGAGAAAGCCTAGTGGAGGCATTGAAACACTGCGTGCAATACCTTGGATTTTTGCATGGACTCAGACAAGGTTTCATCTTCCAGTGTGGCTAGGCTTTGGAGCAGCATTTAAAGAAGTCATTGAGAAAAATGTTAACAATCTCAATATGCTGCAAGAGATGTACAATCAATGGCCTTTCTTTAGGGTCACACTTGATTTGGTGGAAATGGTGTTTGCCAAAGGAGATCCGAAAATTGCTGGTCTGAATGATAGGCTCCTTGTTTCAAAGGATCTGTGGCTGTTTGGGGATCAATTGAGGAACAAATATGAAGAAACTAAGAAACTCCTACTTCAGGTGGCTGGACACAAGGAAATTCTTGAAGGGGACCCTTACTTGAAGCAAAGACTCAGGCTTCGTCATGCTCCCATTACCACCCTCAATATTGTCCAAGCTTACACATTGAAACGTATCCGTGATCCTAACTACAATGTGAAGGTGCGCCCCCGCATATCAAAGGAATCTGCAGAGGCAAGCAAATCAGCTGATGAACTTATAAAACTGAACCCAACAAGTGAATATGCTCCTGGTTTAGAAGACACCCTCATTCTCACTATGAAGGGTATTGCTGCTGGCATGCAGAACACTGGT
>PEPC1b_phaseolus_vulgaris__Phvul.005G066400.v1.0
ATGGCGAACCGGAACCTGGAAAAGATGGCATCCATTGATGCACAGCTTCGGCAATTGGCTCCTTCCAAAGTGAGTGAGGATGACAAACTCATTGAGTATGATGCTCTTCTGCTGGATCGGTTCCTTGATATTCTGCAGAATTTACACGGGGAGGATCTGAAAGAAACAGTTCAAGAAGTGTACGAACTTTCGGCTGAATATGAAGGAAAGCATGACCCTAAGAAACTGGAAGAACTTGGAAATGTGATAACTAGTTTAGATGCAGGGGACTCTATTGTTGTTGCCAAGTCCTTTTCCCACATGCTTAACTTGGCCAACTTGGCTGAGGAGGTCCAGATTTCTCGCCGCCGTAGGAACAAGTTGAAGAAGGGGGATTTTGCAGATGAGAACAATGCAACTACAGAATCAGACATTGAAGAAACTCTCAAGAAACTTGTATTTGAATTGAAGAAGTCTCCTCAGGAAGTTTTTGATGCACTGAAAAACCAGACTGTTGATCTGGTTCTTACTGCTCATCCTACTCAATCAGTTCGGAGATCTTTGCTTCAAAAGCATGCAAGGATAAGGAATTGTTTATCTAAATTGTATGCCAAAGACATAACTCCTGATGATAAGCAGGAGCTTGATGAGGCCCTGCAGAGGGAGATTCAAGCTGCCTTCCGTACAGATGAAATCAGGAGGACTCCTCCAACACCACAAGATGAGATGAGAGCAGGGATGAGCTACTTCCATGAAACAATTTGGAACGGTGTTCCACGTTTTCTGCGCCGTGTTGATACAGCTTTGAACAATATAGGAATTAAGGAGCGTGTTCCTTATAATGCTCCCCTTATTCAATTTTCTTCTTGGATGGGGGGTGATCGTGATGGTAATCCAAGAGTGACTCCTGAGGTGACAAGGGATGTTTGCTTATTGGCTAGAATGATGGCTGCTAATATGTACTATTCCCAGATAGAAGATCTCATGTTTGAACTCTCTATGTGGCGTTGCAACGATGAACTACGCGTTCATGCAGATGAGGTCCACAGGTCTTCTAATAAAGATGAAGTTGCAAAACACTATATAGAATTTTGGAAGAAGGTTCCCACAAATGAACCATATCGTGTGGTACTTGGTGAAGTGAGGGATAGGCTCTATCAGACTCGTGAGCGTTCGCGCCATTTACTATCAAATGGGTACTCTGACATTCCAGAGGAAAACACTTTCACCAGTGTTGAGGAGTTCCTGCAACCTCTTGAACTTTGTTACAGATCACTGTGTGCTTGTGGTGATCGAGCAATTGCTGATGGAAGCCTTCTTGATTTCTTGAGACAAGTCTCCACTTTTGGACTGTCAATAGTAAGGCTTGATATCAGGCAAGAGTCAGATCGTCACACTGATGTGTTGGATGCCATTACCAAACACTTGGAAATTGGCTCTTACCAGGAATGGTCTGAAGAGAAAAGGCAGGAGTGGTTGTTGTCCGAATTAAGTGGGAAAAGGCCACTATTTGGACCTGACCTTCCTCAAACTGAAGAAATCAGGGATGTTTTGGACACATTTCATGTGATAGCTGAACTGCCACCAGATAACTTTGGAGCCTATATCATATCAATGGCAACAGCACCATCTGATGTGCTGGCAGTTGAGCTTCTACAACGTGAATGTCATGTCAAGCATCCATTAAGAGTTGTGCCATTGTTTGAAAAGCTAGCTGATCTAGAGGCTGCTCCTGCTGCTTTGGCACGGTTGTTCTCCGTAGACTGGTACAAAAATAGGATCGATGGGAAGCAAGAAGTGATGATTGGATACTCAGATTCAGGAAAAGATGCTGGGAGGTTCTCTGCAGCATGGCAGCTATATAAGGCTCAAGAGGAACTTGTAAAGGTTGCTAAGAAATTTGGTATTAAGCTAACCATGTTCCATGGTCGTGGTGGAACTGTTGGAAGAGGAGGTGGACCTACTCATCTTGCTATTCTGTCTCAACCTCCTGACACAATCCATGGATCACTTCGTGTGACAGTCCAAGGTGAAGTTATTGAGCAGTGCTTTGGAGAACAACACTTGTGTTTTAGAACACTACAACGTTTCACTGCTGCCACACTAGAACATGGCATGAACCCCCCGATTTCTCCAAAACCAGAATGGCGCGCTATGATGGATCAGATGGCTGTCATTGCTACTGAGGAATACCGATCTATTGTGTTCAAGGAACCGCGCTTTGTTGAGTATTTCCGCCTGGCTACACCAGAGTTGGAGTACGGCAGGATGAATATTGGAAGTCGACCAGCAAAGAGAAGGCCCAGTGGAGGCATTGAAACACTGCGAGCAATACCTTGGATCTTTGCATGGACCCAAACAAGGTTTCATCTTCCAGTGTGGCTAGGCTTTGGAGCAGCATTTAAACAAGTTCTAGATAAAAATGCTAAAAATCTCAGCATGCTGCAAGAGATGTACAACCAATGGCCCTTCTTTAGGGTCACACTTGATTTAGTGGAAATGGTGTTTGCCAAAGGAGATCCAAAAATCGGAGCTCTGAATGATAGGCTCCTTGTTTCAAAGGATCTCTGGCCGTTTGGGGATCAACTGAGGAACAAATATGAAGAAACCAAGAAACTCCTACTTCAGGTGGCTGGACACAAGGAGATTCTTGAAGGGGACCCCTACTTGAAGCAAAGACTCAGACTTCGTCATTCTCCCATTACTACACTCAATGTTTTCCAAGCTTACACATTGAAACGTATCCGTGATCCTAACTACAAGGTGAAGGCACGACCCCGCATATCAAAGGAGTCTGCAGAGGCAAGCAAATCAGCTGATGAACTTATAAAACTGAACCCAACAAGTGAGTATGCCCCTGGTTTGGAAGACACCCTCATTCTCACTATGAAGGGTATTGCTGCTGGCATGCAGAACACTGGT
>PEPC1b_vigna_radiata__gene9625
ATGGCGAACCGGAACATGGAAAAGATGGCATCCATTGATGCTCAGCTTCGGCTGTTAGCTCCTTCAAAAGTGAGTGAGGATGACAAACTCATTGAGTACGATGCTCTTCTGCTGGATCGGTTCCTTGATATTCTGCAGGATTTACACGGGGAGGATCTGAAAGAAACAGTTCAAGAAGTGTACGAAATTTCAGCTGAATATGAAGGAAAGCGTGACCCTAAGAAACTGGAAGAACTTGGAAATATGATAACTAGTTTGGATGCAGGGGATTCTATTGTTGTTGCCAAGTCCTTTTCCCACATGCTAAACTTGGCCAACTTGGCTGAGGAGGTCCAGATTTCTCGCCGCCGAAGGAACAAGGTGAAGAAAGGAGATTTTGCAGATGAGAACAATGCAACTACAGAATCAGACATTGAAGAAACTCTCAAGAAACTTGTATTTGATTTGAAGAAGTCTCCTCAGGAAGTTTTTGATGCACTGAAAAACCAGACTGTTGATCTGGTTCTTACTGCTCATCCTACTCAATCAGTTCGTAGATCTTTGCTTCAAAAGCATGCAAGGATAAGGAATTCTTTATCTAAATTGTATGCCAAAGACATAACTCCTGATGATAAGCAGGAGCTTGATGAGGCCCTGCAAAGGGAGATTCAAGCTGCCTTCCGTACAGATGAAATCAAGAGGACCCCTCCAACACCACAGGATGAGATGAGAGCAGGGATGAGCTACTTCCATGAAACAATTTGGAATGGTGTTCCCAGATTTCTGCGCCGTGTTGATACAGCTTTGAACAACATTGGAATTAAGGAGCGTGTTCCTTATAATGCTCCCCTAATTCAATTTTCTTCTTGGATGGGGGGTGATCGAGATGGTAATCCAAGAGTAACTCCTGAGGTGACAAGGGATGTTTGCTTACTGGCTAGAATGATGGCTGCTAATATGTACTATTCCCAGATAGAAGATCTCATGTTTGAACTCTCTATGTGGCGCTGCAACGATGAACTACGCGTTCATGCAGATGAGGTTCACCGGTCTTCGAACAGAGATGAAGTTGCAAAACACTATATAGAATTTTGGAAAAAGGTTCCCCCAAATGAACCATATCGTGTGGTACTTGGTGAAGTGAGGGATAGGCTCTATCAGACTCGTGAGCGTTCTCGCCATTTACTAGCGAATGGGTACTCTGATATTCCAGAGGAAAACACTTTCACCAGTGTTGAGGAGTTCCTGCAACCTCTTGAACTATGTTACAGATCACTGTGTGCTTGTGGTGATCGAGCAATTGCTGATGGAAGCCTCCTTGATTTTTTGAGACAAATCTCCACTTTTGGACTGTCGATAGTGAGGCTTGATATCAGGCAGGAGTCAGATCGTCACACTGATGTGTTGGATGCCATTACCAAACACTTGGAAATTGGCTCATATCTGGAATGGTCTGAAGAGAAAAGGCAGGAATGGTTGTTGTCCGAATTAAGTGGAAAAAGACCACTATTTGGACCTGACCTTCCTCAAACTGAAGAAATTAGGGATGTTTTGGACACATTTCATGTGATAGCTGAACTTCCACCAGATAACTTTGGAGCCTATATCATATCAATGGCAACAGCACCATCTGATGTGCTTGCTGTTGAGCTTCTGCAACGTGAATGCCATGTCAAGCATCCATTAAGAGTTGTGCCACTGTTTGAAAGGCTAGCTGATCTAGAGGCTGCTCCTGCTGCTTTGGCACGGTTGTTCTCTGTAGACTGGTACAAGAATAGGATCGATGGGAAGCAAGAAGTGATGATTGGGTACTCAGATTCAGGAAAAGATGCTGGAAGGTTTTCTGCAGCATGGCAGCTATACAAAGCTCAGGAGGAACTTATAAATGTTGCTAAGAAATTTGGTATCAAGCTAACCATGTTCCATGGTCGTGGTGGAACTGTTGGAAGAGGAGGTGGACCTACTCATCTTGCTATTCTGTCTCAACCTCCAGACACAATCCATGGATCACTTCGTGTGACAGTCCAAGGTGAAGTTATTGAGCAGTCATTTGGAGAAAGACACTTGTGTTTTAGAACACTACAACGTTTCACTGCTGCCACTCTAGAACATGGCATGAACCCCCCCATTTCTCCAAAACCAGAATGGCGCGCTTTGATGGATCAGATGGCTGTCATTGCTACTGAGGAATACCGATCCATTGTGTTCAAGGAACCACGCTTTGTTGAGTATTTCCGCCTGGCTACACCAGAGTTGGAATATGGCAGGATGAATATTGGAAGTCGACCAGCAAAGAGAAGGCCTAGTGGAGGCATTGAAACACTGCGTGCAATTCCTTGGATCTTTGCATGGACGCAAACAAGGTTTCATCTTCCAGTGTGGCTAGGCTTTGGAGCAGCATTTAAAACAGTTATTAAGAAAAAATCTAAAAATCTGAGCATGCTGCAAGAGATGTACAACCAATGGCCCTTCTTTAGGGTCACACTTGATTTGGTGGAAATGGTGTTTGCCAAAGGAGATCCAGAAATAGCAGCTCTGAATGATAAGCTCCTTGTTTCAAAGGATCTCTGGCCTGTTGGGGAGCAACTGAGGAGCAAATATGAAGAAACCAGGAAACTCCTACTTCAGGTGGCTGGACACAAGGAGATTCTTGAAGGGGACCCCTACTTGAAGCAAAGACTCAGACTTCGAAACTCTCCCATTACTACACTGAATGTTTTCCAAGCTTACACATTGAAACGCATTCGTGATCCTAACTACCAAGTGAAGGTGCGACCCCGCATATCAAAGGAGACTGCAGAGACAAGTAAATCAGCTGATGAACTCGTAAAACTGAACCCAACAAGTGAGTATGCTCCTGGTTTGGAAGACACCCTCATTCTCACCATGAAGGGTATTGCTGCTGGCATGCAGAACACTGGT
>PEPC1b_cajanus_cajan__gene18417
ATGGCGAACAGGAACATGGAAAAGATGGCATCTATTGATGCACAGCTTAGGCAATTGGCTCCTGCCAAAGTGAGTGAGGATGACAAATTGATTGAGTATGATGCTCTTCTTCTTGATCGGTTCCTTGATATTCTTCAGGATTTACATGGGGAGGATCTGAAGGAAACAGTTCAAGAAGTGTATGAGCTTTCAGCTGAGTATGAAGGAAAGCATGACCCTAAGAAACTGGAAGAGCTTGGAAAAGTGATAACCAGTTTGAATGCTGGGGACTCTATTGTTGTTGCCAAGTCCTTTAGCCACATGCTTAACTTGGCCAACTTGGCTGAAGAGGTCCAGATTGCTCGGCGGCGAAGGAACAAGTTGAAGAAAGGGGATTTTGCCGATGAGAACAGTGCAACTACAGAATCAGACATTGAAGAAACTCTCAAGAGACTTGTGTTTGACTTGAAGAAGTCTCCTCAGGAAGTTTTTGATGCACTGAAAAACCAGACTGTTGATCTGGTGCTTACTGCTCATCCTACTCAATCAATTCGTAGATCTTTGCTTCAAAAGCATGCAAGGATAAGGAATTGTTTATCTCATTTGTATGCCAAAGACATTACTCCTGATGATAAGCAGGAGCTTGATGAGTCTCTACAAAGGGAGATTCAAGCTGCCTTCCGTACAGATGAAATCAGGAGGACCCCTCCAACACCACAAGATGAGATGAGAGCAGGGATGAGCTACTTCCATGAAACAATTTGGAAGGGTGTTCCCAAATTTCTGCGCCGTGTTGATACAGCTTTGAAGAACATAGGAATTAATGAGCGTGTTCCTTATAATGCTCCACTTATTCAATTTTCTTCTTGGATGGGGGGTGATCGCGATGGTAATCCAAGAGTTACTCCTGAAGTGACAAGGGATGTTTGCTTATTGGCTAGAATGATGGCTGCTAATTTGTATTATTCCCAGATAGAAGATCTTATGTTTGAACTTTCTATGTGGCGTTGCAATGATGAACTACGTGTTCGTGCAGAAGAACTTCATAGGTCTTCCAAGAAAGATGAAGTTGCAAAACACTACATAGAATTTTGGAAAAAGATTCCCTCAAATGAACCATATCGTGTGGTGCTGGGTGAAGTAAGGGATAGGCTCTATCAGACTCGTGAGCGTTCTCGCCATTTGCTAGCTAATGGGTACTCTGACATTCCAGAGGAAGCCGCTTTCACCTATGTTGAGGAGTTCCTGGAGCCTCTTGAGCTATGCTACAGATCACTGTGTGCTTGTGGTGATAGAGCAATTGCTGATGGAAGCCTTCTTGATTTCATGAGACAAGTCTCCACTTTTGGACTGTCAATAGTGAGGCTTGATATCAGGCAAGAGTCTGATCGTCACACTGATGTGATGGATGCCATAACCAAGCACTTGGAAATTGGCTCCTACCAGGAATGGTCTGAAGAGAAAAGACAGGAATGGTTGTTATCTGAGTTAAGTGGAAAAAGGCCTCTATTTGGACCTGACCTTCCCCAAACTGAAGAAATCAGAGATGTTTTGGACACATTTCATGTCATAGCAGAACTACCATCAGACAGCTTTGGAGCCTACATCATATCAATGGCAACTACACCATCTGATGTGCTAGCAGTTGAACTTCTCCAACGTGAATGCCACATCAAGAATCCATTAAGAGTTGTGCCATTGTTTGAAAAGCTCAATGATCTAGAGGCGGCACCGGCAGCTTTGGCGCGGTTGTTCTCGATAGACTGGTACAGAAATAGGATCAATGGGAAGCAAGAAGTGATGATTGGTTACTCAGACTCAGGAAAAGATGCTGGAAGATTCTCTGCAGCATGGCAGCTGTATAAGGCTCAAGAGGAACTTATAAAGGTTGCCAAGAAATTTGGTGTTAAGTTAACCATGTTCCATGGTCGTGGTGGAACTGTTGGAAGAGGAGGTGGACCTACTCATCTTGCTATTCTGTCTCAGCCTCCAGACACAATCCATGGATCGCTTCGTGTCACGGTCCAAGGAGAAGTTATTGAGCAATCATTTGGAGAACACCACTTGTGCTTTAGAACACTGCAACGTTTCACTGCTGCCACTCTAGAGCATGGCATGCATCCACCAATTTCTCCTAAACCAGAATGGCGTGCCTTGATGGATCAGATGGCTATCATTGCTACTGAGGAATACCGTTCGATTGTGTTCAAGGAACCGCGCTTTGTTGAATATTTCCGGCTGGCTACACCAGAGTTGGAGTATGGAAGGATGAATATTGGAAGTCGACCAGCAAAGAGAAGGCCTAGTGGAGGCATTGAAACACTGCGCGCAATTCCTTGGATCTTTGCATGGACGCAGACAAGGTTTCATCTTCCTGTGTGGCTAGGCTTTGGAGCAGCATTTAAAAAGATTATTGAGAAAGATGTTAGAAATCTTAATGTGCTGCAAGAGATGTACAATCAATGGCCTTTCTTTAGGGTCACACTTGATTTAGTGGAAATGGTGTTTGCCAAAGGAGACCCAGGAATCGCTTCTCTGAATGATAAGCTCCTTGTTTCAAAGGATCTATGGCCATTTGGGGATCAACTGAGGAGCAAATATGAAGAAACTAAGAAGCTCCTACTTCAGGTGGCTGCACACAAGGAAGTTCTCGAAGGGGACCCCTACTTGAAGCAAAGACTGAGACTTCGTGATTCCTACATTACTACCCTCAATGTTTTCCAAGCTTACACATTGAAACGTATCCGTGATCCCAACTACAATGTGAATGAGCGCCCCAGCATATCAAAGGAATCTGTGGAGTCGAGTAAATCAGCTGATGAACTTGTGACACTGAACCCAACAAGTGAATACGCCCCTGGTTTGGAAGACACCCTCATTCTCACCATGAAGGGTATTGCTGCTGGCATGCAGAACACTGGT
>PEPC1b_lotus_japonicus__Lj3g3v1061390
ATGGCAAACAGGAATTTGGAAAAGATGGCATCCATTGATGCCCAGCTTAGGCAATTGGCTCCTGCAAAAGTCAGTGAGGATGATAAATTGATTGAGTATGATGCTCTGCTTCTGGATCGCTTCCTTGATATTCTCCAGGATTTACATGGAGAGGATCTTAAGGAAACTGTTCAAGAAGTGTATGAGCTTTCTGCTGAGTATGAAAGAAAGCATGATCATGAGAAACTGGAAGAACTTGGAAAAGTGATAACCAGTTTGGATGCTGGGGACTCTATTGTGGTTGCTAAGTCGTTTTCCCACATGCTTAACTTGGCCAACTTAGCTGAAGAGGTCCAGATTTCTCGCCGCCGAAGGAACAAGCTGAAAAAAGGGGATTTTGCTGATGAGAACAATGCAACTACTGAGTCAGATATTGAAGAAACTCTCAAGAAGCTTGTGTTTAAATTAAAGAAATCTCCTCAGGAAGTTTTTGATGCCCTGAAGAACCAGACAGTAGACCTGGTTCTAACTGCTCATCCTACACAATCAGTTCGTAGATCTTTGCTTCAAAAGCATGCAAGGATACGGAATTCCTTATCTCAATTGTATGCTAAAGATATCACTCCTGATGATAAGCAAGAGCTTGATGAAGCTCTACAAAGGGAGATTCAAGCTGCCTTCCGTACAGATGAAATCAAGAGGACCCCTCCGACACCACAGGATGAGATGAGGGCAGGGATGAGCTACTTCCATGAAACAATTTGGAAGGGTGTCCCTAAATTTCTGCGTCGCGTTGACACAGCTTTGAAGAATATAGGGATCAACGAACGTGTTCCTTATAATGCTCCTCTTATCCAGTTTTCTTCTTGGATGGGCGGTGATCGTGATGGTAATCCAAGAGTGACTCCGGAAGTGACTAGGGATGTTTGCTTGTTAGCTAGAATGATGGCATCTAATTTGTACTATTCACAGATAGAAGATCTTATGTTTGAACTGTCTATGTGGCGCTGCAACGATGAGTTACGTGTCCATGCAGATGAACTTCACAGGAATTCCAACAAAGATGAAGTTGCAAAACACTATATAGAATTTTGGAAGAAGGTTCCCCCAAATGAGCCATACCGTGTAGTACTCGGTGAAGTAAGGGACAGGCTCTATAAGACTCGTGAGCGTTCTCGCTATTTACTAGCTCAAGGGTATTCTGACATTCCAGAGGAAGCCACTTTCACCAATGTTGAGGAGTTCCTAGAACCTCTTGAACTCTGCTACAGATCACTCTGTGATTGTGGTGATCGCGCAATTGCTGATGGAAGCCTTCTTGATTTCTTGAGGCAAGTCTCCACTTTTGGACTGTCACTAGTAAGGCTTGATATCAGGCAAGAGTCGGACCGTCACACAGATGTGATGGATGCCATTACAAAACACTTGGAGATTGGCTCCTACCAGGAATGGTCGGAAGAAAAGCGACAGGAATGGCTGTTGGGTGAGTTGAGCGGCAAACGGCCACTGTTCGGACCTGACCTCCCCCAAACTGAGGAAATCAGAGATGTTCTGGACACATTTCATGTCATTGCCGAACTTCCATCGGACAACTTTGGAGCCTATATCATATCAATGGCAACTGCACCATCTGATGTGCTTGCAGTCGAGCTTCTCCAACGCGAAAGCCACATCAAGAATCCATTAAGAGTTGTCCCATTGTTTGAGAAACTTGATGATCTTGAGGCTGCTCCTGCTGCATTGGCTCGGTTGTTCTCAATAGAATGGTATAGGAACAGGATCAATGGGAAGCAAGAAGTCATGATTGGATATTCAGATTCTGGAAAAGATGCTGGAAGGTTCTCTGCAGCATGGCAGCTGTATAAGGCTCAGGAGGATCTTATAAAGGTTGCCAAGAAATTCGGTGTTAAGTTAACCATGTTCCACGGTCGCGGAGGAACCGTTGGAAGAGGAGGTGGACCTACTCATCTTGCTATCCTTTCTCAACCTCCTGACACAATCCACGGATCGCTGCGTGTGACAGTTCAAGGTGAAGTTATTGAACAATCATTTGGAGAGGAGCACTTGTGCTTTAGAACACTGCAGCGTTTCACTGCTGCTACTCTAGAACATGGAATGAATCCCCCATTTTCCCCAAAACCAGAATGGCGTGCTTTGATGGATCAGTTAGCTGTCATTGCTACTGAGGAATACCGTTCAATTGTTTTCCAGGAACCGCGCTTCGTTGAGTATTTCCGCCTGGCTACACCAGAGTTGGAGTATGGCCGGATGAATATAGGAAGCCGGCCGGCGAAGAGAAGACCTACTGGAGGCATTGAAACGCTTCGCGCAATCCCTTGGATCTTTGCATGGACACAGACAAGGTTTCATCTTCCAGTGTGGCTAGGCTTTGGAGCTGCATTTAGACAACTTATTGAGAAGGATGTTAGGAATCTCCATACGCTTCAAGAGATGTACAATCAATGGCCTTTCTTTAGGGTCACAATTGATTTAGTGGAAATGGTGTTTGCCAAGGGAGACCCCGGAATCGCTGCTCTAAATGACAGGCTCCTAGTTTCAGAGGACTTGTGGCCATTTGGGGAACAGTTGAGGAACAAATATGAAGAAACTAAGAAACTCCTGCTTCAGGTGGCTGGGCACAAGGAAGTTCTTGAAGGAGACCCTTACTTGAAGCAAAGACTCCGGCTGCGTGATTCGTACATCACCACCATGAATGTTTTCCAAGCTTATACATTGAAACGTATCCGTGATCCAAACTATGATGTGAAG---------CACATTTCTAAAGAG---------AAAAGCAAACCAGCTGATGAACTTGTGAGACTGAACCCAACAAGTGAATATGCCCCTGGTTTGGAAGACACCCTGATTCTCACCATGAAGGGAATTGCTGCTGGAATGCAGAACACCGGT
>PEPC1b_medicago_truncatula__gene___MTR_2g076670
ATGGCA---AACAAGATGGAAAAAATGGCATCAATTGATGCACAGCTTAGGCAATTGGTTCCTGCAAAAGTGAGTGAAGATGATAAACTTATTGAGTATGATGCTTTGTTGTTGGATCGGTTTCTTGATATTCTTCAGGATTTACATGGAGAGGATCTGAAGGATTCTGTTCAAGAAGTGTATGAACTTTCTGCTGAATATGAAAGAAAGCATGATCCTAAGAAACTTGAAGAGCTTGGAAATTTGATCACAAGTTTCGATGCAGGTGACTCAATTGTTGTTGCCAAGTCCTTTTCACACATGCTTAACTTGGCCAACTTAGCTGAAGAGGTTCAGATTGCGCACCGCCGAAGGAACAAGTTGAAGAAGGGAGATTTTAGGGATGAGAGTAATGCAACCACTGAATCCGACATTGAGGAAACTCTCAAGAAACTCGTGTTTGACATGAAGAAATCTCCTCAGGAAGTTTTTGATGCATTGAAGAACCAGACCGTTGATCTTGTTCTTACTGCTCATCCTACTCAGTCGGTTCGTCGATCTTTGCTTCAAAAGCACGGAAGGGTAAGGAACTGTTTATCTCAATTGTACGCTAAAGACATCACTCCTGATGATAAGCAGGAGCTTGATGAAGCTCTCCAGAGGGAGATTCAAGCTGCATTCCGTACTGATGAAATCAAGAGGACTCCACCAACTCCACAAGATGAGATGAGGGCTGGCATGAGTTACTTCCATGAAACAATTTGGAAGGGTGTCCCTAAATTTCTTCGCCGTGTTGATACAGCATTGAAGAACATAGGGATTAACGAACGTGTTCCATATAATGCTCCTCTTATCCAATTTTCATCTTGGATGGGTGGTGATCGTGACGGTAATCCAAGAGTGACTCCTGAAGTGACAAGGGATGTTTGCTTGTTAGCTAGAATGATGGCTGCTAATTTGTATTATTCACAGATAGAAGATCTTATGTTTGAACTTTCTATGTGGCGTTGCAATGATGAGCTACGTGTTCGCGCAGAAGAACTTCACAGGAATTCCAAGAAAGATGAAGTTGCAAAACACTATATAGAGTTCTGGAAAAAAATTCCTTTGAATGAACCATACCGTGTTGTACTCGGTGAAGTAAGGGACAAGCTCTATCGTACTCGTGAGCGTTCTCGTTATCTCCTAGCTCATGGCTATTCTGAAATTCCTGAAGAAGCCACATTCACCAATGTTGATGAGTTTCTGGAACCTCTTGAACTCTGCTACAGATCACTCTGTGCTTGTGGTGATCGTGCAATTGCCGATGGAAGCCTTCTTGATTTCTTGAGGCAAGTTTCCACTTTCGGACTGTCACTTGTAAGGCTTGATATAAGGCAAGAGTCTGATCGTCACACTGACGTGATGGATGCCATTACCAAACATTTGGAAATTGGATCCTACCAAGAATGGTCTGAAGAAAAAAGACAGGAATGGCTTTTGTCTGAGTTGATTGGCAAAAGGCCACTTTTTGGACCTGACCTACCCCAAACCGATGAAATTAGAGATGTTTTAGACACGTTCCGTGTCATAGCAGAACTTCCATCTGACAACTTTGGAGCTTACATCATTTCGATGGCAACTGCACCTTCTGATGTGCTGGCAGTTGAACTTCTTCAACGTGAATGCAAAGTCAGGAATCCATTAAGAGTCGTTCCGTTGTTTGAGAAGCTTGACGATCTTGAGTCTGCTCCTGCTGCATTGGCTCGGTTGTTCTCCATAGACTGGTACATAAACCGGATCGATGGGAAGCAAGAAGTTATGATTGGATATTCTGATTCAGGAAAAGATGCTGGAAGGTTTTCTGCAGCATGGCAGCTATATAAGGCTCAGGAGGACCTCATCAAAGTTGCGCAGAAATTCGGTGTTAAGCTAACCATGTTCCATGGTCGTGGTGGAACTGTTGGAAGAGGAGGTGGACCTACTCATCTTGCCATCTTGTCTCAACCACCGGAAACAATTCACGGATCTCTTCGTGTGACAGTTCAAGGTGAAGTTATTGAACAGTCGTTCGGTGAGGAACACTTGTGCTTTAGGACACTGCAACGTTTCACTGCTGCTACTCTAGAACACGGAATGCGTCCCCCAAGCTCTCCAAAACCAGAATGGCGCGCCTTGATGGATCAGATGGCTGTCATTGCTACTGAGGAATACCGTTCAATTGTGTTCAAGGAACCACGTTTTGTTGAGTATTTCCGTCTGGCTACACCAGAGATGGAGTATGGTAGGATGAACATTGGAAGTCGACCGGCAAAGAGAAGGCCTAGTGGAGGCATTGAAACACTGCGTGCGATACCATGGATCTTTGCCTGGACACAGACAAGGTTTCATCTTCCAGTATGGCTGGGCTTTGGAGCAGCATTTAGACAAGTTGTTCAGAAGGATGTTAAGAATCTCCATATGCTGCAAGAGATGTACAATCAATGGCCTTTCTTTAGGGTTACAATTGATTTAGTTGAAATGGTGTTTGCCAAGGGAGACCCTGGTATTGCCGCATTGAATGATAGGCTCCTAGTTTCAAAGGATCTGTGGCCATTTGGGGAACAGTTGCGAAGCAAATATGAAGAAACTAAGAAACTCCTACTTCAGGTGGCTGCACACAAGGAAGTTCTTGAAGGTGATCCCTACTTGAAGCAAAGACTCAGACTCCGTGATTCCTACATTACAACCCTTAATGTTTTCCAAGCCTACACATTGAAACGGATCCGCGATCCAAACTACAAGGTGGAGGTGCGCCCCCCAATCTCGAAAGAGTCTGCTGAAACAAGTAAACCAGCTGATGAACTTGTAACATTGAATCCAACAAGTGAATATGCTCCTGGTTTGGAAGACACACTCATTCTTACCATGAAGGGTATTGCTGCTGGCATGCAGAACACTGGT
>PEPC1b_trifolium_pratense__gene___gene19367
ATGGCA---AACAAAATGGAAAAAATGGCATCAATTGATGCACAGCTTAGACAATTAGTACCAGCAAAAGTTAGTGAAGATGATAAACTTATTGAGTATGATGCTTTGTTGTTGGATCGGTTTCTTGATATTCTTCAGGATTTACATGGAGAGGATCTGAAAGATTCTGTTCAAGAAGTGTATGAACTTTCTGCGGAGTACGAAAGAAAGCATGATCCTAAGAAACTTGAAGAACTTGGAAATTTGATAACAAGTTTAGATGCAGGAGATTCAATTGTTGTTGCCAAGTCCTTTTCACACATGCTTAACTTGGCCAACTTAGCTGAAGAGGTTCAGATTGCTCATCGCCGAAGGAACAAGTTGAAGAAAGGTGATTTTAGGGATGAGAGCAATGCAACTACCGAATCAGACATCGAAGAAACTCTCAAGAGACTTGTGTTTAACATGAAGAAATCTCCTCAGGAAGTTTTTGATGCATTGAAGAACCAGACCGTTGATCTGGTTCTTACTGCTCATCCTACTCAGTCGGTTCGTCGATCTTTGCTTCAAAAGCATGCAAGGGTAAGGAACTGTTTATCACAATTGTATGCTAAAGACATCACTCCTGATGATAAGCAAGAGCTCGATGAAGCTCTCCAGAGGGAGATCCAAGCTGCATTCCGTACCGATGAAATCAAGAGGACTCCTCCAACACCACAAGATGAGATGAGAGCAGGGATGAGTTACTTCCATGAAACAATTTGGAAGGGTGTCCCTAAATTTCTTCGCCGTGTTGATACTGCGTTGAAGAACATAGGGATTAACGAACGTGTTCCCTATAATGCTCCTCTTATTCAGTTTTCTTCTTGGATGGGGGGTGATCGTGATGGTAATCCAAGAGTGACTCCGGAAGTGACGAGAGATGTTTGCTTACTAGCTAGAATGATGGCTGCAAATTTGTATTATTCTCAGATTGAAGATCTTATGTTTGAACTGTCTATGTGGCGTTGCAATGATGAGCTACGTGATCGTGCGGAAGAACTTCACAGGAATTCCAAGAAAGATGAAGTTGCAAAACACTACATAGAGTTTTGGAAAAAAATTCCTTTGAATGAACCGTACCGTGTTATACTCGGTGATGTAAGGGACAAGCTCTATCGTACTCGTGAGCGGTCTCGTTATCTTCTAGCTCATGGCTATTCTGAAATTCCTGAAGAAGCCACATTCACCGATGTTGATGAGTTCTTGGAACCTCTTGAACTATGCTACAGATCACTCTGTGCTTGTGGTGATCGTGCGATTGCTGATGGAAGCCTTCTTGATTTCTTGAGGCAAGTTTCCACTTTTGGACTGTCGCTGGTAAGACTTGATATTAGGCAAGAGTCAGATCGCCACACGGACGTGATGGATGCCATTACCAAACATTTGGAAATTGGATCCTACCAAGAATGGTCTGAAGAAAAAAGACAGGAATGGCTTTTGTCTGAGTTGGTTGGCAAAAGGCCACTTTTTGGACCTGACCTACCTCAAACCGATGAAATTAGAGAAGTTTTAGAGACATTTCATGTCATAGCAGAACTTCCATCTGACAACTTTGGAGCCTATATCATTTCAATGGCAACTGCCCCTTCTGATGTGCTAGCGGTTGAACTTCTTCAACGTGAATGCAAAATCAAGAATCCGTTAAGAGTTGTTCCATTGTTTGAGAAACTTGCTGATCTTGAGTCTGCTCCTGCTGCCTTGGCTCGGTTGTTCTCGATAGATTGGTACATAAACCGGATCAATGGGAAGCAAGAAGTTATGATTGGATATTCTGATTCAGGTAAAGATGCTGGAAGGTTTTCTGCAGCATGGCAGCTATATAAGGCTCAGGAGGACCTCATAAGCGTTGCTCAGAAATTCGGTGTTAAGCTAACAATGTTCCACGGTCGTGGTGGAACTGTTGGAAGAGGAGGTGGACCTACTCATCTTGCTATCTTGTCTCAACCACCAGACACAATTCATGGATCGCTTCGTGTGACGGTTCAAGGTGAAGTTATTGAACAGTCGTTCGGAGAGGAACACTTGTGCTTTAGAACACTGCAACGTTTCACTGCTGCCACTCTAGAACACGGAATGCGTCCCCCAAGTTCTCCAAAACCAGAATGGCGTGCATTGATGGACCAGATGGCTGTCATTGCTACCGAGGAGTACCGTTCAATTGTGTTCAAGGAACCACGTTTTGTTGAGTATTTCCGTCTGGCTACACCAGAGATGGAGTACGGAAGGATGAACATTGGAAGTCGACCGGCAAAGAGAAGGCCTAGCGGAGGCATCGAAACACTGCGTGCGATACCATGGATTTTTGCATGGACACAGACAAGATTTCATCTTCCAGTATGGCTAGGTTTCGGAGCAGCTTTTAAACAAGTTGTTGCGAAGGATGTTAAGAATCTTCATATGCTGCAAGAGATGTACAATCAATGGCCTTTCTTTAGGGTCACTATTGATTTAGTTGAAATGGTGTTTGCTAAGGGTGACCCTGGTATTGCAGCACTGAATGATAGGCTCCTAGTTTCACAGGATCTATGGCCATTTGGTGAACAGTTGAGAAGCAAGTACGAAGAAACTAAGAAACTCCTACTTCAGGTGGCTACACACAAGGAAGTTCTTGAAGGAGATCCCTACTTGAAACAAAGACTCAGACTCCGTGATTCATACATTACAACCCTTAACGTTTTCCAAGCTTACACATTGAAACGGATCCGTGATCCAAACTATAAGGTGGAGGTACGCCCCCGCGTATCGAAAGAGTCTGCTGAAACAAGTAAATCGGCCGATGAACTTGTAACATTGAATCCAACAAGTGAATATGCTCCTGGTTTGGAAGACACACTCATTCTCACCATGAAGGGTATTGCTGCTGGCATGCAGAACACTGGT
>PEPC1b_cicer_arietinum__gene3089
ATGACA---AACAAAATGGAAAAAATGGCTTCCATTGATGCTCAGCTTAGGCAATTAGCACCAGCAAAAGTGAGTGAAGATGATAAACTTATTGAGTATGATGCTTTGTTGTTGGATCGGTTTCTTGATATTCTTCAGGATTTACATGGAGAGGATCTCAAGGAAACTGTTCAAGAAGTGTATGAGCTTTCTGCCGAGTATGAAAGAAACTATGATCCTAAGAAACTTGAAGAACTTGGAAACTTGATAACAAGTTTAGATGCAGGAGACTCAATTGTTGTTGCAAAGTCCTTTTCACACATGCTTAACTTGGCAAACTTAGCTGAAGAGGTTCAGATTGCTCACCGCCGAAGGAACAAGTTGAAGAAAGGTGATTTTGTGGACGAGAACAATGCAACTACAGAATCGGACATCGAAGAAACTCTCAAGAAACTTGTATTTAAAATGAAGAAAACTCCTCAGGAAGTTTTTGATGCATTGAAGAACCAGACGGTTGATCTGGTTCTTACTGCTCATCCTACTCAGTCCGTTAGGAGATCTTTGCTTCAAAAGCATGCAAGGGTAAGGAACTGTTTATCTCAATTGTATGCAAAAGATATCACTCCTGATGATAAACAGGAGCTTGATGAAGCTCTTCAGAGAGAGATTCAAGCCGCATTCCGTACAGATGAAATCAAGAGGACACCNNNNNNNNNNNNNNNNNNNNNNNNNNNNGGAATGAGCTACTTCCATGAAACAATTTGGAAGGGTGTTCCTATATTTCTGCGCCGTGTTGATACAGCGTTGAAGAACATAGGGATTAACGAACGTGTTCCCTATAACGCTCCTCTTATTCAGTTTTCTTCTTGGATGGGGGGTGATCGTGATGGTAATCCGAGAGTTACTCCAGAAGTGACAAGGGATGTTTGCCTACTAGCTAGAATGATGGCTGCTAATTTGTATTATTCACAGATTGAAGATCTTATGTTTGAACTTTCTATGTGGCGTTGCAATGATGAGCTACGTGTTCGTGCAGAAGCACTTCACAGTCATTCCAAGAAAGACGAAGTTGCAAAACATTATATAGAATTTTGGAAAAAAATTCCTTTAAATGAACCATACCGTGTTATACTTGGTGATGTAAGGGATAAGCTCTACCGTACTCGTGAGCGTTCTCGTTATCTGCTAGCTCATGGATATTCTGATATTCCAGAAGAAGCCACTTTCACCAATGTTGATGAGTTCCTGGAACCTCTTGAACTCTGCTATAGATCACTCTGCGCTTGTGGTGATCGTGCAATAGCCGATGGAAGCCTTCTTGATTTCTTGAGGCAGGTTTCAACTTTTGGACTGTCACTGGTAAGGCTTGATATAAGGCAAGAGTCAGATCGTCACACTGATGTTATGGATGCGATTACCAAACATTTGGGAATTGGATCCTACCAAGAATGGTCTGAAGAGAAAAGACAAGAATGGCTTTTGTCTGAGTTGAGTGGGAAAAGGCCATTGTTTGGTCCCGACCTTCCTCAAACCGAAGAAATTCAAGATGTCTTGGAGACATTTCGTGTCATAGCAGAATTACCATCAGACAACTTTGGAGCCTATATCATATCTATGGCAACTGCACCATCTGATGTGCTTGCGGTCGAACTTCTTCAACGCGAATGCCACATCAAGAATCCGTTAAGAGTTGTACCGTTGTTTGAGAAGCTTGATGATCTTGAGGCTGCTCCTGCTGCGTTGGCTCGGCTGTTCTCAGTAGAATGGTACAGAAACCGGATCGATGGTAAGCAAGAAGTCATGATTGGATATTCGGATTCAGGAAAAGACGCCGGAAGGTTTTCTGCAGCATGGCAGCTATATAAGGCTCAAGAGGAACTCAGAAATGTTGCTCAGAAATTCGGTATTAAGCTAACCATGTTCCACGGTCGTGGTGGAACAGTTGGAAGAGGAGGTGGACCTACTCATCTTGCTATCTTGTCTCAACCTCCAGACACGATTCATGGATCGCTTCGTGTGACGGTTCAAGGTGAAGTTATTGAACAGTCATTTGGAGAGCAGCACTTGTGCTTTAGAACGCTGCAACGTTTCACTGCTGCCACTCTAGAACATGGAATGCGTCCCCCAAGTTCTCCAAAACCAGAATGGCGTGCCTTGATGGATCAAATGGCTGTCATTGCTACCGAAGAATACCGTTCAATAGTGTTCAAGGAGCCGCGTTTTGTTGAGTATTTCCGCCTGGCTACACCAGAGATGGAGTATGGAAGGATGAACATTGGAAGCCGACCGGCAAAGAGAAGGCCTAGTGGAGGAATCGAAACACTGCGTGCGATACCGTGGATCTTTGCATGGACACAAACAAGGTTTCATCTTCCAGTATGGCTAGGATTTGGAGCAGCATTTAAACAAGTTATTGAGAAGGATGTTAAGAATCTTCATATGCTGCAAGAGATGTACAATAAATGGCCTTTCTTTAGGGTCACAATTGATTTAGTTGAAATGGTGTTTGCCAAAGGAGACCCTGGAATTGCAGCTTTGAATGATAGGCTCCTAGTTTCACAGGATCTGTGGCCATTTGGTGAGCAGTTGAGGAACAAATATGAAGAAACTAAGAAACTCCTACTTCAGGTGGCTGCACACAAGGAAGTTCTTGAAGGAGACCCTTACTTGAAGCAAAGACTCAGGCTTCGTGATTCGTACATCACAACTCTCAACGTTTTCCAAGCTTACACATTGAAAAGGATCCGCGATCCAAACTACAGCGTGACGGTGCGCCCTCACATTTCAAGAGAGTCCGTGGAAACAAGTAAACCAGCCGATGAACTTGTAACACTGAATCCAACAAGTGAATTTGGTCCTGGATTGGAAGACACACTCATTCTTACCATGAAGGGTATTGCTGCTGGAATGCAGAACACTGGT
>PEPC1b_lupinus_angustifolius__gene9184
ATGGCAAATAGGAACATGGAAAAGATGGCATCTATTGATGCACAACTTAGACAATTGGCTCCAGCCAAAGTGAGTGAGGATGATAAATTGATTGAGTATGATGCTCTACTTCTGGATCGGTTCCTTGATATTCTTCAGGATTTACATGGGGAGGATCTGAAGGACACAGTTCAAGAAGTATATGAGCTTTCTTCTGAGTATGAAGGAAAGCATGACCCTAAGAAACTGGAAGAAATTGGAAATGTCATAACTAGTTTGAATGCTGGAGACTCTATTGTTGTGGCCAAATCGTTTTCTCATATGCTTAACTTGGCCAACTTAGCTGAAGAGGTCCAGATTTCTCACCGCAGACGAAACAAGTTGAAGAAAGGAAATTTTGCAGATGAGACTAATGCAACTACAGAATCAGACATTGAAGAAACTCTCAAGAGACTTGTGTTTGATTTGAAGAAGTCTCCTCAGGAAGTTTTTGATGCACTGAAAAGCCAAACTGTTGATCTGGTTCTTACTGCTCATCCAACTCAATCGATTCGTAGATCTTTGCTTCAAAAGCATGCTAGGATACGAGATTGTTTATCTCATTTGTATGCCAAAGATATAACTCCTGATGATAAGCAAGAGCTCGATGAGGCTCTACAGAGGGAGATTCAAGCTGCTTTCCGTACTGATGAAATCAAGAGGACTCCTCCAACACCACAAGATGAGATGAGAGCTGGGATGAGCTATTTCCATGAAACAATTTGGAAGGGTGTCCCGAAATTTCTACGCCGTGTTGACACTGCTTTGAAGAATATTGGGATTAACGAGTGCATTCCTCATAACGCTCCCGTTATTCAATTTTCTTCTTGGATGGGTGGTGATCGCGATGGTAATCCAAGAGTAACTCCTGAAGTGACAAGGGATGTTTGCTTGTTGGCTAGAATGATGGCTGCTAATATGTATTATTCCCAGATAGAAGATCTCATGTTTGAACTGTCTATGTGGCGTTGCAGCGACGAGCTACGCAATCGTGCAGAAGAACTTCACAGGTCTTCCAATAAAGATGAAGTTGCAAAACACTATATAGAGTTTTGGAAAAAGGTTCCGCCAAATGAACCATATCGTGTAGTACTGGGTGAAGTACGGGACAGACTCTATCAGACTCGTGAACGTTCTCGCCATTTGCTAGCTCATGGGTACTCTGACATTCCAGAGGAAGCAACTTTCACCAATGTTGAAGAGTTCCTGGAACCTCTTGAAGTTTGTTATAGATCGCTTTGTGCTTGTGGTGATCGTCCAATTGCTGATGGAAGCCTTCTTGATTTCTTGAGGCAAATATCCACATTTGGACTGTCACTTGTGAGGCTTGATATCAGGCAAGAGTCAGACCGTCACACGGATGTGATGGATGCCATTACCAAACATCTCGAAATAGGCTCCTACCTGGAATGGTCTGAAGAAAAAAGACAAGAATGGCTTTTGTCTGAATTGAGCGGTAAAAGGCCACTTTTTGGACCTGACCTTCCCAAAACAGAAGAAATTAGAGATGTTTTGGACACATTTCATGTCCTAGCAGAACTACCACCAGACAACTTTGGAGCATATATCATATCAATGGCAACTGCACCATCTGATGTGCTAGCCGTTGAACTTCTGCAGCGCGAATGCCATATCAAGCATCCATTAAGAGTTGTCCCGTTGTTTGAGAAGCTTGCAGATCTTGAGGCTGCTCCTGCTGCTTTGGCGAGGTTGTTCTCAATAGATTGGTACAGAAATAGGATTAATGGGAAGCAAGAAGTCATGATCGGGTATTCCGATTCAGGAAAAGACGCTGGAAGGTTCTCTGCGGCATGGCAGTTATACAAGGCTCAAGAGGAACTTATAAAAGTAGCTAAGGAATTCGGTGTTAAGCTAACCATGTTCCATGGTCGCGGTGGAACTGTTGGAAGAGGTGGTGGTCCAACTCACCTTGCTATCCTGTCTCAACCTCCAGACACAATCCACGGTTCACTTCGTGTAACGGTCCAAGGTGAAGTTATTGAGCAATCATTTGGAGAGCAGCACTTGTGCTTTAGAACACTTCAACGTTATACTGCTGCCACTTTAGAACATGGAATGAATCCTCCAATTTCTCCAAAACCAGAATGGCGAGCGTTGATGGACCAGATGGCAGTCATTGCCACTGAGGAATACCGTTCTATTGTTTTCAAGGAAGCACGCTTTGTTGAGTATTTCCGCCTGGCTACACCTGAGTTAGAGTATGGCCGGATGAACATCGGAAGTCGACCCGCAAAGCGAAGGCCTACTGGAGGCATTGAAACACTCCGCGCAATACCTTGGATCTTTGCATGGACACAGACAAGGTTTCATCTTCCAGTGTGGCTAGGCTTTGGAGCAGCATTTAAACAGGTTATTGAGAAAGATGTTAGGAATCTTCACATGCTGCAAGAAATGTACAATCAATGGCCTTTCTTTAGGGTCACCATTGATTTAGTGGAAATGGTGTTTGCCAAGGGAGACCCAGGAATAGCTGCACTGAATGATAGACTCCTTGTTTCAAAGGATCTATGGCCATTTGGGGAGCAGTTGAGGAAAAAATATGAAGAAACTAAGAATCTTCTCCTTCAGGTGGCTACACACAAGGATCTTCTTGAAGGAGACCCCTATTTGAAGCAAAGACTTAGGCTGCGTCATTCTTACATTACTACCCTAAATGTTTTCCAAGCTTACACATTGAAACGCATCCGTGATCCAAACTTTAACGTGCCGCCGCGCCCTCATATCTCGAAAGACTCATTGGAGAAAAGTACATCAGCTACTGAACTTGTATTACTGAACCCAACAAGTGAATATGCCCCTGGTTTGGAAGACTCCCTCATTCTCACAATGAAGGGTATTGCTGCTGGCATGCAGAACACTGGT
>PEPC1b_lupinus_angustifolius__gene31196
ATGGCAAATAGGAAAATGGAAAAGATGGCATCAATTGATGCACAGCTTAGACAATTGGCTCCAGCCAAAGTGAGTGAGGATGATAAACTCATTGAGTATGATGCTCTATTACTGGATCGGTTCCTTGATATTCTGCAGGACTTACATGGAGAGGATCTGAAGAACACAGTTCAAGATGTGTATGAGCTTTCCTCTGAGTATGAAGGAAAGCATGACCCTAAGAAACTGGAAGAAATTGGAAATGTCTTAACCAGTTTGGATGCTGGAGACTCTATTGTTGTCGCCAAGTCCTTTTCGCATATGCTTAACTTGGCCAATTTAGCTGAAGAGGTCCAGATTTCTCACCGCCGAAGGAACAAGTTGAAGAAAGGAAATTTTGCAGATGAGACCAATGCAACTACAGAATCAGACATTGAAGAAACTCTCAAGAGACTTGTGTTTGATTTGAAGAAGTCTCCTCAGGAAGTTTTTGATGCACTGAAAAACCAGACTGTTGATCTTGTTCTTACTGCTCATCCTACTCAATCAATTCGCCGATCTTTACTTCAAAAGCATGCAAGGATTCGGAATTGTTTATCGCAATTGTATGCCAAAGACATTACTCCTGATGATAAACAGGAGCTTGATGAGTCTCTACAGAGGGAGATTCAAGCTGCATTCCGTACTGATGAAATCAAGAGGACTCCTCCAACACCACAAGATGAGATGAGAGCTGGGATGAGCTACTTCCATGAAACAATTTGGAAGGGTGTTCCGAAATTTCTACGTCGTGTTGATACTGCTTTGAAGAATATAGGGATTAATGAACGTGTTCCTCATAATGCTCCGGTTATTCAATTTTCGTCTTGGATGGGTGGTGATCGTGATGGTAATCCGAGAGTAACTCCCGAAGTGACGAGGGACGTTTGCTTGTTGGCTAGAATGATGGCTGCTAATATGTATTATTCCCAGATAGAAGATCTCATGTTCGAACTGTCTATGTGGCGTTGCAGTGATGAGCTACGTGATCGTGCAGATGAACTTCACAGGTCTTCGAATAAAGACGAAGTTGCAAAACACTATATAGAATTTTGGAAAAAAGTTCCCACAAATGAGCCATATCGTGTCGTGCTGGGTGAGGTTAGGGACAGACTCTATCAGACTCGTGAACGTTCTCGCCATTTGCTAGCTCATGGGTACTCTGACATTCCAGAGGAAGCAACTTTCACCAATGTTGAAGAGTTCCTGGAACCTCTTGAAGTTTGTTACAGATCGCTCTGTGCTTGTGGTGATCGTTCAATTGCTGACGGAAGCCTTCTTGATTTTTTACGGCAAGTATCCACATTTGGTCTGTCACTTGTGAGGCTTGATATCAGGCAAGAGTCCGACCGTCACACTGATGTGATGGACGCCATTACCAAGCATTTGGAAATTGGCTCCTACCTGGAATGGTCGGAAGAAAAAAGACAAGAATGGCTTTTGTCTGAACTGAGCGGCAAAAGGCCATTGTTCGGACCCGACCTTCCCAAAACTGAAGAAATTAGAGATGTTTTGGACACATTTCATGTCCTGGCAGAACTACCACCAGACAACTTTGGCGCGTATATCATATCAATGGCAACTGCACCATCTGATGTGTTAGCGGTTGAACTTCTACAACGTGAATGCCATATCAAGCATCCATTAAGAGTTGTCCCATTGTTTGAGAAGCTTGCAGATCTTGAGGCTGCTCCTGCTGCTTTGGCTCGGTTGTTCTCAGTAGATTGGTACAAAAATAGGATCGACGGGAAGCAAGAAGTCATGATTGGGTATTCAGATTCAGGAAAAGATGCTGGAAGGTTTTCTGCGGCATGGCAGCTATATAAGGCTCAAGAGGATCTCATAAAAGTAGCTGAGAAATTTGGCGTTAAGCTAACCATGTTCCACGGCCGTGGTGGAACTGTTGGAAGAGGAGGTGGTCCTACTCACCTTGCTATCCTGTCTCAACCTCCAGGCACAATCCATGGATCGCTTCGTGTAACAGTCCAAGGTGAAGTTATTGAGCAATCGTTTGGAGAGCAACACTTGTGCTTTAGAACACTTCAACGTTATACTGCTGCTACTTTAGAACATGGAATGCATCCTCCTATTTCTCCAAAACCAGAATGGAGAGCTTTGATGGATCAGATGGCTGTCATTGCTACTGAGGAATATCGTTCTATTGTATTCAAGGAACCACGCTTTGTTGAGTATTTCCGTCTGGCTACACCAGAGTTAGAGTACGGTCGGATGAACATTGGAAGTCGACCAGCAAAGCGAAGGCCTACTGGTGGCATTGAAACACTCCGCGCAATTCCTTGGATCTTTGCGTGGACACAGACAAGGTTTCATCTTCCAGTGTGGCTAGGCTTTGGAAAAGCATTTAAACAGGTTATTGAGAAGGATGCTGGGAATCTTAATATGCTGCAAGAGATGTACAACCAGTGGCCTTTCTTTAGGGTCACGATTGATTTAGTCGAAATGGTGTTCGCCAAGGGAGACCCCGGAATAGCTGCTCTGAATGATAGGCTCCTTGTTTCAAAGGATCTGTGGCCATTTGGAGAGCAGTTGAGGAAAAAATATGAAGAAACCAAGAATCTCCTCCTTCAGGTGGCTGCACACAAGGATCTTCTTGAAGGAGACCCTTACTTGAAGCAAAGACTCCGGCTGCGCGATTCTTACATTACTACCTTAAACGTTTTCCAAGCTTACACATTGAAACGCATTCGTGACCCGAACTTTAATGTGCCGCCGCGCCCACATATCTCGAAAGATTATCTGGAGAAAAGCAAATCCGCTACTGAACTTGTATCACTGAACCCAACAAGTGAATATGCCCCGGGTTTGGAAGACTCCCTCATTCTCTCCATGAAGGGTATTGCTGCTGGCATGCAGAACACTGGT
>PEPC1b_arachis_ipaensis__gene37010
ATGGCGAATAGGAATTTGGAGAAGATGGCATCAATTGATGCACAGTTGAGGCAATTGGCACCAGCAAAAGTGAGTGAGGATGATAAGCTTATTGAGTATGATGCTCTTCTTTTGGATCGCTTCCTTGATATTCTTCAAGATTTACATGGTGAAGATCTCAGAGAAACGGTTCAAGAAGTGTATGAGCTTTCTGCTGAGTATGAAGGCAAGCATGATCCTAAGAAACTTGAAGAACTTGGCAAAGTGATAACCAGTTTAGATGCCGGGGACTCTATCGTCGTAGCGAAGTCCTTCTCACATATGCTTAACCTTGCCAACTTAGCGGAAGAAGTTCAGATTGCTCATCGCCGAAGGAACAAGTTGAAGAAGGGTGATTTTGTGGATGAGAACAATGCAACCACTGAATCAGACATTGAAGAAACTCTCAAGAAACTTGTATTGAACCTGAAGAAGTCCCCTCAGGAAGTTTTCGATGCGCTGAAGAACCAGACAGTTGATCTGGTTCTTACTGCTCATCCTACTCAATCCATTCGTAGATCATTGCTTCAAAAGCATGGAAGGATCCGGAATTGTTTATCTCAGCTGTACGCCAAAGACATCACTCCTGATGATAAGCAGGAGCTTGATGAGGCTCTGCAGAGGGAGATTCAAGCTGCATTTCGAACGGACGAAATCAGGAGAACTCCTCCAACACCACAAGATGAGATGAGAGCAGGAATGAGCTACTTCCACGAT------------------------------------------------------------------------------NNATACAATGCTCCTCTTATTCAATTCTCATCTTGGATGGGTGGTGATCGCGATGGTAATCCGAGAGTGACTCCTGAAGTGACAAGGGATGTTTGCTTACTAGCTAGAATGATGGCTGCTAATTTGTATTATTCCCAGATAGAAGATCTTATGTTTGAATTGTCTATGTGGCGCTGCAACGATGAGCTACGCGTTCGCGCGGACGAACTTCACGGATCATTCAAGAAAGATGAAGTTGCAAAACACTATATAGAATTTTGGAAAAAGATTCCGGCAAATGAACCGTATCGTGTGATACTGGGTGATGTGAGGGATAGACTGTACAAGACTCGGGAGCGGTCTCGCCATTTACTCGCTCAGGGTTACTCTGACATTCCAGAGGAAGCAACTTTCACCAATGTGGAGGAGTTCCTGGAGCCTCTTGAGCTATGTTACAGATCACTGTGTGCTTGTGGCGATCGCGCAATTGCTGACGGAACCCTTCTTGATTTCTTAAGACAAGTTTCCACCTTCGGACTGTCACTAGTAAGGCTTGACATCAGGCAAGAGTCGGACCGTCACACGGACGTGATGGATGCCATCACAAAGCATTTGGGAATCGGATCCTACCAGGAATGGTCGGAGGAGAAGAGACAAGAGTGGCTTCTAGAAGAATTAAGCGGGAAGCGACCGTTGTTTGGACCTGACCTTCCAACAACCGAAGAAATCAGAGACGTTCTGGACACATTTCATGTCATAGCAGAGCTTCCAGCAGATAACTTCGGAGCCTATATCATATCAATGGCAACCGCACCGTCCGATGTGCTGGCGGTTGAGCTTCTTCAACGCGAATGCCGGATCAGGCATCCGTTAAGAGTTGTCCCGTTGTTTGAGAAGCTCGCAGATCTCGAGGCTGCTCCGGCCGCCTTGGCTCGCTTGTTTTCGGTAGAATGGTATAGAAACAGGATCAATGGGAAGCAAGAAGTCATGATTGGGTACTCCGATTCCGGAAAAGATGCCGGAAGATTCTCTGCAGCATGGCAGCTGTATAAGGCTCAAGAGGATCTTATAAAGGTAGCCAAGAAGTATGGGGTCAAGCTAACAATGTTCCATGGTCGCGGCGGGACGGTTGGAAGAGGAGGCGGGCCTACTCACCTTGCTATCCTCTCCCAACCTCCGGACACTGTCCATGGATCACTTCGTGTCACGGTTCAGGGTGAAGTAATTGAGCAGTCATTCGGGGAGCAGCATTTGTGCTTCAGAACACTTCAAAGGTTCACTGCTGCCACCTTAGAGCACGGTATGAACGCCCCAATTGCACCGAAGCCAGAATGGCGTCAGCTTATGGATGAGATGGCCGTCATTGCCACAGAGGAGTACCGATCAATTGTGTTCAAGGAGCCACGATTCGTGGAATACTTTCGCCTAGCTACCCCGGAGTTAGAGTACGGAAGGATGAACATTGGAAGTAGACCAGCGAAGAGAAAGCCTAATGGAGGCATTGAAACTCTGCGTGCAATTCCTTGGATCTTTGCGTGGACGCAGACAAGGTTTCATCTTCCGGTATGGCTAGGCTTTGGATCTGCATTTAAACATGTTATTCAGAAAGATGTTAGAAATCTCAACATGCTACAAGAGATGTACAACAATTGGCCTTTCTTTAGAGTCACCATTGATTTAGTGGAAATGGTGTTCGCCAAGGGCGATCCAGGTATCGCTGCTCTGAATGATAGGCTTTTGGTTTCTAAAGATTTATGGCCCTTTGGGGAGCAGTTGAGGAACAAATATGAAGAAACTAAGAAACTCCTCCTTCAGGTGGCTGGACACAAGGATCTTCTAGAAGGTGACCCCTACTTGAAGCAAAGGCTCCGGCTGCGTGATTCCTACATCACTACCCTGAATGTTTTCCAAGCTTACACATTGAAACGCATCCGCGATCCGAACTACAACGTGAATGTGCGCCCACGAATATCTAAAGAATCATTAGACATCAGCAAATCGGCCGACGAATTAGTCTCGCTGAACCCAACAAGTGAATATGCTCCGGGTTTGGAAGACACCCTCATCCTCACCATGAAGGGTATCGCTGCCGGAATGCAGAACACCGGT
>PEPC2_arachis_ipaensis__gene23112
ATGACAGACACCACAGATGATATAGTAGAAGATATCTCATTCCAAACCTTTGAAGATGACTGTAGGCTACTTGCCAATCTCTTCAACGATGTCTTGCAGCGTGAGGTCGGAACCAAGTTCATTGAGATGCTCGACAAAATCCGTGTCCTTGCACAGAGTGGTTGTAACATGAGACAAGCAGGGATTGAGGACATGGCAGAGTTGCTAGAGAAACAATTGGCTTCAAAGTTGTCCAAGTTGTCATTGGACGAAGCTCTCACCATTGCACGTGCATTAAGCCATTATCTTACTTTGATGGGTATAGCTGAGACCCGTCACAGGCTTCGTAAGGGA---AACACAGCACTTGTTGCAAAATCTTGTGATGACATCTTTAACCAATTGGTGCAAGGTGGAGTTACTCCAGATGAGCTTTATAACACAGTTTGCAAGCAGGAGGTTGAAATCGTTCTTACAGCTCATCCTACACAAATTAATCGTCGCACTTTACAATACAAACACATTAAAATTGCTCATCTTTTGGACTATAATGCTCAACTTGATCTTAGCACTGAAGATCGAGAAATGGTGATTGAAGATCTGGTGAGAGAGATAACTTCAATTTGGCAAACAGATGAGCTTAGGCGCCAAAAGCCTACACCAGTTGACGAAGCTAGGGCTGGATTGAATATTGTGCATCAATCACTTTGGAAAGCTATTCCCCGTTATTTACGCCGAGTTAGCAATGCTCTAAAGAAGCATACAGGAAAACCGCTTCCGTTGACATGTACTCCCATAAGATTTGGATCTTGGATGGGAGGTGACAGAGATGGAAACCCAAATGTGACAGCAAAGGTAACAAAGGACGTTTCAGTTTTATCTAAATGGATGGCAATTGATCTCTATATACAAGAAGTGGATAGCTTGAGATTTGAGCTATCCATGAATAGGTGCAGTGATAAGTTGTTGAAACTAGCTCGTGAAATTGTAGGAGATGCAAATAAT---GAGAATCATCGTGAGCATCGATCTCAATCTACGAGCAGAAGTCAATCAAAACAACCTAATCAACAGGCTTCTTCTCTTCCAACTCACCTTCCTGCTACAGCTCATTTACCCACTTTTGCTGCACATGGTGAATCTCACCATCCCAGACTAGACATGCCAGGACGTGATCCAAAGCAACCCAAGAACAAGGCCAGCGAGGTTTCATATCCGACG---------------------------------------ACATCTAAGAAAGACGGTCAA---AGTACTAAATCAGAAACAATGCAACGCTCTCCTTCTTTCAACTCTTCTAGTCAACTCCTTGCACAGAGGAAGCTCTTTGCAGAATCCCAAATAGGAAGATCAAGCTTTCAAAAACTTTTGGAGCCAAAGCCTTCTGATGGTCCTGGATTTGCTCCTTATAGAGTTGTACTTGGACATGTAAAAGATAAGCTTCAAAGAAGTCAAAGTCGGCTAGAGTTTCTTCTAGAGGATTGTCCATGTGAGCAAAATCCATCTGATTTTTATGAAACAACAGAACAGCTTTTGGAACCTCTGCTCCTCTGTTATGAATCTCTGCAATCATGTGGATCTGCAGTGCTAGCAGATGGTCGACTAGCTGACTTAATTCGAAGAGTTTCTACCTTTGGAATGATGTTAATGAAGCTTGATTTGCGTCAGGAATCTACTAGACATTCTGAAACAGTTGATGCAATTACCAAGTACTTGGGAATGGGTACATACAGTGAGTGGAATGAAGAGAAGAAATTGGACTTCTTAACCAAAGAGTTGAAAGGGAAAAGACCATTGGTTCCTCCTAGTATAGAGGTTGCGCCTGATGTTCAAGAAGTCTTAGATACCTTTCGTGTTGCTGCTGAGTTGGGAAGTGATTCACTTGGTGCCTATGTGATCTCTATGGCTTCAAATGCAAGTGATGTCCTTGCAGTAGAGCTTTTACAAAAGGAAGCACGACTTGCTGTCCATGGGGAGAAGGGAAGTCCATGTCCCGGTGGAACGCTACGCGTTGTTCCGCTATTTGAAACTGTGAAGGACCTAAGGGGGGCTGGTTCGGTTATTCGAAAACTTCTATCAATAGATTGGTATCGGCAACACGTCATTAAGAACCATAACGGACACCAAGAGGTCATGGTTGGGTATTCTGATTCTGGCAAAGATGCTGGGCGCTTTACTGCTGCTTGGGAACTTTATAAAGCTCAGGAGGATGTTGTAGCTGCTTGCCATGAATATGGTATTAAAGTTACTTTGTTCCATGGCCGTGGAGGCACTATTGGTCGTGGTGGTGGCCCAACGTATCTAGCTATTCAGTCCCAACCACCAGGCTCTGTCATGGGAACCCTTCGTTCGACTGAACAAGGAGAGATGATCCAAGCCAAGTTTGGGTTGCCAGACACAGCTATTAGACAACTTGAAATATATACAACAGCTGTGTTACTTGCTACACTTCGTCCACCTCTTCCACCTCGAGAAGAAAAATGGCGTAGTTTAATGGAAGACATTTCAAAAATAAGCTGTCAGAGTTACCGTAGTGTAGTTTATGAGAATCCAGAATTCCTTTCTTATTTCAATGAAGCCACGCCGCAAGCAGAGCTTGGCTTCCTTAACATAGGTAGTCGCCCTGCGAGACGGAAGAGTACAACAGGAATTGGACACCTTCGAGCCATACCATGGGTTTTTGCATGGACCCAAACCAGGTTTGTTCTTCCAGCTTGGCTTGGAGTTGGTGCCGGTTTACAAGGTGCTTGCGAGAAAGGGCACACTGAGGAGCTAAAAGCCATGTACAAAGAGTGGCCTTTCTTTCAAAGTACCATAGACCTAATTGAGATGATTTTGGGAAAAACAGACATTTATATTACCAAACACTATGATGATGTTCTTGTGTCTGAGAAGCGAAAAGATCTCGGTCGTCAACTAAGGAATGAACTCGTAACCACCGGGAAATTTATACTAGTGATTAGTGGGCATGGGAAAATTCAACAGAACAACAGGATCTTGAGGAGGCTTATTGAGAGCAGACTTCCCTTCCTAAATCCAATGAACATGTTACAAGTAGAGATACTTAAGAGGTTAAGAAGTGATGATGACAATACGAAAGCTAGAGATGCTTTGCTCATAACCATAAATGGTATTGCTGCTGGGATGAGGAATACAGGA
>PEPC2_lupinus_angustifolius__gene33366
ATGACGGACACCACAGATGATATTGCTGAGGAAATCTCGTTTCAGAGCTTCGATGATGATTGCAAGTTGCTTGGAAATCTTCTTAATGACATTTTGCAACGTGAGGTTGGATCAAACTTCATTGACAAACTCGAAAGGATTCGAGTCCTTGCTCAGAGTGGTTGTAATATGAGGCAAGCAGGGATTGAGGACATGGCAGAGCTGCTTGAGAAGCAATTGGCTTCAGAGTTATCAAAGATGTCACTAGAAGAAGCTTTCACCATTGCTCGTGCCTTTAGCCATTATCTTACTTTGATGGGTATTGCTGAAACCCATCATAGGGTTCGTAAAGGAGGGAATCTAGCACAAGTTGCAAAATCTTGTGATGATATCTTTAACCAGCTGGTGCGGGGTGGAGTTTCCCCTGATGAGCTTTACAACACAGTCTGCAAACAGGAGGTTGAAATTGTTCTTACAGCTCATCCTACTCAAATTAATCGCCGGACCTTACAATACAAACACATCAGAATAGCTCATCTTTTGGAATTTAAAGATCGGCCTGATCTTAGCGTTGAAGATCGAGAAATGGTGATTGAAGATCTGGTGAGAGAGATAACTTCAATATGGCAGACAGATGAGCTTAGACGTCAAAAACCCACCCCCGTTGATGAAGCTAGAGCTGGTTTGAATATCGTGGAGCAGTCACTCTGGAAGGCTGTTCCTCACTATTTGCGTCGAGTCAGCAATGCTTTAAAGAAGCATACGGGAAAGCCACTTCCTTTGACTTGCACTCCCATTAAGTTTGGATCTTGGATGGGAGGTGATAGAGATGGAAACCCAAATGTGACATCCAAGGTCACCAAAGATGTTTCACTTCTATCCAGATGGATGGCATTTGACCTCTATATTCGGGAAGTTGATAGCCTTAGATTTGAGCTATCGATGAACCAGTGCAGTGATATGTTGTCAAGACTGGCACATGAAATTCTTGAAGAAACTACTAATCCTGAGAATCGCCGTGAGAATTGGAATCAATCCGGGAATAGAACTCAT---------------------------TCACTTCCAACAAAACTTCAAGCTAGAGCTCATTTACCCTCTTTCGCTGAAAATGGTGAATCTCAGCATCCCAGACTAGACATGCCAGGCCATGATTACACGCAACTCAATCACAAGGGAGGTGATATTTTGTCAAGTTCAACTGCATCAAAAAGGGGCAGTTCCAATACTCAGTCACCGCAAAAAAGTTCTACA---------ATTGCTAGTCCATCTGCAGTTTCACCCTCA---TCTTCTTCCAATTCTGTTCCACTACTTGGTCAGAGGAAGTTGTTTGCAGAATCCAATATAGGAAGGTCCAGTTTTAAGAAGCTTCTGGAGCCATCACTCCCCCAGTTTCCTGGACTTGCTCCTTATAGGATTGTACTGGGGAATGTAAAAGATAAGCTTGAGAAAAGCCGCAAACGCCTAGAGCTTCTTCTTGAGGATATTCCATGTGACTATGATCCTATGGATTACTATGAAACATCTGATCAGCTTTTGAAACCTCTGCTTCTCTGCTACGAATCTCTTCAATCATGTGGATCTGGTATGCTTGCTGATGGTCGACTTGCTGATCTGATCCGTAGAGTTGCTACCTTTGGAATGGTGCTAATGAAGCTTGATTTGCGTCAGGAATCTGGAAGACATGCTGAGACACTTGATGCGATTACGAAGTATTTGGATATGGGTACTTACAGCGAATGGGATGAAGAAAAGAAACTGAACTTCTTAACAAGAGAACTGAAAGGGAAGAGGCCATTAGTTCCTCTAAGTATAGAGGTTCCTCCTGATGTTCAAGAAGTCTTGGACACTTTCCGAATTGCTGCTGAGCTAGGGAGTGATTCACTTGGAGCCTATGTGATCTCTATGGCCTCAAATGCAAGTGATGTCCTTGCAGTAGAGCTTTTACAGAAGGATGCACGACTTGCTGTTGTTGGGGGGTTAGGAAGACCATGTCCTGGTGGAACGTTGCGTGTGGTTCCTCTATTTGAAACTGTGAAGGACCTGAGAGCAGCTGGTTCAGTTATTCGAAAACTTTTATCAATAGACTGGTACCGTGAACACATTATTAAGAACCATAATGGGCATCAAGAGGTTATGGTTGGATATTCTGATTCGGGTAAAGATGCTGGCCGCTTCACTGCTGCTTGGGAGCTTTACAAAGCTCAGGAGGATGTTGTAGCTGCTTGCAATGAATATGGCATCAAGGTTACACTGTTCCATGGCCGTGGAGGGAGTATTGGTCGAGGTGGTGGCCCGACATATCTGGCTATCCAATCCCAACCACCTGGCTCTGTAATGGGAACACTTCGGTCTACTGAGCAGGGAGAGATGGTAGAGGCCAAGTTTGGATTGCCAAAGGTTGCTGTTAGACAACTTGAAATATACACAACTGCAGTGCTGCTCGCAACCCTTCGTCCACCTCACCCACCCCGAGAAGTAAAATGGCGTAATGTCATGGAAGAGATCTCAAAGATCAGTTGCCAGTGTTACCGCACAACAGTTTATGAAAATCCAGAGTTCCTTGCCTACTTCCATGAAGCCACACCTGAAGCAGAACTCGGGTTCCTGAACATAGGTAGCCGCCCCGCAAGAAGAAAGAGCTCAACAGGAATCGGACACCTTCGTGCAATTCCATGGATATTTGCTTGGACTCAAACCAGATTTGTTCTTCCAGCTTGGCTTGGAGTTGGAGCAGGTCTAAAAGGCGCTTGTGAGAAAGGTTATACTGAAGAGCTGAAAGCCATGTACAAAGAGTGGCCTTTCTTTCAAAGTACAATAGACCTTATTGAGATGATTTTGGGTAAAGCAGACATCCCTATAGCCAAGCACTACGATAAAGTCCTTGTGTCGGAGAAGAGGCAAGAGCTTGGTCGCGAACTAAGGGGCGAGCTCATGACAGCCGAAAAGTTTGTACTGGTGATTAGTGGTCATGAGAAACTTCAGCAGAACAATAGAAGTTTGAGGAGGCTGATTGAGAATAGACTTCCCTTCCTTAATCCTATGAACATGTTGCAGGTGGAGATATTGAAGAGGTTAAGACGCGACGACGACAACCTTAAAATCAGAGATGCTCTGCTTATTACTATCAATGGGATTGCTGCTGGGATGAGGAATACAGGT
>PEPC2_cajanus_cajan__gene17193
ATGACTGACATCACTGATGATATTGCTGAGGAAATCTCCTTCCAGAGCTTCGATGATGACTGCAGGTTGCTCGGTAATCTCCTCAATGACATTCTCCAGCGTGAGGTTGGCACCAACTTGGTTGACAAAATCGAAAGGATTCGAGTCCTTGCTCAGAGTGGTTGTAACATGAGGCAAGCCGGTATTGTCAACATGGCAGAGCTGCTTGAGAAGCAGTTGGCTTCAGAGTTGTCAGAGATGACACTAGAAGAAGCTTTCACCCTTGGTCGTGCCTTCAGCCATTATCTTACTTTGATGGGTATAGCTGAGACCCATCATAGGGTTCGTAAAGGAGGGAATGTGGCACAAATTGCAAAATCTTGCGATGATATATTTAATCAGCTGGTACAGGGTGGTGTTCCCCCAGATGAACTTTATGACACAGTCTGCAAGCAGGAGGTTGAAATTGTTCTTACTGCTCATCCCACTCAGATTAACCGTCGAACCTTACAATTCAAACACATTAGAATTGCTCATCTTTTGGATTATAATGATCGGCCTGATCTCAGCGTGGAAGATCGAGAAATGGTGATCGAAGATCTGGTGAGAGAGATTACTTCAATATGGCAGACAGATGAGCTAAGGCGACAAAAACCCACTCCAGTTGATGAAGCTAGAGCCGGTTTCAATATTGTGGATCAGTCGCTTTGGAAAGCTGTCCCTCATTATTTACGTCGTGTCAGCAATGCTTTAAAGAAGCATACAGGAAAGCCACTGCCATTGACTTGCACTCCCATAAAGTTTGGATCTTGGATGGGAGGTGATAGAGATGGAAACCCAAATGTGACAGCAAAGGTCACAAAAGACGTTTCACTTCTATCTAGATGGATGGCAATTGACCTCTATATTCGGGAGGTGGATAGCCTCAGATTTGAGCTATCCATGAACCAGTGCAGTGATAGGTTGTCAAGACTGGCACATGAAATTCTAGAAGCTAACCATGAG---AAGCATCGCCGTGAGAATTGGAATCAATCTGTGAATAGAAGTCAT---------------------------GCACTTCCAACACAACTTCCAGCTAGAGCTCATTTACCTTCTTTTGCTGAAAAAGGTGAATCTCAGCATCCCAGACTAGACATTCCAGGACCTGATTACATGCAATCCAATCACAAGGATGGTGGGGTTTCTTTAAGCTCAACTACATTAAAAAATGTCAGTCCCAACATTCGATTATCAGTGACAAATTCAGCAAATTCC---AGTGCTTCTTCAACTGCA---AATTCATCC---TCTACTTTCAATTCT------------GGTCAAAAGAAATTGTATGCAGAACCCCAGACAGGAAAGTCCACTTTTCAGAAGCTTTTGGAGCCAATGCTTCCTCAACTTCCAGGAATTGCTCCTTATAGAATTGTCCTGGGGAATGTTAAGGATAAGCTTGAGAAAAGTAGAAGACGGTTAGAACTTCTTCTTGAGGATGTTGCATGTGACTATGATCCTTTGGATTACTTTGAAACATCTGATCAGCTTTTGGAACCTCTGCTCCTCTGTTATGAATCTCTGCAATCATGCGGATCTGGGGTGCTAGCTGATGGTCGACTTGCTGATCTGATTCGGAGAGTTGCTACCTTTGGAATGGTGTTAATGAAGCTTGACTTGCGTCAGGAATCTGGGAGACATGCAGAAACACTTGATGCAATCACAAGGTATTTGGATATGGGTACTTATAGTGAATGGGATGAAGAAAAGAAGTTGGACTTCTTAACAAGAGAACTAAAAGGGAAGAGGCCTCTTGTTCCTGTTAGTATAGAGGTTCCTTCTGATGTTAAAGAAGTCCTGGACACATTCCGAATTGCCGCTGAACTGGGGAGTGACTCACTTGGAGCTTATGTGATCTCTATGGCCTCAAATGCAAGTGATGTCCTTGCAGTAGAGCTTTTACAGAAGGATGCACGGCTTGCTGCTATCGGAGAGTTGGGAAAAGCATGTCCTGGTGGAACGTTGCGGGTGGTGCCTCTGTTTGAAACTGTGAAAGACCTTAGAGGAGCTGGTTCAGTTATTCGGAAACTTTTATCAATTGACTGGTACCGTGAACACATCATTAAAAACCATAATGGACATCAAGAGGTCATGGTTGGATATTCCGATTCTGGTAAAGATGCTGGCCGCTTTACTGCTGCTTGGGAACTTTACAAAGCTCAGGAGGATGTTGTTGCTGCTTGCAATGATTATGGTATAAAGGTTACACTATTCCATGGCCGTGGTGGGAGCATTGGTCGTGGTGGTGGCCCAACTTATCTGGCTATTCAGTCCCAACCCCCTGGGTCTGTGATGGGAACCCTTCGGTCTACTGAGCAGGGAGAGATGGTAGAGGCCAAGTTTGGATTGCCACAGATAGCTGTCAGGCAACTTGAGATATACACAACAGCAGTGCTACTTGCAACCCTTCGTCCACCTCTCCCACCACGAGAAGAAAATTGGCGTAATGTCATGGAAGAGATCTCAAACATCAGTTGCCAGAGTTACCGCAGCGTGGTGTATGAAAATCCTGAATTCCTATCCTACTTCCATGAAGCCACACCGGAGGCAGAACTTGGCTTCCTCAACATAGGTAGCCGCCCTACAAGAAGGAAGGCCAGCCGAGGAATTGGACACCTTCGTGCGATTCCTTGGTTATTTGCATGGACTCAAACAAGATTTGTTCTTCCAGCTTGGCTTGGAGTTGGAGCAGGTCTAAAAGGAGCTTGTGAGAAAGGTCACACTGAAGAGCTTAAAGCCATGTACAAAGAATGGCCTTTTTTTCAAAGTACCATAGACCTTATTGAGATGGTTTTGGGCAAAGCAGATATTCCTATAGCTAAGCACTATGATGAAGTCCTTGTGTCACAGGAGAGGCAAGAGCTTGGCCGAGAATTAAGAAGTGAGCTCATGACAGCTGAAAAGTTTGTGATGGTGATTAGTGGGCATGAGAAACTTCAGCAGAATAATAGGAGCTTGAGGAGGCTCATTGAGAATAGACTTCCCTTTCTCAATCCCTTGAACATGTTGCAAGTGGAGATACTCAAGAGGTTGAGACGTGATGATGACAACCTTAAAATCAGAGATGCTTTGCTTATCACCATAAATGGGATTGCTGCAGGGATGAAGAATACAGGT
>PEPC2_glycine_max__gene___GLYMA10G34970
ATGACTGACATCACTGATGATATTGCTGAGGAAATCTCCTTCCAGAGCTTCGATGATGACTGCAGGTTGCTTGGTAATCTCCTCAATGACATTCTCCAGCGTGAAGTTGGCACCAACTTGCTTGACAAGATCGAAAGGACTCGAGTCCTTGCTCAGAGTGGTTGTAATATGAGGCAGGCGGGTATTGTAAACATGGCAGAGATGCTTGAGAAGCAGTTGGCTTCGGAGTTATCAAAGATGACACTAGAAGAAGCTTTCACCCTTGCTCGTGCCTTCAGCCATTATCTTACTTTGATGGGTATAGCTGAGACCCACCATAGGGTTCGTAAAGGAGGGAATATGGCACAAATTGCAAAATCTTGCGATGATATATTTAACCAGCTGGTGCAGGGTGGAGTCCCCCCAGAAGAACTTTATGACACAGTCTGCAAGCAGGAGGTTGAAATTGTTCTCACTGCTCATCCCACACAGATTAACCGTCGAACCTTACAGTTTAAACACATTAGAATTGCTCATCTTTTGGATTACAATGATCGACCTGATCTTAGCACTGAAGATCGAGAAATGGTGATTGAAGATCTGGTGAGAGAGATAACTTCAATATGGCAGACAGATGAGCTTAGGCGCCAGAAACCCACTCCAGTTGATGAAGCTAGAGCTGGTTTCAATATTGTGGAGCAGTCACTCTGGAAAGCTGTCCCTCATTATTTACGTCGTGTCAGCAATGCATTAAAGAAGCATACAGGAAAGCCACTTCCTTTGACTTGCACTCCCATAAAGTTTGGATCTTGGATGGGAGGTGATAGAGATGGAAACCCAAATGTGACAGCAAAGGTCACAAAAGATGTTTCACTTCTATCTAGATGGATGGCGATTGACCTCTATATTCGGGAAGTGGATAGCCTCAGATTTGAGCTATCCATGAACCAGTGCAGTGATAGGTTGTCAAGATTGGCACATGAAATTCTAGAAGCTAAGCAT------GAGAATCGCCGTGAGAATTGGAATCAGTCTGCGAATAGAAGTCTC---------------------------ACACTTCCAACACAACTTCCAGCTAGAGCTCATTTACCTTCTATTGCTGAAAATGGTGAATCTCGGCATCCCAGACTAGACATTCCAGCACCTGATTACATGCAATCCAATCACAAGGATGGTGGGGTTTCTGTAAGTTCAACTACATCAAAACTTGCCAATCCCAATACTCGATTACCAGGAACAAGTTCAGCAAATTCC---AGTGCTTCTTCAGCT---------------------------------------GCACTTGGTCAAAAGAAATTGTATGCAGAATCCCAGACAGGAAAGTCCACTTTTCAAAAGCTTTTGGAGCCAATGCTTCCTCAACTTCCTGGAATTGCTCCTTATAGAATTGTCCTGGGGAATGTTAAGGATAAGCTTGAGAAAAGTCGTAGACGGTTAGAAATTCTTCTTGAGGATGTTGCATGTGACTATGATCCTTTGGATTACTATGAAACATCTGATCAGCTTTTGGAACCTCTGCTCCTCTGTTATGAATCTCTGCAATCGTGTGGATCTGGGGTGCTAGCTGATGGTCGACTTGCTGATCTGATTCGTAGAGTTGCTACCTTTGGAATGGTGTTAATGAAGCTTGACTTGCGTCAGGAATCTGGGAGACATGCAGAAGCACTTGATGCAATAACACAGTACTTAGATATGGGTACTTACAGTGAATGGGATGAAGAAAAGAAGTTGGACTTCTTAACAAGAGAACTTAAAGGGAAGAGGCCTCTTGTTCCTGTTAGTATAGAGGTTCATCCTGATGTTAAAGAAGTCTTGGATACATTCCGAATTGCCGCTGAACTGGGGAGTGATTCACTTGGAGCTTATGTGATCTCTATGGCCTCAAATGCAAGTGATGTCCTTGCAGTAGAGCTTTTACAGAAGGATGCACGGCTTGCTGCTATTGGGGAGTTGGGAAAAGCATGTCCTGGTGGAACGTTGCGGGTTGTCCCTCTGTTTGAAACTGTGAAAGACCTGAGAGGAGCTGGTTCAGTTATCCGGAAACTTTTATCAATAGACTGGTACCATGAACACATCATTAAGAACCATAATGGACATCAAGAGGTTATGGTTGGATATTCTGATTCTGGTAAAGATGCTGGTCGCTTTACTGCTGCTTGGGAACTTTACAAAGCTCAGGAGGATGTTGTAGCTGCTTGCAATGATTATGGAATAAAGGTTACTCTATTCCATGGTCGTGGAGGCAGTATTGGTCGTGGTGGTGGCCCAACATATCTGGCTATTCAGTCCCAACCCCCTGGCTCTGTGATGGGAACGCTTCGGTCTACTGAGCAGGGAGAGATGGTAGAGGCTAAGTTTGGGTTGCCACAGATAGCTGTTAGACAACTTGAGATATACACAACAGCTGTACTACTTGCAACCCTTCGTCCACCTATCCCACCCCGAGAAGAAAAATGGCGTAATGTCATGGAAGAGATCTCAAACATCAGTTGTCAGTGTTACCGCAATGTAGTGTATGAAAATCCAGAATTCCTGGCCTACTTCCATGAAGCCACACCAGAGGCAGAACTTGGCTTCCTTAACATAGGTAGCCGCCCTACAAGAAGGAAGAGCTCAGTAGGAATCGGACACCTTCGTGCAATTCCCTGGTTATTTGCATGGACACAAACAAGATTCGTTCTTCCAGCTTGGCTTGGAGTCGGAGCAGGTTTAAAAGGAGCTTGCGAGAAAGGTTACACCGAAGAGCTAAAAGCCATGTACAAAGAATGGCCCTTCTTTCAAAGTACCATAGATCTTATTGAGATGGTTTTGGGGAAAGCTGACATTCCTATAGCCAAGCACTATGATGAAGTCCTTGTGTCAAAGGAGAGGCAAGAGCTTGGCCATGAACTAAGAAGTGAGCTCATGACAGCTGAAAAGTTTGTCATGGTTATTAGTGGGCACGAGAAACTTCAGCAGAATAATAGGAGCTTGAGGAGGCTAATTGAGAATAGACTTCCCTTCCTTAATCCCTTGAACATGTTGCAGGTGGAGATACTCAAGAGGTTAAGACGTGATGATGACAACCGTAAGATCAGAGATGCTTTGCTTATCACCATAAATGGGATTGCTGCAGGGATGAAGAATACAGGT
>PEPC2_vigna_radiata__gene17891
ATGACTGACATCACTGATGATGTGGCTGAGGAAATCTCCTTCCAGAGCTTCGATGATGACTGCAGGTTGCTCGGGAATCTCCTCAACGACATTCTCCAGCGCGAGGTTGGCACCAACTTAGTTGACAAGATCGAAAGGATTCGAGTCCTTGCTCAGAGTGGTTGTAATATGAGGCAGGCGGGTATTTTGAACATGGCAGAGCTGCTTGAGAAGCAGTTGGCTTCGGAGTTGTCGAAGATGACACTAGAAGAAGCTTTCACCCTTGCTCGTGCCTTCAGCCATTATCTTACTTTGATGGGCATAGCTGAGACCCATCATAGGGTTCGTAAAGGAGGGAATGTGGCACAAACTGCAAAATCTTGCGATGATATATTTAACCAGCTGGTGCAGGGTGGAGTTTCCCCAGAAGAACTTTATGACACAGTCTGCAAGCAGGAAGTGGAAATTGTTCTCACGGCTCATCCCACACAGATTAACCGTCGAACCTTACAATTCAAGCACGTTAGAATTGCTCATCTTTTGGATTATAACGATCGACCCGATCTTAGCATTGAAGATCGAGAAATGGTGATTGAAGATCTGGTGAGAGAGATAACTTCAATATGGCAGACAGATGAACTGAGGCGCCAAAAGCCCACACCAGTAGATGAAGCTAGAGCTGGTTTCAACATTGTGGACCAGTCACTATGGAAAGCTGTTCCTCATTACTTACGACGTGTTAGCAATGCTCTAAAGAAGCATACAGGAAAGCCACTTCCCTTGACCTGCACTCCCATAAAGTTTGGATCTTGGATGGGAGGTGATAGAGATGGGAACCCAAATGTGACAGCAAAGGTCACAAAAGATGTTTCACTTCTATCTAGATGGATGGCGATTGATCTCTATATAAGGGAGGTGGACAGCCTCAGATTTGAGCTATCCATGAATCAGTGCAGTGATAGGCTGTCAAGACTGGCACATGACATTCTAGAAGCTAAACGT------GATAATCCCCGTGAGAATTGGAACCAATCCGTGAATAGAAGTCCC---------------------------GCACTCCCAACACAACTTCCAGCTAGAGCTCATTTACCTTCCATTGCTGAAAATGGTGAATCTCGGCATCCTAGACTAGACATTCCAGGACCTGATCACATGCAATCTAATCACAAGGATGGTGGGGCTGCCTTAAGTTCATCTACATCGAAAAATCCCAATCCCAATATTCAATCTCAAGGATCAAGTTCAGCAAATTCC---AATGCTTCTTCAGCTCCA---------------------------ACTTCATCTTCTTTTGGTCAAAAGAAATTGTATGCAGAACCCCAGACAGGAAAGTCCACTTTTCAGAAGCTTTTAGAGCCAATGCTGCCTCAACTTCCTGGAATTGCTCCGTATAGAATTGTCCTGGGGAATGTTAAGGATAAGCTTGAGAGAAGTCGTAGACGATTAGAACTACTTCTTGAGGATGTGGCTTGTGACTATGATTCTTCGGAGTACTATGAAACATCCGATCAGCTTTTGGAACCTCTGCTTCTCTGTTACGAGTCTCTGCAATCATGTGGATCTGGGGTGCTAGCTGATGGTCGACTTGCTGATTTGATTCGTAGAGTTGCTACCTTTGGAATGGTGTTGATGAAGCTAGACTTGCGTCAGGAATCTGGGAGACACGCAGAAGCACTTGATGCAATAACAGAGTATTTAGATATGGGTACTTACAGTGAATGGGATGAAGAAAAGAAGTTGGACTTTTTAACAAAAGAACTCAAAGGGAAGAGGCCTCTAGTTCCTCTTAGTATAGAGGTTCCTTCTGATGTTAAAGAAGTCTTGGATACATTCCGAATTGCTGCTGAACTAGGGAGTGATTCACTAGGAGCTTATGTGATTTCTATGGCCTCAAATGCAAGCGATGTCCTTGCAGTAGAGCTTTTGCAGAAGGATGCACGGCTTGCTGCTATTGGTGAGTCAGGAAAAGCATGTCCTGGTGGAACGTTGCGAGTGGTACCTCTGTTTGAAACTGTGAAAGATCTGAGAGGAGCTGGTGCTGTTATCCGTAAACTTCTATCAATAGACTGGTACCGTGAACACATCATTAAGAACCACAACGGACATCAAGAGGTTATGGTTGGATATTCTGATTCGGGTAAAGACGCTGGTCGCTTTACTGCTGCCTGGGAACTTTTCAAAGCTCAGGAGGATGTTGTAGCGGCATGCAATGATTATGGGATAAAGGTTACACTATTCCATGGCCGTGGAGGCAGTATTGGTCGTGGTGGAGGGCCAACATATCTGGCTATTCAGTCCCAGCCCCCTGGGTCTGTTATGGGTACCCTTCGGTCTACTGAGCAAGGAGAGATGGTGGAGGCGAAGTTTGGGTTGCCACAAATAGCTGTTAGACAACTTGAGATATACACAACAGCGGTGCTACTTGCAACCCTTCGTCCTCCTATTCCACCTAGAGAAGAAAAATGGCGGAATGTGATGGAAGAGATATCAAACATCAGTTGCCAGTGTTACCGCAATGTAGTGTACGAAAATCCAGAATTCCTAGCCTACTTCCATGAAGCCACACCAGAGGCAGAACTTGGCTTTCTTAACATAGGTAGCCGGCCTGCAAGAAGGAAGAGCTCAAGAGGAATTGGACACCTTCGTGCAATTCCGTGGCTATTTGCATGGACACAAACAAGATTTGTTCTTCCAGCTTGGCTTGGAGTTGGAGCAGGTCTAAAAGGAGCTTGTGAGAAAGGTCTGACTGAAGATCTAAAAGCCATGTACAAAGAATGGCCATTCTTCCAAAGTACCATAGACCTGATTGAGATGGTTTTGGGAAAAGCAGACATTCCTATAGCCAAACACTATGATGAAGTCCTTGTGTCACAGGAGAGGCAAGAGCTTGGTGGTGAACTAAGAAGTGAGCTCATGACTGCTGAAAAGTTTGTACTAGTAATTAGTGGGCACGAGAAACTTCAGCAGAACAATAGGAGCTTGAGGAGGCTGATTGAGAATAGACTTCCCTTTCTCAATCCCTTGAACATGTTGCAGGTGGAGATCCTCAAGAGGTTAAGACGTGATGATGACAACATTAAAATTAGAGATGCTTTGCTTATCACCATAAATGGAATTGCTGCAGGGATGAAGAATACAGGT
>PEPC2_phaseolus_vulgaris__Phvul.007G101300.v1.0
ATGACTGACATCACTGACGATGTTGCTGAGGAAATCTCCTTCCAGAGCTTCGACGATGACTGCAGGTTGCTGGGGAATCTCCTCAATGACATTCTTCAGCGCGAAGTTGGCACCAACTTAGTTGACAAACTCGAAAGGATTCGAGTCCTTGCTCAGAGTGGTTGTAATATGAGGCAGGCTGGTATTTTGAACATGGCAGAGCTGCTTGAGAAGCAGTTGGCTTCAGAGTTGTCAAAGATGACACTAGAAGAAGCTTTCACCCTTGCCCGTGCCTTCAGCCACTATCTTACTTTGATGGGCATAGCTGAGACCCATCACAGGGTTCGTAAAGGAGGGAATATGGCACAAATTGCAAAATCTTGTGATGATATATTTAACCAGCTGGTGCAGGGTGGAGTTCCCCCAGAAAAACTTTATGACACAGTCTGCAAGCAGGAGGTTGAAATTGTTCTCACGGCTCATCCCACTCAGATTAACCGTCGAACCTTACAATTCAAACACGTTAGAATTGCTCATCTTTTGGATTATAATGATCGACCTGATCTTAGCACTGAAGATCGAGAAATGGTGATTGAAGATCTGGTGAGAGAGATAACTTCAATATGGCAGACAGATGAACTAAGGCGCCAAAAGCCCACTCCAGTTGATGAAGCTAGAGCTGGTTTCAACATTGTGGACCAGTCACTATGGAAAGCTGTCCCTCATTACTTACGACGTGTCAGCAGTGCTCTAAAGAAGCATACAGGAAAGCCACTTCCCTTGACCTGCACTCCCATAAAGTTTGGATCTTGGATGGGAGGTGATAGAGATGGAAACCCAAATGTGACAGCAAAGGTCACAAAAGATGTTTCACTTCTATCTAGATGGATGGCAATTGATCTCTATATCCGGGAAGTGGACAGCCTCAGATTTGAGCTATCCATGAACCAGTGCAGTGATAGGTTGTCAAGACTGGCACATGACATTCTAGAAGCTAAACAT------GAGAATCCCCGTGAGAATTGGAACCAATCTGTGAATAGAAGTCCC---------------------------GCACTCCCAACACAACTTCCAGCAAGAGCTCATTTACCTTCTATTGCTGAAAATGGTGAATCTCGGCATCCTAGACTAGACATTCCAGGACCTGATTACATACAATCTAATCACAAGGATGGCGGGGCTGCCTTGAGTTCAAATACATCGAAAAATGCCAATCCCAATATTCAATTATCAGGAACAAGTTCAGCAAATTCC---AGTGCTTCTTCAGCTGGA---------------------------ATTTCATCTTCTTTTGGTCAAAAGAAATTGTATGCGGAACCCCAGACAGGAAAGTCCACTTTTCAGAAGCTTTTAGAGCCAATGCTTCCTCAACTTCCTGGAATCGCTCCTTATAGAATCGTCCTGGGGAATGTTAAGGATAAGCTTGAGAGAAGTCGTAGACGATTAGAACTACTTCTTGAGGATGTCGCATGTGACTATGATCCTTTGGAGTACTATGAAACATCTGATCAGCTTTTGGAACCTCTGCTTCTCTGTTACGAATCTCTGCAATCATGTGGATCCGGGGTGCTAGCTGATGGCCGGCTTGCTGATCTGATTCGTAGAGTTGCTACCTTTGGAATGGTGTTAATGAAGCTCGACTTGCGTCAGGAATCTGGGAGACATGCAGAAGCACTTGATGCAATAACAGAGTATTTAGATATGGGTACTTACAGTGAATGGGATGAAGAAAAGAAGTTGGACTTTTTAATAAAAGAACTGAAAGGGAAGAGGCCTCTAGTTCCAGTTAGTATAGAGGTTCCTTCTGATGTTAAAGAAGTCTTGGATACATTCCGAATTGCTGCTGAACTAGGGAGTGATTCACTAGGAGCTTATGTGATCTCTATGGCCTCAAACGCAAGTGACGTCCTTGCAGTAGAACTTTTACAGAAGGATGCACGGCTTGCTGCTATTGGTGAGTTGGGAAAAGCATGTCCTGGTGGAACGTTGCGAGTAGTACCTCTGTTTGAAACTGTGAAAGACCTGAGAGAAGCTGGTTCAGTTATCCGAAAACTTTTATCAATAGACTGGTACCATGAACACATCATTAAGAACCATAATGGACATCAAGAGGTTATGGTTGGATATTCTGATTCAGGCAAAGATGCTGGTCGCTTTACCGCTGCCTGGGAACTTTTCAAAGCTCAGGAGGATGTTGTAGCAGCATGCAATGATTATGGTATAAAGGTTACACTATTCCACGGCCGTGGAGGCAGTATTGGTCGTGGTGGAGGGCCAACATATTTGGCTATTCAGTCCCAGCCCCCTGGGTCTGTGATGGGAACGCTTCGGTCTACTGAGCAGGGAGAGATGGTGGAGGCCAAGTTTGGGTTGCCACAAATAGCTGTTAGACAACTTGAGATATATACAACAGCCGTGCTACTTGCAACCCTTCGTCCTCCTATTCCACCCCGAGAAGAAAAATGGCGTAATGTGATGGAAGAGATCTCAAACATCAGTTGCCAGTGTTACCGCAATGTAGTGTATGAAAATCCAGAATTCCTGGCCTACTTCCATGAAGCCACACCAGAGGCAGAACTTGGGTTCCTTAACATAGGTAGCCGCCCTGCAAGAAGGAAGAGCTCAAGAGGAATCGGACACCTTCGTGCAATTCCCTGGCTGTTTGCATGGACACAAACGAGATTTGTTCTTCCAGCTTGGCTTGGAGTTGGAGCAGGTTTAGAAGGAGCTTGCGAGAAAGGTCTCACTGAGGATCTAAAAGCCATGTACAAAGAATGGCCATTCTTCCAAAGTACCATAGACCTCATTGAGATGGTTTTGGGGAAAGCAGACATTCCTATAGCCAAGCACTATGATGAAGTCCTTGTGTCACAGGAGAGGCAAGAGCTTGGTCGCGAACTAAGAAGTGAGCTCATGACAGCTGAAAAGTTTGTACTAGTGATTAGTGGGCACGAGAAACTTCAGCAGAACAATAGGAGCTTGAGGAGGCTGATTGAGAATAGACTTCCCTTTCTCAATCCCTTGAACATGCTGCAGGTGGAGATACTGAAGAGGTTAAGACGTGATGATGACAACCGTAAAATCAGAGATGCTTTGCTTATCACCATAAATGGGATTGCTGCAGGGATGAAGAATACAGGT
>PEPC2_cicer_arietinum__gene9231
ATGACGGACACAACAGATGATATTGCTGAGGAAATTTCCTTTCAGAATTTCGATGATGATTGCAGGTTGCTCGGTAATCTTCTCAACGACATTCTCCACCGTGAAGTTGGTACCACCTTCGTTGACAAACTCGAAAGGATTCGAGTCCTTGCTCAGAGTGCTTGTAATATGAGGCAAGCAGGTATTGTAGACATGGCTGAGCTACTTGAGAAGCAATTGGCTTCAGAGTTGTCAAAGATGACACTGCAAGAAGCTTTCACTCTTGCTCGTGCTTTCAGCCATTATCTTACTATGATGGGTATAGCTGAAACTCACCATAGGGTTCGTAAAGGAGGGAATATGGCACAAATTTCAAAATCTTGTGATGATGTATTTAACCAGCTTGTGCAGGGTGGAGTTTCCCCGGACGATCTTTATAACACTGTCTGCAAGCAGGAGGTTGAAATTGTTCTTACAGCTCATCCCACACAAATTAACCGCCGTACGCTGCAGTACAAACACATTAGAATTGCTCATCTTTTGGATTATAATGATCGGCCTGATCTTAGTCCTGAAGATCGAGAAATGCTGATCGAAGATCTGGTGAGAGAGATAACTTCAATATGGCAGACAGATGAGCTTAGGCGCCAAAAACCCACTCCAGTTGATGAAGCTAGAGCTGGTTTAAATATAGTGGAGCAGTCACTCTGGAAAGCTGTTCCTCATTATTTACGTCGAGTCAGCAATGCTTTAAAGAAGCATACAGGAAAGCCACTTCCACTGACTTGCACTCCCATAAAGTTTGGAACTTGGATGGGAGGTGATAGAGATGGAAATCCAAACGTGACGGCAAAGGTCACAAAAGCTGTTTCCCTTCTATCTAGATGGATGGCGATTGACCTCTATATTAGGGAAGTGGATAGCCTCAGATTCGAGCTATCTATGAATCGGTGCAGTGATAGGATGTCAAGACTGGCACATGAAATTCTAGAAGAAGCTAAAGAT---GAGAATCGCCGCGAGAGTTGGAATCAATCCATGAATAGAAGTCAA---------------------------TCACTTCCAACACAACTTCCAGCTAGAGCTCATTTACCCTCTTTCGCTGAAAATGGCGAATCTCAGCATCCTAGACTTGACATTCCAGGACCTGAT---------------CACAAGGATGGTGGGATTTCTCCAAGTTCAAGTGCATTTACAAATGGAAATCCCAGTATTCAAGTATCAGTAACAGGTTCCGCAAATTCC---AGTGCTGCTTCAGCTGCAATTCCATCTTCT---CCTACTTTCAATTCCAGTCAACCACTTTCGCAGAGGAAATTGTTTACAGAATCCCAAACAGGAAAGTCCACTTTTCAGAAGCTTTTAGAACCACAGCTCCCTCAACTTCCTGGAATTGCTCCTTATAGAGTTGTCCTGGGAAATGTAAAGGATAAGCTTGAAAAAAGCCGTAGACGGTTAGAACTTCTTCTTGAGGATGTTGCATGTGATTATGATCCTTTGGATTATTATGAAACAGCTGACCAGCTTTTGGAACCTCTGCTCCTCTGTTATGAATCTCTGCAATCATGTGGATCTGGGGTGCTAGCTGATGGTCGACTTGCTGATCTCATTCGTAGAGTTGCTACCTTTGGAATGGTTTTAATGAAGCTTGACTTACGCCAGGAATCTGGGAGACATGCCGAAACGCTTGATGCAATTACAATGTATTTGGATATGGGTACTTACAGTGAATGGGATGAAGAAAAGAAACTGGAATTCTTAACAAGAGAACTCAAAGGGAAGAGGCCACTAGTTCCTGTTAGTATAGAGGTTCCTGCTGATGTTAAAGAAGTTTTGGATACATTCCAAATTGCTGCTGAACTAGGGAGTGATTCACTTGGAGCCTATGTGATCTCTATGGCCTCAAGTGCAAGTGATGTCCTTGCAGTAGAGCTTTTACAGAAGGATGCACGGCTTGCTGCTATTGGGGAGTCGGGGAGAGCATGTCCCGGTGGAACGTTGCGGGTGGTCCCGCTATTTGAAACTGTGAAGGACCTAAGAGGAGCTGGTTCAGTCATCCGGAAACTGTTATCAATCGACTGGTATCGTGAACACGTCATTAAGAACCACAATGGGCATCAGGAGGTTATGGTTGGATATTCTGATTCTGGTAAAGATGCTGGCCGCTTCACCGCTGCTTGGGAACTATACAAAGCTCAGGAGGATGTTGTAGCTGCTTGCAATGACTATGGTATTAAAGTTACACTTTTCCATGGGCGTGGAGGCAGTATTGGTCGAGGTGGTGGCCCAACATATTTGGCTATTCAATCCCAACCACCCGGATCTGTGATGGGAACACTTCGTTCGACTGAGCAGGGAGAGATGGTAGAGGCCAAGTTTGGGTTGCCACAGATAGCTGTTAGACAACTTGAAATATACACTACAGCAGTGCTACTTGCAACACTTCGTCCACCCCTCCCACCCCGAGATGAAAATTGGCGTAATCTCATGGAAGAAATCTCAGAGATCAGTTGCCAGTGTTACCGCAATGTAGTCTACGAAAACCCAGAGTTCCTTTCCTACTTCCACGAAGCCACACCTGAAGCAGAACTCGGCTTCCTCAACATAGGTAGCCGCCCTGCAAGAAGGAAGAACACGAGGGGAATCGGACACCTACGTGCTATTCCCTGGGTATTTGCATGGACTCAAACAAGATTTGTTCTTCCAGCTTGGCTTGGAGTTGGAGCAGGTTTGAAAGGTGCTTGTGAGAAAGGTCATAGTGAAGAACTAAAAGCTATGTATAAAGAATGGCCTTTCTTTCAAAGTACCATAGACCTTATCGAGATGGTTTTAGGAAAAGCGGACACTACTATAGCCAAGTACTATGATGAAGCCCTTGTGTCACAGGAGAGGCAAGAACTCGGCCGCGAGCTAAGAAGTGAGCTCTTGACAGCTGAAAAGTTTGTGCTGGTGATTAGTGGACATGAGAAACTTCAGCAGAATAATAGGAGCTTGAGGAGGTTGGTTGAGAATAGACTTCCATTTCTCAATCCTATGAACCTGTTGCAGGTGGAGATACTGAAGAGGTTAAGGCGTGATGATGACAACCTTAAACTCAGGGATGCTTTGCTTATTACTGTGAATGGTATTGCTGCTGGGATGAGGAATACCGGT
>PEPC2_arachis_ipaensis__gene43520
ATGACTGATACTACTGATGATATTGCTGAGGAAATCTCCTTCCAGAGCTTTGATGATGATTGCAGGCTGCTTGGTAATCTCCTCAACGACATTCTCCAGCGTGAAGTTGGAACCACTGTTGTTGACAAGCTTGAGAGGATTCGTGTGCTTGCTCAGAGTGGCTGTAATATGAGGCAGGCAGGGATTGTGGACATGGCTGAGATGCTTGAGAAGCAGTTGGCTTCAGAGCTATCAAAGATGACACTCGAAGAAGCTCTTACCCTCGCTCGCGCCTTCAGCCACTATCTTACTCTCATGGGAATAGCTGAAACTCATCATAGGGTTCGGAAAGGGAATAATATAGCACAAACTGCAAAATCATGTGATGATATCTTTAACCAGCTTGTGCAGGGTGGAGTTTCCCCTGATGAACTTTATGACACAGTCTGCAAGCAGGAGGTTGAAATTGTTCTTACAGCTCATCCTACTCAAATTAATCGCCGTACCTTACAATACAAACATATTAGAATTGCTCATCTTTTGGATTATAATGATCGACCTGATCTTACCATTGAAGATCGAGAAATGGTGATTGAGGACCTGGTGAGAGAGATAACTTCAATATGGCAGACCGATGAGCTTAGGCGTCAGAAACCCACTCCAGTTGATGAAGCTAGAGCTGGTTTGAATATTGTGGAGCAGTCACTCTGGAAAGCTGTTCCTCATTATTTACGTCGAGTTAGCAATGCCTTGAAGAAGCATACTGGGAAGCCACTTCCATTGACTTGTACTCCCATCAAGTTTGGATCTTGGATGGGAGGCGATAGAGATGGAAACCCAAATGTGACAGCAAAGGTCACAAAAGATGTATCCCTTCTATCCAGATGGATGGCAATTGATCTCTACATCCGCGAAGTGGATAGCCTCCGGTTTGAGCTATCCATGAACCAGTGCAGTGAGAGTTTGTCAAGACTGGCACATGAAATTCTAGAAGAAGCTAACCAT---GAGAATCGCCATGAAAATTGGAATCAACCTGTGAGTAGAAGTCAG---------------------------TCACTTCCAAAACAACTTCCAGCAAGAGCACATTTACCCTCGTTTGCTGAAAATGGTGAAGCTCAACATCCCAGACTAGACATTCCAGGACCTGATCACTCACAACACAATCACAAGGAAGGTGAGGTTTCT---------------------------------TCAACACTATTCAAAATTGGCGAAACTTCAGCAAAC---TCCGGGGCTTCTGCAGCTGCAACATCACCT---TCTTCATTCAACTCCATTCAACAACTTGGTCAAAGGAAATCATCTGCAGGGTCCCAGATAGGAAGGTCCAGTTTTCAGAAGCTTATGGAGCCTAAGCTCCCTCAGCTTCCTGGAATTGCTCCTTACAGAGTTGTCCTTGGCAATGTAAAAGATAAGCTTGAGAGAAGTCGTAGACGGTTAGAACTTCTTCTTGAGGATGTTTCATGTGACAATGATCCTTTGGATTACTATGAAACCACTGATCAGCTTCTGGAACCTCTTCTCCTCTGTTATGAATCTCTGCAATCATGTGGATCTGGGGTGCTAGCCGATGGTAGACTCGCTGATCTGATTCGTAGAGTTGCTACCTTCGGAATGGTGTTAATGAAGCTAGACTTGCGTCAGGAATCTGGGAGACATGCTGAAACAATTGATGCAATTACTAAGTATTTGGATCTGGGAACATACAGTGAATGGGACGAAGAAAAGAAACTCGAGTTCTTAACAAGAGAGCTGAAAGGGAAGAGGCCACTAGTTCCTCATAGTATAGAGGTTCCTCATGAAGTCAAAGAAGTCTTGGACACCTTTCGAATTGCTGCTGAGCTTGGGAGTGATTCACTTGGAGCCTATGTGATATCTATGGCCTCAAATGCAAGTGATGTCCTTGCAGTAGAGCTTCTACAGAAGGATGCACGGCTTTCTGTTGCTGGAGACTTAGGAAGAGAATGTCCTGGTGGAACTTTGCGGGTGGTTCCTCTATTTGAAACTGTGAAGGACCTGAGAGGAGCTGGTTCGGTTATCCGAAAACTTTTATCAATAGATTGGTACCGTGAACATGTCATTAAGAACCATAATGGACATCAAGAGGTTATGGTTGGATATTCAGATTCTGGCAAAGATGCCGGCCGCTTTACTGCTGCTTGGGAACTTTACAAAGCTCAGGAGGATGTTGTAGCTGCTTGCAATGAGTATGGTATTAAGGTTACACTGTTCCATGGCCGTGGAGGGAGTATTGGTCGCGGTGGTGGCCCAACGTATCTGGCTATTCAGTCCCAACCACCTGGCTCCGTGATGGGAACACTAAGGTCTACTGAGCAGGGAGAGATGATAGATGCCAAGTTTGGGCTGCCACAAATAGCCGTGAGACAACTCGAAATATACACAACAGCAGTGCTACTTGCAACTCTTCGGCCGCCTCATCCGCCCCGTGAAGAGAAATGGCGTAAAGTCATAGAAGAGATCTCGAATATCAGTTGCCAGTGTTACCGCAGTGTAGTCTATGAAAATCCTGAATTCCTTTCCTACTTCCATGAAGCCACACCTGAAGCAGAACTTGGCTTCCTCAACATAGGCAGCCGGCCGGCAAGAAGGAAGAGCTCGAAAGGAATTGGACACCTTCGCGCCATACCCTGGCTATTTGCATGGACACAAACCAGATTTGTGCTTCCTGCATGGCTAGGTGTTGGTGCTGGATTAAAAGGTGCATGCGAGAAAGGCCACACTGAAGAGCTAAAAGAAATGTACAGAGAGTGGCCATTCTTCCAAAGCACAATAGACCTTATTGAAATGGTTTTGGGGAAAGCAGACATTCCTATTGCCAAGCATTATGATGAAGTTCTTGTGTCTAAGGAGAGGCAAGAACTCGGCCGCCAACTAAGGAGTGAGCTCATGACGGCCGAGAAGTTTGTGCTGGTGATTAGTGGCCATGAGAAACTTCAACAGAATAATAGAAGCTTAAGGAGGCTCATTGAGAATAGACTTCCATTTCTCAATCCGTTGAACATGTTGCAAGTGGAGATACTCAAGAGGCTAAGGCGTGAGGACGACAACCGAAAGATCAGAGATGCTTTGCTAATCACCATTAATGGAATTGCTGCTGGGATGAAGAACACAGGT
>PEPC2_lotus_japonicus__Lj0g3v0165109
ATGACGGACAACACTGACGACATTGCAGAGGATATCTCGTTCCAGAGCTTCGACGATGACTGCAAATTGCTTGGCAATCTTCTCAACGACGTTCTGCAGCGTGAGGTTGGCACCCACTTCGTTGAACAGCTCGAAAAGATTCGAGTCCTTGCACAGAGTGCATGTAATGTGAGACAGGCAGGGATTGATGATATGGCAGAGCTGTTAGAGAAGCAGTTGGCTTCAGAGTTATCCAAGATGACATTGGATGAAGCTCTGATGATTGCTCGCGCCTTCAGCCATTATCTTACTTTGATGGGTATAGCTGAAACCCACCATAGGGTTCGTAAAGGAGGAAATGTGTCAATTTTCGCAAAATCTTGTGACGATACCTTTAACCTGCTGGTGCAAGGTGGAGTTTCCCCAGATGATCTTTATAACACAGTTTGCAAGCAGGAGGTTGAAATTGTTCTTACAGCTCATCCCACACAAATTAATCGGCGTACCTTGCAATTCAAACACATTAAAATTGCTCATCTTTTGGATTATAATGATCGACCTGATCTCACCCATGAAGATCGAGAAATGGTGATTGAAGATCTGGTGAGAGAGATAACTTCAATATGGCAGACAGATGAGCTTAGGCGCCAGAAACCTACACCAGTTGATGAAGCTAGAGCTGGGTTGAATATTGTGGAGCAGTCACTCTGGAAAGCTGTTCCTCGTTATTTACGTCGGGTCAGCAATGCTTTAAAGAAGCACACGGGAAAACCACTTCCATTGACTTCCACTCCCATAAAGTTTGGATCTTGGATGGGAGGTGATCGAGATGGAAACCCAAATGTGACAGCAAAGGTCACAAAAGATGTTTCACTTTTATCAAGATGGATGGCAATTGATCTCTATGTTCGGGAAGTGGATAGCCTGAGATTTGAACTATCCATGAACCGGTGTTCTGATGAGTTGTCTAGACTGGCACATGAAATTCTAGAAGAAGCTAATAAT---GAGAACCAATGCGAGCATTGGAATCAATCTGCGAGTAGAAGTCAATTGAAAAATCAA---------AATCCTTCACTTCCAACTAAACTTCCATCTAGAGCTCATTTACCCTCTTTTGCTGAAAATGGTCAGTCTGAGCATCCCAGACTCGACATTCCGGGATCTGATCACAATAAACTCAATCACAAGGATGGTAAGTTTTCACGTTCAACT---AAGAGCGATGGTGGAAGTTGCAAAATTCATTCATCGCTAGCAAGTCCA------------GCTAATTCCAATGCTTCTTCACCACCTTCAATTTCACGCTCTCCTTCTCAACAACTTCTTGCTCAGAGGAAATTGTATGCGGAATCCCAGATAGGAAGATCAAGTTTTCAGAAGCTTTTGGAGCCAAAGCTCCCTCAGCGTCCGGGAATTGCTCCTTACAGAGTTGTCCTTGGGAATGTAAAAGATAAGCTTCTGAGAACTCGTAGATTATTGGAGATTCGTCTAGAGGAAGGTCCATGCGAACACAATCCTTCTGATTACTTTGAAACTAAAGATCAGCTTTTGGAACCTCTGCTCCTCTGTTATGAATCTCTGCAATCATGTGGATCCGGGGTGCTAGCTGATGGTCGACTTGCTGATCTGATTAGAAGAGTTGCTATCTTTGGCATGGTGTTAATGAAGCTTGACTTGCGTCAGGAATCTACCAGACATGCTGAAACACTGGATGCAATTACAAGGTATTTGGATATCGGAACATACAGTGAATGGGATGAAGAAAAGAAACTGGACTTCTTAACTAAAGAACTGAAAGGGAAGAGGCCACTGGTTCCATATGGTATAGAGGTTTCTCCAGATGTTAAAGAAGTCTTGGACACATTCCAAATTGCTGCTGAGCTTGGAAGTGATTCACTTGGAGCCTATGTTATCTCCATGGCCTCAGATGCAAGTGATGTCCTTGCAGTAGAGCTTTTACAGAAGGATGCACGGCTTGCTGTTAGTGGGGAGTTAGGAAGAGCATGTCCTGGTGGAACGCTACGGGTGGTTCCTCTATTTGAAACTGTCAAGGACCTAAGAGCTGCTGGTTCAGTTATTAGAAAGCTGTTATCAATTGATTGGTATCGCCAACACATCATTAAAAACCACAATGGGACTCAAGAGGTTATGGTTGGGTATTCTGATTCTGGTAAAGATGCTGGGCGCTTTACTGCTGCTTGGGAACTTTACAAAGCTCAAGAGGATGTTGTGGCTGCTTGCAATGAGTACGGTATTAAGATTACCCTGTTCCACGGCCGTGGAGGGAGTATTGGTCGCGGTGGTGGCCCAACGTATCTAGCTATTCAGTCCCAACCACCTGGCTCTGTCATGGGAACTCTTCGGTCAACTGAGCAGGGGGAGATGATACAGGCCAAGTTTGGGTTGCCACAGACTGCTGTAAGACAGCTTGAAATATACACAACAGCTGTGCTACTTGCAACCCTTCGTCCACCGCTCCCACCCCGGGAAGAAAAATGGCGCAATGTCATGGAAGATATTTCACAAGTCAGTTGCCAGTGTTACCGCAGTGTAGTCTATGAAAATCTAGAATTCTTGTCCTACTTCCATGAAGCTACTCCTCAAGCAGAGCTTGGCTTCCTCAACATTGGTAGCCGCCCCACAAGAAGAAAGAGCTCATCAGGAATTGGACACCTTCGTGCCATACCATGGATATTTGCATGGACCCAAACCAGATTTGTTCTTCCATCCTGGCTTGGAATTGGAGCAGGTTTGAAAAGTGCCTGTGAGAAAGGACAAACAGAAGAGCTCAGAGCCATGTACAAAGAATGGCCTTTCTTTCAAAGCACAATAGACCTGATTGAGATGGTTCTGGGAAAAGCAGATAGTCCCATTGCTAAGCACTATGATGATGTTCTCGTGTCAGAGGAGAGAAAGGAACTCGGTCGTCAACTACGGAGCGAGCTTGAAACAACTGGGAAGTTTGTACTTGTTGTTTGTGGGCAGGAGAAACTTCTGCAGAATAATAGGACCTTAAGGAGGTTGATTGAGAATAGACTTCCTTTCCTCAATCCCATGAACATTTTGCAGGTGGAGATACTTAAGAGGTTAAGATGTGATGATGACAACCATAAAGCCAGAGATGCTTTGCTCATCACAATTAATGGTATTGCAGCTGGAATGAAGAACACA---
>PEPC2_cicer_arietinum__gene4202
ATGACGGACACCACCGATGACATTGCAGAGGAAATCTCCTTTCAAAGCTTCGACGATGACTGTAAATTGCTCGGAAATCTTCTCAATGACATTTTGCAGCGTGAAGTTGGTACTGCCTTTGTTGAAAAACTTGAAAAAATTCGAATCCTTGCACAGAGTGCTTGTAATATGAGACAGGCAGGAATTGAGGAGATGGCTGAGATTTTGGAGAAGCAGTTGGCTTCAGAATTATCAAAGATGACATTGGAAGAAGCTCAAACACTTGCACGCGCCTTCAGTCATTATCTTACTTTGATGGGCATAGCTGAAACCCACCATAGGGTTCGAAGAGGAGTGAACATGGCACTTTCTGCAAAATCTTGTGATGACATCTTTCACCAGCTGTTGCAAGGCGGAGTTTCCCCAAATGATCTTTATAATACAGTTTGCAAGCAGGAAGTTGAAATTGTTCTTACGGCTCATCCCACACAAATTAATCGACGTACCTTGCAATACAAACACATTAAGATTGCTCATCTTTTGGATTATAATGACCGACCTGATCTCGGTCATGAAGATCGAGAAATGGTGATTGAAGATCTGGTGAGGGAGATAACTTCAATTTGGCAAACCGATGAGCTTAGACGCCAGAAACCTACTCCGGTTGATGAAGCTAGAGCTGGATTGAATATTGTGGAGCAGTCACTCTGGAAAGCTATTCCTCATTATTTACGTCGAGTCAGCAATGCTTTAAAGAAGCACACAGGGAAACCACTTCCATTGACCTGCACTCCCATAAAGTTTGGATCTTGGATGGGAGGTGATAGAGATGGAAACCCAAATGTGACAGCAAAGGTTACAAAAGATGTTTCACTTTTGTCAAGATGGATGGCAATTGACCTCTACATTCGGGAAGTAGATAGTCTAAGATTTGAGCTATCCATGAAGAGATGCTCTGATAAGTTGTCTAGATTGGCACATGCAATTCTAGAAGGTGATAACAAT---GAGACTCACCGTGAGCATTGGAATCAATCAGAGAGTAGGAGTCAATCGAAAAATCAAAGTCAGATGACCTCATTGCTTCCATCTAAACTTCCAGCTAGAGCTCATTTACCTTCTTTTGCTGTAAATGGTCAATCTGATCATCCAAGACTTGACATCCCGGGACCTGATTACAATCAGCTCAATCACAAGGATGGTAAGAGTTCAACTTCAAAT---GTGAGCAATGCCAGAAGTTCCAAGATTCGTTCATCTCCAACAAGTTCAGCGGGTTCT---AATACTTCATCAGTTTCAATGTCACGCTCTCCTTCTTTCAACTCTAGTCAACAACTTCTTGCTCAGAGGAAATTATTCGCAGAATCCCACATTGGAAGATCTAGTTTTCAGAAGCTTTTGGAGCCAAAGCTCCCTCATCTTCCTGGAATTGCTCCTTATAGAGTTGTCCTTGGGAATGTAAAAGATAAGCTTCAAAAAACTCGTAGGCGATTGGAGCTGCTTCTCGAGGATTGTCCGTGTGAAATTGATCCTTCTGATTACTATGAAACAACAGACCAGCTTTTGGAACCTCTGCTCCTTTGTTATGAATCCATGCAATCTTGTGGAACTGGGGTGTTAGCTGATGGTCAACTTGCAGATCTGATCCGTAGAGTTTCTACCTTTGGCATGGTGTTAATGAAACTCGACTTGCGTCAGGAATCTAGCAGGCATGCTGAAACAATTGATGCAATTACAAGGTATTTGGATATGGGTACATACAGTGAATGGGATGAAGAAAATAAGCTGGAATTCTTAACTAGAGAGCTTAAAGGGAAGAGGCCACTAGTTCCTCCTAGTATAGAGGTTGCTCCAGATGTTAGAGAAGTCCTAGATACGTTTCGAATTGCTGCGGAGCTAGGGAGTGATTCACTTGGAGCCTATGTGATCTCTATGGCCTCAAATGCAAGTGATGTCCTTGCAGTAGAACTTTTACAGAAGGATGCACGTCTTACAGTTAGTGGGGAGTTAGGAAGACCATGTCCTGGTGGAACGCTTCGGGTGGTTCCACTATTTGAAACAGTAAAGGACCTGAGAGGAGCTGGTTCAGTTATCAAAAAACTTTTATCAATAGATTGGTATCGCCAACACATCATTAAAAACCATAACGGACAGCAAGAGGTTATGGTTGGGTATTCTGATTCTGGTAAAGATGCTGGGCGCTTTACAGCTGCTTGGGAACTTTACAAAGCTCAAGAGGATGTAGTGGCTGCTTGCAATGAGTACGGTATTATGGTTACCCTGTTCCATGGTCGTGGAGGAAGTATTGGTCGTGGCGGAGGCCCAACGTATTTGGCTATTCAGTCCCAGCCACCTGGCTCTGTGATGGGAACCCTTCGGTCAACCGAACAAGGAGAGATGGTGCAGGCAAAGTTTGGGTTGCCACAAACAGCAGTTAGACAACTTGAAATTTACACAACAGCTGTGCTACTTGCTACCCTTCGTCCACCTCTCCAACCCCGAGAAGAAAAATGGCGTAATCTCATGGAAGACATTTCAAAAATAAGTTGTCAGTATTACCGCAGTGTAGTCTACGAAAATCCAGAATTCTTGTCCTACTTCAATGAGGCCACACCTCAAGCAGAGCTCGGCTTCCTGAACATAGGTAGCCGCCCTACAAGAAGAAAGAGCAGTACAGGAATTGGACACCTTCGTGCGATTCCCTGGATATTTGCATGGACTCAAACCAGATTTGTTCTTCCTGCTTGGCTCGGAGTGGGAGCAGGTTTAAAAGGTGCTTGTGAGAAAGGTGAAACAGAAGAGCTTAAAGCCATGTACAAAGAGTGGCCTTTCTTTCAAAGCACTATAGATCTAATTGAGATGGTTTTGGGAAAAGCAGATATTTCTATCGCTAAGCACTATGATGAGGCTCTTGTGTCGGAGAATAGACAAGAACTTGGTCGTCAACTAAGGAATGAGCTCATTACAACTGAGAAGTTTGTCATCGTTATTAGTGGCCACGACAAACTTCTGCAGAGTAATAGGACATTGAGGAGGTTGATTGAAAACAGACTTCCTTTTCTTAATCCCATCAACATGTTGCAAGTAGAGATACTTAAGAGGTTAAGATGTGATGATGATAACCTTAAAGCCAGAGATGTTCTACTTATAACCATTAACGGTATCGCCGCTGGGATGAGGAACACTGGC
>PEPC2_medicago_truncatula__gene___MTR_0002s0890
ATGACGGACACTACTGATGACATTGCCGAGGAAATGTCCTTCCAAGGCTTCGACGATGACTGTAAGTTGCTTGGAAATCTTCTCAAAGATGTTTTACAAAGGGAAGTTGGCATCGACTTTGTTGAAAAACTTGCAAAAATTCGAATCCTTGCACAGAGTGCTTGTAATATGAGACAGGGAGGAATTGAGGAGATGGCAGAGCTGTTGGAGAAGCAGTTGGCTTCAGAGTTATCCAAGATGAACTTAGAAGAAGCTCAAACACTTGCTCGTGCATTCAGTCACTATCTTACTATGATGAGCATAGCTGAAACTCATCACAAGGTTCGAAAAGGCGTAAACATGGCAAATTTTGCAAAATCTTGTGATGATGTGTTTCGCCAGCTTTTGCAAGATGGGATTTCTCAAGATGACCTTTATAATACAGTTTGCAAACAGGCGGTTGAAATCGTTCTTACAGCTCATCCCACACAAATTAATCGACGTACCTTGCAATACAAACATATAAAGATTGCTCATCTTTTGGATTATAATGACCGACCTGATCTTGGTCCTGAAGATCGAGAAATGGTGATAGAAGATCTGGTGAGAGAGATAACGTCAATATGGCAGACAGACGAGCTTAGACGTCAGAAACCTACTCCAGTTGATGAAGCTAGAGCTGGATTGAACATTGTGGAGCAGTCACTATGGAAAGCTGTTCCTCATTATTTACGTCGAGTCAGCAATGCTTTAAAGAAGCACACCGGAAAACCACTTCCATTGACTTGCACTCCCATAAAATTTGGATCTTGGATGGGAGGTGATAGAGATGGAAACCCAAATGTCACAGCAAAGGTTACAAAAGATGTTTCGCTTTTGTCAAGATGGATGGCAACCGACCTCTATATTCGGGAAGTGGATAGTCTGAGATTTGAGTTATCCATGAAGAGGTGCTCTGATAAATTGTCTAGATTGGCACATGAAATTCTAGAAGATACTAACAAC---GAGACTAAACGTGAGGATTGGAATCAATCAGACAATAGAAGTCCGTCAAAAAATCCAAATCAGACGGTTTCATTACTTCCATCTAAACTTCCATCTAGAGCTCATTTACCTTCTTGTGCTGTAAATGGTGAATCTGATCATCCAAGACTCGACATCCCTGGTGCTGATTACAATCAAGTCAATAACAAGGATGGTAAGAGTTCGACTTCAACT---GTGAGCAATGCTGGAAGTTCCAATAGTCATGCATCT------------------------CCAACAAGTGCAGCGAGCATTCCACGATCTCCTTCTTCCAACTCTAATCAACAACTTCTTGCTCAAAGGAAATTGTTTGCAGAATCCCAAATAGGAAGATCCAGTTTTCAGAAGCTTTTGGAGCCAAAACTCCCTCATCTTCCTGGAATTGCTCCTTATAGAATTGTCCTTGGGAATGTAAAAGATAAGCTACAGAGAACTCGTAGACGATTGGAACTGCTTCTAGAGGATTGTCCATGTGAACTTGATCCTTCTGATTACTATGAAACAACCGAACAGCTTTTGGAACCTCTGCTCCTCTGTTATGAATCTATGCAATCTTGTGGAGCTGGTGTGTTAGCTGATGGTCGACTTGCTGATCTGATCCGTAGAGTTTCTACCTTTGGCATGGTGTTAATGAAGCTTGACTTGCGTCAGGAATCTGCCAGACATGCTGAAACACTTGATGCAATTACCAAGTATTTGGATATGGGCACATACAGTGAATGGAATGAAGAAAAAAAACTGGACTTCTTAACCAAAGAGCTTAAAGGGAAGAGGCCACTAGTTCCTCCTAGTATAGAGGTTGCTCCAGATGTTAAAGAAGTCCTAGATACGTTTCGAGTTTCTGCAGAGATAGGGAGTGATGCACTTGGAGCATATGTGATCTCTATGGCCTCAAATGCAAGTGATGTCCTTGCAGTAGAGCTCTTACAGAAGGATGCACGTCTTACAGTTTGTGGAGAATTAGGAAGAGAATGTCCGGCTGGAACGCTTCGGGTGGTTCCTCTCTTTGAAACTGTTAAGGACCTCAGAGGAGCTGGTTCCGTTATCAGAAAACTTCTATCAATAGATTGGTACCGCCAACATATCATTAAAAACCATAATGGACAGCAAGAGGTAATGGTTGGGTATTCTGATTCTGGTAAAGATGCTGGGCGCTTTACCGCTGCTTGGGAACTTTACAAAGCTCAAGAGGATGTAGTGGCTGCTTGCAAAGAGTACGGTATTAAGGTTACTTTATTCCATGGCCGTGGAGGGAGTGTTGGTCGTGGCGGAGGCCCAACTTATCTGGCTATTCAGTCCCAGCCACCTGGCTCTGTAATGGGAACCCTTCGGTCTACTGAACAGGGAGAGATGGTGCAGGCCAAGTTTGGTTTGCCACAAACATCTGTTAGACAACTTGAAATATACACAACAGCGGTGCTACTTGCTACCCTTCGTCCCCCTCTACCACCCCGAGAAGAAAAATGGCGTAATCTCATGGAAGACATTTCGAAAATCAGTTGCCAATGTTACCGCAGTACAGTCTATGAAAATCCAGAATTCCTCACCTACTTCAATGAGGCCACGCCTCAAGCAGAGCTTGGATTCCTGAACATAGGTAGCCGCCCCACGAGAAGAAAGGCCACAACAGGAATCGGACACCTTCGTGCCATTCCCTGGATATTCGCATGGACTCAAACCAGATTTGTTCTTCCTGCTTGGCTTGGAGTTGGAGCAGGTTTGAAAGGTGCTTGCGAGAAAGGACAAACAGACGAGCTAAAAGCCATGTACAAAGAGTGGCCTTTCTTTCAAAGCATAATAGACCTGATTGAGATGGTTTTGGGAAAAGCCGACATTTCTATTGCAAAGCAGTATGATGAGGCACTTGTTTCAGAGAAGAGACAAGAACTTGGTTGTCAGCTAAGGAACGAGCTCATTACAACTGAGAAGTTTGTAACAGTTATTTGTGGGCACGACAAACTTCTGCAGAATAATAGGGCATTGAGGAAGTTGATTGAAAATAGACTTCCTTTTCTCAACCCCTTGAACATGTTGCAGGTAGAGATACTTAAGAGGTTAAGACGTGATGACGATAAACTTAAAGCAAGAGATGTTCTCCTTATCACCATTAATGGTATTGCTGCCGGGATGAGGAACACCGGA
>PEPC2_vigna_radiata__gene23485
ATGACAGACATCACTGACGACATAGCGGAGGAAATTTCCTTCCAAGGCTTCGACGATGACTGCAATATGCTCGGAAGCCTTCTCAACGACATTTTGCAAAGAGAGGCTGGCCCAACCTTTGTTGACAAGCTTGAAAAAATTCGAGTCCTTGCTCAGAGTGCTTGTAATATGAGACATGCGGGGATTGAAAACATGGCTGAGCTGCTAGAGAAGCAATTGGCTTCAGAGTTATCCAAGATGACACTAGAAGAAGCTCTCACACTTGCTCGTGCCTTTAGCCATCATCTTACTTTGATGGGTATTGCTGAAACTCACCATAGGGTTCGCAAAGGAGGAAACATAGCTCTTTTTGCAAAATCTTGTGATGACATCTTTAACCAGCTGTTGCAAGATGGATTTACTCCAGAGGAGCTTTATAACTCGGTTTGCAAGCAGGAGGTCGAAATTGTTCTCACAGCTCACCCCACTCAAATTAATCGTCGTACCTTGCAATACAAACACATTAAAATTGCTCATCTTTTGGATTATAATGATCGACCTGATCTTGGCCATGAAGACCGAGATATGTTGATTGAAGATCTGGTGAGAGAGATAACTTCAATATGGCTGACAGATGAACTTAGGCGTGAGAAACCCACACCAGTTGATGAAGCCAGGGCCGGGTTGAATATTGTGGAGCAATCACTCTGGAAAGCTGTTCCTCATTATTTACGTCGAGTTAGCATCGCTTTAAAGAAGCACACAGGAAAACCACTTCCATTGACTTGCACACCAATAAAGTTTGGATCTTGGATGGGAGGTGATAGAGATGGAAACCCAAATGTGACAGCTAAGGTCTCAAAAGATGTTTCACTTCTGTCTAGATGGATGGCAATTGACCTCTACGTTCGGGAAGTGGATAGCCTGAAATTTGAGTTATCCATGAAACGGTGCAGCGATAAGTTGTCGAAATTGGCACATGAAATTCTAGAA---GCTAACAATGAGGAGAATCGCCGTGAGCATTGGAATGAATCTAGGAGTATAAGTCAATTCAAATATTCTAATCAACAAGCTTCACCACTTCCAACTAAACTTCCACCTGGAGCTCATTTACCGTCTTGTGCTGAAAAAGGTGGATCTGAGCATCCAAGACTC---ATTCCAGGAGCTGATCACAAGCAATTCAATCCCAAGGGTGGCGAGATTTCAAGTTCCACT---GAGAGCACTATGTGCAGTACCAATGTCCGTTCACCAAAACTAATGTCACCAAGTTCCAGTGTTGCTTCATTAGCTTCAATGTCACGCTCTCCTTCTTTCAACTCTAGTCAACAACTTCTTGCTCAGAGGAAATTGTTTGCAGAATCCCAGATAGGAAGGACCAGTTTCCATAGGCTTTTGGAGCCAAAGCTCCCTCAGCATCCTACAATCGCTCCTTATAGAGTTGTTCTTGGAAATGTAAAAGATAAGCTTCTGAGAACTCGTAGACGGTTGGAGCTTCTTCTCGAGGATGGTCCATGTGAACAAAATCCTATGAATTATTATGAAACAACAGATCAGCTCTTGGAACCTTTGCTCCTTTGCTATGAATCTTTGCAATCATGTGGATCTGGGGTGCTAGCTGATGGTCGACTTGCTGATCTGATAAGAAGAGTCGCTACTTTTGGCATGGTGTTAATGAAGCTTGACTTGCGCCAGGAATCAGGCAGACATGCTGAAACGCTTGATGCAGTTACAAGGTATTTGGACTTGGGTAAATACAGTGAGTGGGATGAAGAAAAGAAACTGAACTTCTTAACTAGAGAGCTGAAAGGGAAAAGACCACTGGTTCCCCCTAGTATAGAGGTTGTTCCAGATGTTAGAGAAGTCTTGGACACGTTCCGAACCGCTGCTGAGTTAGGAAGCGATTCATTTGGTGCCTATGTGATCTCTATGGCCTCAAATGCCAGTGATGTTCTTGCAGTAGAGCTTTTGCAGAAGGATGCACGACTTGCTGTCAGTGGAGAGTTAGGAAGAGCTTGCCCAGGTGGAACGCTGCGGGTGGTTCCTCTATTTGAAACTGTAAAGGACCTAAGAGGAGCTGGTTCAGTTATCAGAAAGCTTTTGTCAATAGATTGGTACCGACAACACATCATTAAAAACCATAATGGGCATCAAGAGGTTATGGTTGGGTATTCTGATTCTGGTAAAGATGCTGGGCGCTTCACTGCTGCTTGGGAACTTTACAAAGCTCAAGAAGATGTTGTAGCTGCATGCAAGGAGTATGGAATTAAGGTTACTCTCTTCCATGGCCGTGGAGGGAGTATTGGTCGCGGTGGTGGTCCAACATATATGGCCATTCAGTCTCAACCACCTGGCTCTGTGATGGGAACCCTTCGTACAACAGAGCAAGGAGAGATGGTGCAGGCCAAGTTTGGCTTGCCACAAACAGCTGTTAGGCAACTTGAGATCTACACAACAGCTGTGTTACTTGCTACCCTTCGTCCTCCTCTCCCACCGCGTGAAGAAAAGTGGCGCAATATGATGGAAGAGATTTCAAAGCTCAGTTGCCAATGTTACCGTAGTGTAGTGTATGAAAATCCAGAATTTCTGTCATACTTCCATGAAGCCACCCCTCAATCAGAGCTTGGCTTCCTCAACATCGGTAGCCGTCCCACAAGGCGAAAGAGCACCACCGGAATTGGACACCTCCGTGCCATTCCCTGGGTGTTTGCATGGACTCAAACTAGGTTTGTTCTTCCAGCTTGGCTTGGAGTTGGAGCAGGGTTGAAAGGTGCTTGTGAGAAAGGACAAACTGAAGAGCTAAAGGCCATGTACAAAGAGTGGCCTTTCTTTCAAAGCACCATAGACTTGATTGAGATGGTTCTGGGAAAAGCAGACATTCCTATTGCAAGGCACTATGATGAAGTTCTTGTCTCAGAGAAGAGACAACAAATTGGAGGTCAACTGAGGGATGAACTCGTCCAAACTGGCAAGTTTGTGTTAGCTGTTAGTGGGCATGAGAAACCTCAGCAGAATAATAGGAGCTTGAGGAAACTGATTGAGAGTAGGCTTCCCTTCCTCAATCCCTTGAACATGTTGCAGGTAGAGATACTCAAGAGGTTAAGGAGTGATGATGACAACCTTAAAGCAAGAGATGCCTTGCTCATCACCATAAATGGCATTGCTGCTGGGATGAGGAACACTGGT
>PEPC2_phaseolus_vulgaris__Phvul.003G024800.v1.0
ATGACGGACATCACTGACGACATAGCGGAGGAAATCTCCTTCCAAGACTTCGACGATGACTGCAATATGCTCGGAAGCCTTCTCAACGACATCTTGCAGAGAGAGGCTGGCCCAATCTTCGTCGACAAGCTTGAAAAAATTCGAGTCCTCGCTCAGAGCGCTTGTAATATGAGACATGCGGGGATTGAAGACATGGCTGAGCTGCTAGAGAAGCAATTGGCTTCAGAGTTATCCAAGATGACACTAGAAGAAGCTCTCACACTAGCTCGTGCCTTTAGTCATCATCTTACTTTGATGGGTATTGCTGAAACTCACCATAGGGTTCGTAAAGGAGGAAACCGGGCTCTTATTGCAAAATCTTGTGATGACATATTTAACCAGCTGTTGCAAGATGGAGTTACTCCAGATGAACTTTATAACTCGGTTTGCAAGCAGGAGGTCGAAATTGTTCTTACAGCTCACCCCACCCAAATTAATCGCCGTACCTTGCAATACAAACACATTAAAATTGCTCATCTTTTGGATTATAATGATCGACCTGATCTTGGCCATGAAGATCGAGATATGTTGATTGAAGATCTGGTGAGAGAGATAACTTCAATATGGCAGACAGATGAACTTAGGCGTGAAAAACCCACACCAGTCGATGAAGCCAGGGCCGGATTGAATATTGTGGAGCAATCACTCTGGAAAGCTGTTCCTCATTATTTACGTCGAGTTAGCAGCGCTTTAAGGAAGCACACAGGAAAACCACTTCCATTGACTTGTACTCCGATAAAGTTTGGATCTTGGATGGGAGGTGATAGAGATGGAAACCCAAATGTGACAGCTAAGGTCTCAAAAGATGTTTCACTTCTGTCGAGATGGATGGCAATTGACCTCTACGTTCGGGAAGTGGATAGCCTGAAATTTGAGCTATCCATGAAACGGTGCAGCGATAAGTTGTCAAAATTGGCACAGGAAATTCTGGAAGAAGCTAATGATGAGGAGAATCACCGTGAGCTTTGGAATGAATCTAGGAGTGTAAGTCAAATGAAGTATTCTAGCAAACAAGGTTCACCACTTCCAACTAAACTTCCATCTGGAGCTCATTTACCGTCTTGTGCTGAAAAGGGTGGATCTGAGCATCCCAGACTC---ATGCCAGGAGCTGATTACAAGCAATTCAATCCCAAGGGTGGCGAGATTTCAAGTTCAACT---GAGAGCAGTGGTGGCAGTCCCAATGTCCGTTCATCAGTACCAATTTCACCAAATTCCAGTGCTTCTTCATTAGTTTCAATGACACGCTCTCCCTCTTTCAACTCTAGTCAACAACTTCTTGCTCAGAGGAAATTGTTTGCAGAATCCCAGACAGGAAGGACCAGTTTCCATAGGCTTTTGGAGCCAAAGCTACCTCAGCTTCCTGGAATTGCTCCGTATAGAGTGGTCCTTGGAAATGTCAAAGATAAGCTTCTGAGAACTCGTAGACGGTTGGAGCTTCTTCTCGAGGATGGTCCATGTGAACATAATCCTACGAATTATTATGAAACAACAGATCAGCTCTTGGAACCTTTGCTCCTTTGCTATGAATCTTTGCAATCATGTGGATCTGGGGTGCTAGCTGATGGTCGACTTGCTGATCTGATTCGAAGAGTTACTACTTTTGGCATGGTGTTAATGAAGCTTGACTTACGGCAGGAATCTGGCAGACATGCTGAAACGCTTGATGCAGTTACAAGGTATTTGGACTTGGGTACATACAGTGAGTGGGACGAAGAAAAAAAACTTAACTTCTTAACTAGAGAGCTGAAAGGGAAGAGACCACTGATTCCCCCTAGTATAGAGGTTGTTCCAGATGTTAGAGAAGTCTTGGACACGTTCCGAACTGCTGCTGAGTTAGGAAGCGATTCATTTGGTGCCTATGTGATCTCTATGGCCTCAAATGCCAGTGATGTTCTAGCAGTAGAGCTTTTGCAGAAGGATGCACGGCTTGCTGTTAGTGGAGAGTTAGGAAGAGCTTGTCCAGGTGGAACGCTGCGGGTGGTTCCTCTATTTGAAACTGTAAAGGACCTGAGAGGAGCTGGTTCAGTTATCAGAAAGCTTTTGTCAATAGATTGGTACCGGCAACACATCCTTAAAAACCATAATGGGCATCAAGAGGTCATGGTTGGGTATTCTGATTCTGGTAAAGATGCTGGGCGTTTCACTGCTGCTTGGGAACTCTACAAAGCTCAAGAAGATGTTGTGGCTGCATGCAAGGAGTATGGTATTAAGGTTACTCTCTTCCATGGCCGTGGAGGGAGTATTGGCCGCGGTGGTGGCCCAACATATATGGCCATTCAGTCTCAACCACCCGGCTCTGTCATGGGAACCCTTCGTACAACTGAGCAAGGAGAGATGGTGCAGGCCAAGTTTGGGTTGCCACAAACAGCTGTTAGACAACTTGAGATATACACAACAGCTGTCTTACTTGCTACCCTTCGTCCTCCTCTCCCACCGCGTGAAGAAAAGTGGCGCAATATGATGGAAGACATTTCAAATATCAGTTGCAAGTGTTACCGAAGTGTAGTGTATGAAAATCCAGAATTTCTGTCCTACTTCCATGAAGCCACACCTCAATCAGAGCTTGGCTTCCTCAACATCGGTAGCCGCCCCACAAGGCGGAAGAGCACCACTGGAATTGGCCACCTCCGTGCCATTCCCTGGGTGTTTGCATGGACTCAAACCAGGTTTGTTCTTCCAGCTTGGCTTGGAGTTGGAGCAGGTTTGAAAGGTGCTAGTGAGAAAGGACAAACTGAAGAGCTAAGGGCAATGTACAAAGAGTGGCCTTTCTTCCAAAGCACCATAGACTTGATTGAGATGGTTCTTGGAAAAGCAGACATTCCTATTGCCAAGCACTATGATGAAGTTCTTGTCTCTGAGAAAAGACAAAAACTTGGAAGTCAGCTAAGGGAAGAGCTCATCCAAACTGGGAAGTTTGTGTTATCTGTTAGTGGGCATGAGAAACCTCAGCAGAATAATAGGAGCTTAAGGAAACTGATTGAGAGCAGGCTTCCCTTCCTCAATCCCATGAACATGTTGCAGGTAGAGATTCTCAAGAGGCTAAGAAGTGATGATGACAACCTTAAAGCCAGAGATGCCTTGCTTATCACCATAAATGGCATTGCTGCTGGGATGAGGAACACTGGT
>PEPC2_cajanus_cajan__gene29766
ATGACGGACATCACTGACGACATAGCGGAGGAAATCTCATTCCATCTCTTCGATGATGACTGTAGATTGTTGGGAAACCTTCTCAAAGACATTTTGCAGAGAGAGGTTGGCACCACCTTCGTTGACAAGCTTGAAAAAATTCGAGTCCTTTCACAGAGTGCTTGTAATATGAGACAGGCAGGGATTGAGGACATGGCTGAGCTACTGGAAAAACAATTGGCTTCAGAGTTGTCCAAGATGACACTAGAAGAAGCTCTAACACTTGCTCGTGCCTTTAGCCATCATCTTACTTTGATGGGTATAGCTGAAACCCACCATAGGGTTCGTAAAGGAGGAAATTTGGCTTATGTTGCAAAATCTTGCGATGATATCTTTAACCAGTTGTTGCAAGCTGGTGTTTCTCCTGATGATCTTTATAGCACAGTTTGCAAGCAGGAGGTGGAAATCGTTCTCACAGCTCATCCGACTCAAATTAATCGCCGTACCTTGCAATACAAACACATTAAAATTGCTCATCTTTTAGATTATAATGATCGACCTGATCTTGGCCCTGAAGATCGAGATATGGTTATCGAAGATCTGGTAAGAGAGATAACTTCAATATGGCAGACAGATGAGCTTAGGCGCGAGAAACCCACACCAGTTGATGAAGCCAGGGCTGGATTGAATATTGTGGAGCAATCACTCTGGAAAGCTGTTCCTCATTATTTACGTCGAGTTAGCAGCGCTTTAAAGAAGCACACGGGAAAACCACTTCCATTGACTTGCACTCCCATTAAGTTTGGATCTTGGATGGGAGGTGATAGAGACGGAAACCCAAATGTGACAGCAAAGGTCACAAAAGATGTTTCACTTCTATCAAGATGGATGGCAATTGACCTCTATGTTCGGGAAGTGGATAGCATGAGATTTGAGTTATCCATGAACCGGTGTAGCGATAAGCTGTTAAGACTAGCACATGAAATTCTAGAAGAAACTAACAATGAGGAGGATCGCCGTGAACATTGGAATGAATCTGTGAGTAGAAGTCAATTCAAAAGTCCTAATCAACAAGCTTTACCATTTCCAACTAAACTTCCATCTGGAGCTCATTTACCCTCTTGTGCTGAAAAGGGTGGATCTGAGCATCCCAGACTC---ATGCCAGGAGCTGATCAAAAGAAACCCAATCACAAGGATGGTGGGATTTCAAGTTCAACT---GAGAGCAATAGTGGCAATCGCAATGTTCGTTCATCAATACCAATTTCACCAAGTTCCAGTGCTACTTCATTAGCTTCAATGACACGCTCT---CCTTCTTTCAACTCTAGTCAACTTCATGCTCAGAGGAAATTGTTTGCAGAATCCCAGATAGGAAGAACCAGTTTTCAGAAGCTTTTGGAGCCAAAGCTCCCTCAGTTTCCTGGAATTGCTCCTTATAGAGTTGTTCTTGGACATGTAAAAGATAAGCTTGTTAAAACTCGTAGATGGTTGGAGCTTCTTATTGAGGATGGTCCATGTGAGCATAATCCTATGGATTATTATGAAACAACAGAGCAACTTTTGGAACCTCTGCTTCTTTGTTATGAATCTCTGCAATCATGTGGATCTGGGGTGCTAGCTGATGGTCGACTTGCTGATATAATTCGAAGAGTTGCTACCTTTGGCATGGTGTTAATGAAGCTTGATTTGCGTCAAGAATCTGGCAGACATGCTGAAACACTAGATGCAATTACAAGGTATTTGGATATTGGTAAATACAGTGAATGGGATGAAGAAAAGAAACTGGACTTCTTAACTAAAGAGTTGAAAGGGAAGAGGCCACTGGTTCCAGTTAGTATAGAGGTTTCTCCAGATGTTAGAGAAGTGTTGGATACGTTCCGAACTGCGGCTGAGCTAGGGAGTGATTCATTTGGTGCCTATGTGATCTCTATGGCCTCAAATGCAAGTGATGTTCTTGCAGTAGAGCTTTTGCAGAAGGATGCACGACTTGCTGTTAGTGGGGAGTTAGGAAGAGCATGTCCTGGTGGAACGTTGCGGGTGGTTCCTCTATTTGAAACTGTGAAGGACCTGAGAGGAGCTGGTTCAGTTATCAGAAAGCTTTTGTCAATAGATTGGTACCGCCAACACGTCATTAAAAACCATAATGGGCATCAAGAGGTTATGGTTGGGTATTCTGATTCTGGTAAAGATGCTGGGCGCTTTACTGCTGCTTGGGAACTCTACAAAGCTCAGGAGGATGTTGTGGCTGCATGCAAGGAATATGGTATTAAGGTTACTCTCTTCCATGGCCGTGGAGGGAGTATTGGCCGTGGTGGTGGCCCAACATATCTGGCTATTCAGTCTCAACCACCCGGCTCTGTGATGGGAACCCTTCGTTCAACTGAGCAAGGAGAGATGGTGCAGGCCAAGTTTGGCCTGCCACAGACAGCTGTTAGACAGCTTGAGATATACACAACAGCTGTGCTACTTGCTACCCTTCGTCCACCTCTCCCGCCAAGAGAAGAAAAATGGCGCAATCTCATGGAAGATATCTCAAAGATCAGTTGCCAGTGTTACCGCAATGTAGTATATGAAAATCCAGAATTCCTGTCCTACTTCCATGAAGCCACACCTCAAGCAGAGCTAGGCTTCCTCAACATAGGCAGCCGCCCCACAAGGCGAAAGAGCACGACCGGAATTGGCCACCTTCGTGCCATTCCGTGGGTGTTTGCATGGACTCAAACCAGGTTTGTCCTTCCAGCCTGGCTTGGAGTTGGAGCAGGCTTGCAAGGTGTTATTGAGAAAGGACAAAGTGATGAGCTAAAGGCCATGTACAAAGAGTGGCCTTTCTTTCAAAGCACAATAGACTTGATTGAGATGGTTTTGGGAAAAGCAGATATTCCTATTGCTAAGCACTATGATGAAGTTCTTGTCTCACAGCAGAGGCAAGAACTTGGAACTCAACTGAGGAATGAGCTCATCACAACTGGCAAGTTTGTGCTAGTGGTTAGTGGCCATGAGAAGCCTCAGGAGAATAACAAGAGCCTAAGGAGGCTTATTGAGAGTAGACTTCCCTTTCTCAATCCCATGAATATGTTGCAAGTAGAGATACTCAAGAGGCTAAGATGTGATGATGACAACCTTAAAGCCAGAGATGCCTTGCTTATCACCATAAATGGTATTGCTGCAGGGATGAGGAACACTGGT
>PEPC2_glycine_max__gene___GLYMA01G22840
ATGACGGACACCACTGACGATATAGCGGAGGAAATCTCCTTCCAGGGCTTCGAAGATGACTGCAAATTGCTAGGGAACCTTCTCAACGACACTCTCCAGCGAGAGGCTGGCTCCACCTTCGTTGACAAGCTCGAAAAAATTCGAGTCCTTTCACAGAGTGCTTGTAATATGAGACAAGCGGGAATGGAGGACATGGCTGAGATGCTAGAGAAGCAATTGGCTTCAGAGTTATCCAAGATGACATTGGAAGAAGCTTTGCCCCTTGCTCGTGCATTTAGCCACCATCTTACTTTGATGGGTATAGCTGAAACCCATCATAGGGTTCGTAAAGGAGGAAATATGGTTCTTACTGCAAAATCTTGTGATGACATCTTTAACCACCTGTTGCAAGATGGGGTTTCTCCAGATGAGCTTTATAACACAGTGTGCAAGCAGGAGGTTGAAATTGTTCTCACTGCTCATCCCACTCAAATTAACCGTCGTACCTTGCAATACAAACACCTTAAAATTGCTCATCTTTTGGATTATAATGATCGACCTGATCTTAGCCCTGAAGATCGAGATATGTTGATTGAAGATCTGGTGAGAGAGATAACTTCAATATGGCAGACGGATGAGCTTAGGCGTTCAAAACCCACACCAGTTGATGAAGCTAGGGCGGGATTGAATATTGTGGAGCAGTCACTCTGGAAAGCTGTTCCTCATTATTTACGTCGAGTTAGCAGCGCTTTAAAGAAGCACACAGGAAAACCACTTCCATTGACTTGCACTCCAATAAAGTTTGGATCGTGGATGGGAGGTGATAGAGATGGAAACCCAAATGTGACAGCAAAGGTCACAAAAGATGTTTCACTTCTGTCAAGATGGATGGCGATTGACCTCTACATTCGGGAAGTGGATGGCCTGAGATTTGAGCTATCCATGAACCGGTGCAGTGAAAAGTTGTCAAGACTGGCACATGAAATTCTAGAAGAAGGTAACAATGAGGAGGATCACCATGAGCATTGGATTGAATCTATGAGTAGAAGTCAATCAAAACATCCTAATCAACAAGCTTCACCAATTCCAACTAAACTTCCAGCTGGTGCTCATTTACCCTCTTGTGCTGAAAAAGGTGGACCTGAGTATCCCAGACAC---ATGCCAGGAGCTGATCACAAGCAACCCAATCACAAGGGTGGTGAGAATTCAAGTTCAACT---GAGAGCAATGGTGGCAGTCAAAATGTCCGTTCGCCAATACCAATTTCACCAAATTCCAGTTCTTCTTCATTAGTTTCAGTGACACGCTCT---CCTTCTTTCAACTCTAGTCAACTTGTTGCTCAGAGGAAACTGTTTGCAGAATCCCAAATAGGAAGGACCAGTTTTCAGAGGCTTTTGGAGCCAAAGGTCCCTCAGCTTCCTGGAATTGCTCCTTATAGAGTTGTCCTTGGATATATAAAAGATAAGCTTCTGAGAACTCGTAGACGGTTGGAGCTTCTTATCGAGGATGGTCCATCTGAACATGATCCCATGGATTATTATGAAACAACAGATCAGCTTTTGGAACCTCTTCTCCTTTGTTATGAATCTTTGCAATTATGTGGATCTGGGGTGCTAGCTGATGGCCGACTGGCTGATCTGATTCGAAGAGTTGCTACTTTTGGCATGGTGTTAATGAAGCTTGACTTGCGTCAGGAATCTGGCAGACATTCTGAAACAATTGATGCAATTACAAGGTATTTGGATATGGGTGCATACAGTGAATGGGATGAAGAAAAGAAACTGGACTTCTTAACTAGAGAGTTGAAAGGGAAGAGACCACTGGTTCCTCCCAGTATAGAGGTTGCTCCAGATGTTAGAGAAGTCTTGGATACGTTGCGAACTGCTGCTGAGCTAGGGAGCGATTCATTTGGTGCCTATGTGATATCTATGGCCTCAAATGCAAGTGATGTCCTTGCAGTAGAGCTTTTGCAGAAGGATGCACGACTTGCTGCTAGTGGAGAGTTAGGAAGAGCATGTCCTGGTGGAACGCTGCGGGTGGTTCCTCTATTTGAAACTGTGAAGGACCTGAGAGGAGCTGGTTCAGTTATCAGAAAGCTTTTGTCAATAGATTGGTACCGCCAACACATCATTAAAAACCATAATGGGCATCAAGAGGTTATGGTTGGGTATTCTGATTCTGGTAAAGATGCTGGGCGCTTCACTGCTGCTTGGGAACTTTACAAAGCTCAGGAGGATATTGTGGCTGCATGCAATGAGTATGGTATCAAGGTTACTCTCTTCCATGGCCGTGGAGGGAGTATTGGCCGCGGTGGTGGCCCAACATATATGGCTATTCAGTCTCAACCACCCGGCTCTGTCATGGGGACCCTTCGATCAACAGAGCAAGGAGAGATGGTGCAGGCCAAGTTTGGCTTGCCACAGACAGCTGTTAGACAGCTTGAGATATACACAACAGCTGTGCTACTTGCTACCCTTCGTCCACCTCAACTTCCACGTGAAGAAAAATGGCGCAATCTCATGGAAGACATTTCAAAGATCAGTTGCCAGTGTTACCGCAATGTAGTGTATGAAAATCCAGAATTCCTGTCCTACTTCCATGAAGCCACACCTCAATCAGAGCTTGGCTTCCTCAACATCGGTAGCCGCCCCACAAGGCGAAAAAGCTCAACAGGAATTGGAAGCCTCCGCGCCATTCCTTGGGTGTTTGCATGGACTCAAACCAGGTTTGTTCTTCCTGCCTGGCTTGGAGTTGGAGCAGGTTTGAAAGGTGCTTGTGAGAAAGGACAAACTGAAGAGCTAAAGGCGATGTACAAAGAGTGGCCCTTTTTTCAAAGCACAATAGACTTGATTGAGATGGTTTTGGGAAAAGCAGATATTCCTATTGCTAAGCACTATGATGAAGTTCTTGTCTCACAGAAGAGACAAGAACTTGGAGAGCAACTGAGGAATGAGCTCATCACAACTGGCAAGTTTGTTCTAGCGGTTAGCGGGCACGAGAAACCTCAGCAGAATAATAGGAGCTTAAGGAAGCTGATTGAGAGTAGACTTCCCTTTCTCAACCCCATAAATATGTTGCAAGTGGAGATACTCAAGAGGCTAAGATGTGATGATGACAACCTTAAAGCCAGAGATGCCTTGCTTATCACCATAAATGGTATTGCTGCAGGGATGAGGAACACTGGT
