# Supplementary material for: A Tale of Two Families: Whole Genome and Segmental Duplications Underlie Glutamine Synthetase and Phosphoenolpyruvate Carboxylase Diversity in Narrow-Leafed Lupin (Lupinus angustifolius L.)
Source: Int J Mol Sci. 2020 Apr 8;21(7):2580. doi: 10.3390/ijms21072580 (PMC7177731; doi:10.3390/ijms21072580)
Supplement: Supplementary file 1 [file ijms-21-02580-s001.zip › Supplementary files/Supplementary file 3.xlsx]

## Sheet: PEPC structure_all genomes
klass	orig_seqid	seqid	label	taxon	klass	order	family		E1	E2	E3	E4	E5	E6	E7	E8	E9	E10	E11	E12	E13	E14	E15	E16	E17	E18	E19	E20	E21	E22	E23	E24	Exon nb	Lenght
PEPC	cyanidioschyzon_merolae__gene:CME095C	cyanidioschyzon_merolae__gene___CME095C	CME095C	Cyanidioschyzon merolae strain 10D	Bangiophyceae	Cyanidiales	Cyanidiaceae	1	1-2817																								1	2817
PEPC	fragaria_vesca__gene23059-v1.0-hybrid.v1.1	fragaria_vesca__gene23059-v1.0-hybrid.v1.1	gene23059-v1.0-hybrid	Fragaria vesca	None	Rosales	Rosaceae	18	1-2889																								1	2889
PEPC	trifolium_pratense__gene:Tp57577_TGAC_v2_gene28308	trifolium_pratense__gene___Tp57577_TGAC_v2_gene28308	Tp57577_TGAC_v2_gene28308	Trifolium pratense	None	Fabales	Fabaceae	64	1-996	1197-1583	1878-2174																						3	2174
PEPC	fragaria_vesca__gene11590-v1.0-hybrid.v1.1	fragaria_vesca__gene11590-v1.0-hybrid.v1.1	gene11590-v1.0-hybrid	Fragaria vesca	None	Rosales	Rosaceae	18	1-941	1053-1266	1355-2821																						3	2821
PEPC	glycine_max__gene:GLYMA02G14495	glycine_max__gene___GLYMA02G14495	GLYMA02G14495	Glycine max	None	Fabales	Fabaceae	64	1-423	778-876	1055-1143	1390-1516	1605-1811	2332-3156																			4	3156
PEPC	hordeum_vulgare__gene:MLOC_39281	hordeum_vulgare__gene___MLOC_39281	MLOC_39281	Hordeum vulgare subsp. vulgare	Liliopsida	Poales	Poaceae	35	1-174	255-1253	1954-2340	2759-3052																					4	3052
PEPC	malus_domestica__MDP0000462196.GDRv1.0	malus_domestica__MDP0000462196.GDRv1.0	MDP0000462196	Malus domestica	None	Rosales	Rosaceae	18	1-33	76-1074	1402-1851	2124-2423																					4	2423
PEPC	physcomitrella_patens__gene:PP1S341_58V6	physcomitrella_patens__gene___PP1S341_58V6	PP1S341_58V6	Physcomitrella patens	Bryopsida	Funariales	Funariaceae	6	1-162	289-768	890-1216	1327-2955	3115-3402																				5	3402
PEPC	medicago_truncatula__gene:MTR_1g009850	medicago_truncatula__gene___MTR_1g009850	MTR_1g009850	Medicago truncatula	None	Fabales	Fabaceae	64	1-297	371-574	645-797	887-1008	1110-1290	1563-1718																			6	1718
PEPC	brachypodium_distachyon__gene:BRADI2G06620	brachypodium_distachyon__gene___BRADI2G06620	BRADI2G06620	Brachypodium distachyon	Liliopsida	Poales	Poaceae	35	1-282	367-767	872-1374	1469-1623	1732-3120	3210-3500																			6	3500
PEPC	hordeum_vulgare__gene:MLOC_59333	hordeum_vulgare__gene___MLOC_59333	MLOC_59333	Hordeum vulgare subsp. vulgare	Liliopsida	Poales	Poaceae	35	1-279	395-1207	1313-1403	1484-1638	1736-3118	3216-3506																			6	3506
PEPC	setaria_italica__gene:Si000160m.g	setaria_italica__gene___Si000160m.g	Si000160m.g	Setaria italica	Liliopsida	Poales	Poaceae	35	1-713	812-896	999-1221	1311-1414	1493-1583	1691-1845	1984-3660																		7	3660
PEPC	ricinus_communis__29634.t000111.TIGRR0.1	ricinus_communis__29634.t000111.TIGRR0.1	29634.t000111	Ricinus communis	None	Malpighiales	Euphorbiaceae	4	1-65	693-780	1140-1280	7635-8036	8103-8696	9288-9409	9524-9638	9879-10175																	8	10175
PEPC	lotus_japonicus__Lj0g3v0198289	lotus_japonicus__Lj0g3v0198289	Lj0g3v0198289 (CUFF.12566)	Lotus japonicus	None	Fabales	Fabaceae	64	1-168	769-1163	1313-1397	2094-2316	2503-2606	2701-2788	2968-3122	3472-4095																	8	4095
PEPC	lotus_japonicus__Lj5g3v1792310	lotus_japonicus__Lj5g3v1792310	Lj5g3v1792310 (CUFF.55942)	Lotus japonicus	None	Fabales	Fabaceae	64	2017-01-30	101-247	778-876	1198-1286	1613-1739	1876-2082	2687-3506	7436-7470																	8	7470
PEPC	zea_mays__gene:Zm00001d053453	zea_mays__gene___Zm00001d053453	Zm00001d053453	Zea mays	Liliopsida	Poales	Poaceae	35	1-156	258-649	775-859	2059-2281	4422-4576	4663-5661	6135-6521	7059-7352																	8	7352
PEPC	prunus_persica__gene:PRUPE_ppa002020mg	prunus_persica__gene___PRUPE_ppa002020mg	PRUPE_ppa002020mg	Prunus persica	None	Rosales	Rosaceae	18	1-168	702-1093	1295-1379	1845-2067	2255-2358	2481-2568	2792-2946	3177-4148																	8	4148
PEPC	brassica_rapa__gene:Bra001575	brassica_rapa__gene___Bra001575	Bra001575	Brassica rapa subsp. pekinensis	None	Brassicales	Brassicaceae	16	1-168	693-1087	1169-1476	1556-1659	1739-1829	2131-2285	2369-3367	3794-4180	4272-4568																9	4568
PEPC	brassica_rapa__gene:Bra027293	brassica_rapa__gene___Bra027293	Bra027293	Brassica rapa subsp. pekinensis	None	Brassicales	Brassicaceae	16	1-168	1294-1688	1765-2072	2162-2265	2352-2442	2518-2672	2770-3768	3840-4226	4307-4603																9	4603
PEPC	brassica_rapa__gene:Bra030945	brassica_rapa__gene___Bra030945	Bra030945 (ATPPC1)	Brassica rapa subsp. pekinensis	None	Brassicales	Brassicaceae	16	1-168	597-991	1065-1149	1231-1557	1636-1726	1805-1959	2037-3035	3505-3891	3977-4264																9	4264
PEPC	carica_papaya__evm.TU.supercontig_97.104	carica_papaya__evm.TU.supercontig_97.104	evm.TU.supercontig_97.104	Carica papaya	None	Brassicales	Caricaceae	3	1-168	532-926	1106-1190	1407-1629	1902-2005	2125-2212	2788-2843	2939-3325	3398-3694																9	3694
PEPC	arachis_ipaensis__gene36286	arachis_ipaensis__gene36286	gene36286 (LOC107610538)	Arachis ipaensis	None	Fabales	Fabaceae	64	1-53	244-358	998-1392	1508-1592	1782-2004	2197-2300	2405-2492	2662-2859	3038-3102																9	3102
PEPC	medicago_truncatula__gene:MTR_8g463920	medicago_truncatula__gene___MTR_8g463920	MTR_8g463920	Medicago truncatula	None	Fabales	Fabaceae	64	1-560	641-725	1176-1398	1608-1711	1808-1901	2033-2187	2524-3522	3624-4010	4105-4401																9	4401
PEPC	mimulus_guttatus__Migut.M00734.v2.0	mimulus_guttatus__Migut.M00734.v2.0	Migut.M00734	Erythranthe guttata	None	Lamiales	Phrymaceae	4	1-168	569-960	1047-1131	1238-1460	1979-2082	2181-2268	2360-3513	3596-3982	4072-4362																9	4362
PEPC	oryza_sativa__gene:OS01G0208700	oryza_sativa__gene___OS01G0208700	OS01G0208700	Oryza sativa Japonica Group	Liliopsida	Poales	Poaceae	35	1-303	406-800	901-985	1092-1314	1413-1516	1813-1903	7196-7350	7523-8914	9255-9551																9	9551
PEPC	setaria_italica__gene:Si005789m.g	setaria_italica__gene___Si005789m.g	Si005789m.g	Setaria italica	Liliopsida	Poales	Poaceae	35	1-168	256-647	746-830	3842-4064	4284-4387	4474-4561	6267-6421	6549-7934	8025-8318																9	8318
PEPC	malus_domestica__MDP0000507971.GDRv1.0	malus_domestica__MDP0000507971.GDRv1.0	MDP0000507971	Malus domestica	None	Rosales	Rosaceae	18	1-320	526-610	811-1033	1191-1294	1409-1496	1777-1931	2155-3153	3544-3930	4203-4502																9	4502
PEPC	zostera_marina__Zosma160g00340.v2.2	zostera_marina__Zosma160g00340.v2.2	Zosma160g00340	Zostera marina	Liliopsida	Alismatales	Zosteraceae	5	1-213	1499-1890	2000-2084	2181-2403	2797-2900	3007-3094	3201-3355	3581-4966	5216-5506																9	5506
PEPC	amaranthus_hypochondriacus__AHYPO_001923.v1.0	amaranthus_hypochondriacus__AHYPO_001923.v1.0	AHYPO_001923	Amaranthus hypochondriacus	None	Caryophyllales	Amaranthaceae	4	1-168	1770-2164	2405-2489	2590-2812	3260-3363	3448-3535	3763-3917	4408-5406	5538-5849	6297-6593															10	6593
PEPC	amaranthus_hypochondriacus__AHYPO_004468.v1.0	amaranthus_hypochondriacus__AHYPO_004468.v1.0	AHYPO_004468	Amaranthus hypochondriacus	None	Caryophyllales	Amaranthaceae	4	1-165	1225-1693	2174-2241	4393-4615	4772-4875	5014-5101	5366-5520	5615-6613	6707-6967	7436-7735															10	7735
PEPC	amaranthus_hypochondriacus__AHYPO_010262.v1.0	amaranthus_hypochondriacus__AHYPO_010262.v1.0	AHYPO_010262	Amaranthus hypochondriacus	None	Caryophyllales	Amaranthaceae	4	1-168	1794-2128	2851-2935	3123-3138	3466-3569	3649-3736	3898-4052	4152-5150	5468-5822	6539-6735															10	6735
PEPC	amborella_trichopoda__gene:AMTR_s00021p00059810	amborella_trichopoda__gene___AMTR_s00021p00059810	AMTR_s00021p00059810	Amborella trichopoda	None	Amborellales	Amborellaceae	2	1-168	570-961	1490-1574	2216-2438	2835-2938	3097-3184	3477-3631	3925-4923	5978-6364	6907-7203															10	7203
PEPC	spirodela_polyrhiza__Spipo14G0030900.v2	spirodela_polyrhiza__Spipo14G0030900.v2	Spipo14G0030900	Spirodela polyrhiza	Liliopsida	Alismatales	Araceae	3	1-174	355-746	922-1006	1308-1530	1711-1814	1935-2022	2155-2309	2687-3685	3828-4214	4303-4599															10	4599
PEPC	spirodela_polyrhiza__Spipo19G0008900.v2	spirodela_polyrhiza__Spipo19G0008900.v2	Spipo19G0008900	Spirodela polyrhiza	Liliopsida	Alismatales	Araceae	3	1-174	266-657	744-828	936-1158	1297-1400	1490-1577	1664-1818	1971-2969	3054-3440	3533-3829															10	3829
PEPC	arabidopsis_thaliana__gene:AT1G53310	arabidopsis_thaliana__gene___AT1G53310	AT1G53310 (PPC1)	Arabidopsis thaliana	None	Brassicales	Brassicaceae	16	1-168	395-789	870-954	1029-1251	1352-1455	1547-1637	1737-1891	1968-2966	3049-3435	3514-3810															10	3810
PEPC	arabidopsis_thaliana__gene:AT2G42600	arabidopsis_thaliana__gene___AT2G42600	AT2G42600 (PPC2)	Arabidopsis thaliana	None	Brassicales	Brassicaceae	16	1-168	503-894	984-1068	1143-1365	1446-1549	1647-1731	1828-1982	2264-3262	3353-3739	3846-4139															10	4139
PEPC	arabidopsis_thaliana__gene:AT3G14940	arabidopsis_thaliana__gene___AT3G14940	AT3G14940 (PPC3)	Arabidopsis thaliana	None	Brassicales	Brassicaceae	16	1-168	357-751	838-922	1019-1241	1329-1432	1516-1606	1713-1867	2041-3042	3126-3512	3597-3893															10	3893
PEPC	brassica_rapa__gene:Bra016866	brassica_rapa__gene___Bra016866	Bra016866	Brassica rapa subsp. pekinensis	None	Brassicales	Brassicaceae	16	1-168	913-1304	1383-1467	1755-1977	2065-2168	2241-2325	2820-2974	3048-4046	4477-4863	4936-5232															10	5232
PEPC	capsella_grandiflora__Cagra.0007s0038.v1.1	capsella_grandiflora__Cagra.0007s0038.v1.1	Cagra.0007s0038	Capsella grandiflora	None	Brassicales	Brassicaceae	16	1-168	440-834	935-1019	1107-1329	1418-1521	1605-1695	1815-1969	2132-3133	3217-3603	3691-3987															10	3987
PEPC	capsella_grandiflora__Cagra.0202s0052.v1.1	capsella_grandiflora__Cagra.0202s0052.v1.1	Cagra.0202s0052	Capsella grandiflora	None	Brassicales	Brassicaceae	16	1-168	519-910	998-1082	1160-1382	1464-1567	1675-1759	1850-2004	2328-3326	3416-3802	3955-4248															10	4248
PEPC	capsella_grandiflora__Cagra.2383s0011.v1.1	capsella_grandiflora__Cagra.2383s0011.v1.1	Cagra.2383s0011	Capsella grandiflora	None	Brassicales	Brassicaceae	16	1-168	421-815	899-983	1061-1283	1384-1487	1583-1673	1758-1912	1989-2987	3071-3457	3532-3828															10	3828
PEPC	ananas_comosus__Aco010025.v3	ananas_comosus__Aco010025.v3	Aco010025	Ananas comosus	Liliopsida	Poales	Bromeliaceae	3	1-168	405-796	1277-1361	1493-1715	2188-2291	2418-2505	2867-3021	3434-4432	4710-5096	5538-5831															10	5831
PEPC	ananas_comosus__Aco018093.v3	ananas_comosus__Aco018093.v3	Aco018093	Ananas comosus	Liliopsida	Poales	Bromeliaceae	3	1-168	650-1041	1599-1683	3822-4044	5729-5832	5912-6002	6379-6533	6711-7709	8211-8597	9088-9384															10	9384
PEPC	carica_papaya__evm.TU.supercontig_1.237	carica_papaya__evm.TU.supercontig_1.237	evm.TU.supercontig_1.237	Carica papaya	None	Brassicales	Caricaceae	3	1-93	239-514	13393-13518	13591-13692	13775-13921	14427-14525	14648-14736	15311-15437	15542-15748	16551-17375															10	17375
PEPC	beta_vulgaris__gene:BVRB_4g085820	beta_vulgaris__gene___BVRB_4g085820	BVRB_4g085820	Beta vulgaris subsp. vulgaris	None	Caryophyllales	Chenopodiaceae	3	1-168	707-1101	1347-1431	3444-3666	3794-3897	4029-4116	4468-4622	4724-5722	6307-6693	7014-7313															10	7313
PEPC	beta_vulgaris__gene:BVRB_9g209750	beta_vulgaris__gene___BVRB_9g209750	BVRB_9g209750	Beta vulgaris subsp. vulgaris	None	Caryophyllales	Chenopodiaceae	3	1-168	1277-1671	2098-2182	2378-2600	2903-3006	3091-3178	3381-3535	3761-4759	4882-5268	6149-6445															10	6445
PEPC	cucumis_sativus__Cucsa.057590.v1	cucumis_sativus__Cucsa.057590.v1	Cucsa.057590	Cucumis sativus	None	Cucurbitales	Cucurbitaceae	3	1-168	667-1058	1150-1234	1620-1842	2001-2104	2225-2312	2446-2600	3160-4158	4255-4641	4734-5030															10	5030
PEPC	cucumis_sativus__Cucsa.147540.v1	cucumis_sativus__Cucsa.147540.v1	Cucsa.147540	Cucumis sativus	None	Cucurbitales	Cucurbitaceae	3	1-171	293-681	845-929	1073-1295	1518-1621	1740-1827	2065-2219	2579-3577	3724-4110	4187-4483															10	4483
PEPC	ricinus_communis__29645.t000002.TIGRR0.1	ricinus_communis__29645.t000002.TIGRR0.1	29645.t000002	Ricinus communis	None	Malpighiales	Euphorbiaceae	4	1-168	720-1111	1298-1382	1913-2135	2258-2361	2441-2528	2979-3133	3427-4425	4510-4896	5461-5757															10	5757
PEPC	ricinus_communis__29983.t000216.TIGRR0.1	ricinus_communis__29983.t000216.TIGRR0.1	29983.t000216	Ricinus communis	None	Malpighiales	Euphorbiaceae	4	1-168	741-1132	1341-1425	2367-2589	3189-3292	3392-3479	3812-3966	4868-5866	6411-6797	7047-7343															10	7343
PEPC	arachis_ipaensis__gene10946	arachis_ipaensis__gene10946	gene10946 (LOC107630016)	Arachis ipaensis	None	Fabales	Fabaceae	64	1-168	820-1214	1386-1470	2001-2223	2490-2593	2686-2773	2947-3101	3222-4220	4637-5023	5588-5884															10	5884
PEPC	arachis_ipaensis__gene11232	arachis_ipaensis__gene11232	gene11232 (LOC107630060)	Arachis ipaensis	None	Fabales	Fabaceae	64	1-165	1206-1597	1725-1809	2418-2640	2955-3058	3152-3245	3427-3581	5135-6133	6238-6624	6729-7025															10	7025
PEPC	arachis_ipaensis__gene37010	arachis_ipaensis__gene37010	gene37010 (LOC107612799)	Arachis ipaensis	None	Fabales	Fabaceae	64	1-168	512-903	1000-1084	1624-1766	1859-1962	2046-2139	2213-2367	2456-3454	3537-3923	4289-4591															10	4591
PEPC	arachis_ipaensis__gene5131	arachis_ipaensis__gene5131	gene5131 (LOC107624747)	Arachis ipaensis	None	Fabales	Fabaceae	64	1-174	801-1195	1311-1395	1585-1807	2006-2109	2214-2301	2471-2625	2931-3929	4166-4552	4671-4967															10	4967
PEPC	cajanus_cajan__gene13204	cajanus_cajan__gene13204	KK1_014855	Cajanus cajan	None	Fabales	Fabaceae	64	1-168	1154-1545	1646-1730	2827-3049	3551-3654	3740-3833	3980-4134	4908-5906	6663-7049	8166-8462															10	8462
PEPC	cajanus_cajan__gene18417	cajanus_cajan__gene18417	KK1_026796	Cajanus cajan	None	Fabales	Fabaceae	64	1-168	975-1366	1600-1684	1887-2109	2339-2442	2541-2634	2798-2952	3466-4464	4896-5282	5781-6089															10	6089
PEPC	cajanus_cajan__gene22049	cajanus_cajan__gene22049	KK1_032556	Cajanus cajan	None	Fabales	Fabaceae	64	1-168	711-1105	1315-1399	2245-2467	2710-2813	2907-2994	3290-3444	4026-5024	5340-5726	6068-6364															10	6364
PEPC	cajanus_cajan__gene16951	cajanus_cajan__gene16951	KK1_024667	Cajanus cajan	None	Fabales	Fabaceae	64	1-171	645-1039	1252-1336	1658-1880	2132-2235	2329-2416	2615-2769	3349-4347	4678-5064	5520-5816															10	5816
PEPC	cicer_arietinum__gene16990	cicer_arietinum__gene16990	gene16990 (LOC101510288)	Cicer arietinum	None	Fabales	Fabaceae	64	1-168	858-1252	1428-1512	2279-2501	2688-2791	2878-2965	3206-3360	3532-4530	4945-5331	5499-5795															10	5795
PEPC	cicer_arietinum__gene26512	cicer_arietinum__gene26512	gene26512 (LOC101514127)	Cicer arietinum	None	Fabales	Fabaceae	64	1-168	900-1291	1406-1490	1779-2001	2226-2329	2439-2532	2692-2846	3221-4219	4341-4727	5162-5458															10	5458
PEPC	glycine_max__gene:GLYMA06G33380	glycine_max__gene___GLYMA06G33380	GLYMA06G33380	Glycine max	None	Fabales	Fabaceae	64	1-168	1197-1588	1687-1771	2024-2246	3253-3356	3450-3543	3684-3838	4598-5596	6262-6648	7245-7541															10	7541
PEPC	glycine_max__gene:GLYMA06G43050	glycine_max__gene___GLYMA06G43050	GLYMA06G43050	Glycine max	None	Fabales	Fabaceae	64	1-168	676-1070	2618-2702	3459-3681	4283-4386	4479-4566	4781-4935	5517-6515	6888-7274	7544-7840															10	7840
PEPC	glycine_max__gene:GLYMA12G33820	glycine_max__gene___GLYMA12G33820	GLYMA12G33820	Glycine max	None	Fabales	Fabaceae	64	1-168	671-1065	1273-1357	1933-2155	2350-2453	2542-2629	2731-2885	3397-4395	4768-5154	5481-5777															10	5777
PEPC	glycine_max__gene:GLYMA12G35840	glycine_max__gene___GLYMA12G35840	GLYMA12G35840 (PPC1)	Glycine max	None	Fabales	Fabaceae	64	1-168	1170-1561	1684-1768	1977-2199	2291-2394	2489-2582	2777-2931	3125-4123	4563-4949	5425-5721															10	5721
PEPC	glycine_max__gene:GLYMA13G34560	glycine_max__gene___GLYMA13G34560	GLYMA13G34560	Glycine max	None	Fabales	Fabaceae	64	1-168	805-1196	1311-1395	1598-1820	1920-2023	2118-2211	2402-2556	2749-3747	4218-4604	5185-5481															10	5481
PEPC	glycine_max__gene:GLYMA13G36670	glycine_max__gene___GLYMA13G36670	GLYMA13G36670	Glycine max	None	Fabales	Fabaceae	64	1-168	700-1094	1267-1387	1972-2194	2394-2497	2591-2678	3678-3832	4378-5376	5740-6126	6526-6822															10	6822
PEPC	glycine_max__gene:GLYMA20G09810	glycine_max__gene___GLYMA20G09810	GLYMA20G09810 (PPC16)	Glycine max	None	Fabales	Fabaceae	64	1-168	1136-1527	1629-1713	2373-2595	3039-3142	3229-3322	3461-3615	4459-5457	5921-6307	6920-7216															10	7216
PEPC	lotus_japonicus__Lj3g3v0428380	lotus_japonicus__Lj3g3v0428380	Lj3g3v0428380 (CUFF.40719)	Lotus japonicus	None	Fabales	Fabaceae	64	1-168	1071-1462	1580-1664	1795-2017	2296-2399	2497-2590	2731-2885	3383-4381	4492-4878	5277-5576															10	5576
PEPC	lotus_japonicus__Lj3g3v0428390	lotus_japonicus__Lj3g3v0428390	Lj3g3v0428390	Lotus japonicus	None	Fabales	Fabaceae	64	1-168	1071-1462	1580-1664	1795-2017	2296-2399	2497-2590	2731-2885	3383-4381	4492-4878	5277-5576															10	5576
PEPC	lotus_japonicus__Lj3g3v1061390	lotus_japonicus__Lj3g3v1061390	Lj3g3v1061390	Lotus japonicus	None	Fabales	Fabaceae	64	1-168	749-1140	1238-1322	1852-2074	2206-2309	2400-2493	2670-2824	3262-4260	4512-4898	5153-5431															10	5431
PEPC	lupinus_angustifolius__gene12896	lupinus_angustifolius__gene12896	TanjilG_02996	Lupinus angustifolius	None	Fabales	Fabaceae	64	1-168	1169-1563	1767-1851	2510-2732	3008-3111	3207-3294	3540-3694	4526-5524	5962-6348	6618-6914															10	6914
PEPC	lupinus_angustifolius__gene12998	lupinus_angustifolius__gene12998	TanjilG_15178	Lupinus angustifolius	None	Fabales	Fabaceae	64	1-168	824-1215	1342-1426	1537-1759	2055-2158	2252-2345	2569-2723	3135-4133	4231-4617	4879-5175															10	5175
PEPC	lupinus_angustifolius__gene15450	lupinus_angustifolius__gene15450	TanjilG_29825	Lupinus angustifolius	None	Fabales	Fabaceae	64	1-168	820-1211	1334-1418	1515-1737	2021-2124	2208-2301	2475-2629	3275-4273	4370-4756	4864-5160															10	5160
PEPC	lupinus_angustifolius__gene18605	lupinus_angustifolius__gene18605	TanjilG_31846	Lupinus angustifolius	None	Fabales	Fabaceae	64	1-168	861-1255	1549-1633	2140-2362	2630-2733	2827-2914	3041-3195	3771-4769	5025-5411	5810-6106															10	6106
PEPC	lupinus_angustifolius__gene23490	lupinus_angustifolius__gene23490	TanjilG_22696	Lupinus angustifolius	None	Fabales	Fabaceae	64	1-168	841-1232	1353-1437	1550-1772	2074-2177	2271-2364	2586-2740	3172-4170	4271-4657	4765-5061															10	5061
PEPC	lupinus_angustifolius__gene31196	lupinus_angustifolius__gene31196	TanjilG_02214	Lupinus angustifolius	None	Fabales	Fabaceae	64	1-171	632-1023	1119-1203	1540-1762	1900-2003	2108-2201	2374-2528	2987-3985	4331-4717	4894-5190															10	5190
PEPC	lupinus_angustifolius__gene7147	lupinus_angustifolius__gene7147	TanjilG_16482	Lupinus angustifolius	None	Fabales	Fabaceae	64	1-168	938-1332	1532-1616	1691-1913	2075-2178	2272-2359	2548-2702	3264-4262	4525-4911	5465-5761															10	5761
PEPC	lupinus_angustifolius__gene9184	lupinus_angustifolius__gene9184	TanjilG_26946	Lupinus angustifolius	None	Fabales	Fabaceae	64	1-171	1101-1492	1595-1679	2450-2672	2979-3082	3182-3275	3471-3625	3983-4981	5242-5628	5833-6129															10	6129
PEPC	medicago_truncatula__gene:MTR_2g076670	medicago_truncatula__gene___MTR_2g076670	MTR_2g076670	Medicago truncatula	None	Fabales	Fabaceae	64	1-165	834-1225	1315-1399	1521-1743	1838-1941	2041-2134	2259-2413	2551-3549	3751-4137	4516-4812															10	4812
PEPC	medicago_truncatula__gene:MTR_2g092930	medicago_truncatula__gene___MTR_2g092930	MTR_2g092930	Medicago truncatula	None	Fabales	Fabaceae	64	1-168	688-1082	1521-1605	1895-2117	2264-2367	2468-2555	2707-2861	2948-3946	4039-4425	4703-4999															10	4999
PEPC	medicago_truncatula__gene:MTR_4g079860	medicago_truncatula__gene___MTR_4g079860	MTR_4g079860	Medicago truncatula	None	Fabales	Fabaceae	64	1-168	1120-1514	1609-1693	2259-2481	2755-2858	3002-3089	3318-3472	4028-5026	5640-6026	6261-6557															10	6557
PEPC	phaseolus_vulgaris__Phvul.005G066400.v1.0	phaseolus_vulgaris__Phvul.005G066400.v1.0	Phvul.005G066400	Phaseolus vulgaris	None	Fabales	Fabaceae	64	1-168	1105-1496	1607-1691	1868-2090	2190-2293	2388-2481	2642-2796	2943-3941	4262-4651	4760-5056															10	5056
PEPC	phaseolus_vulgaris__Phvul.005G095300.v1.0	phaseolus_vulgaris__Phvul.005G095300.v1.0	Phvul.005G095300	Phaseolus vulgaris	None	Fabales	Fabaceae	64	1-168	721-1115	1295-1379	1594-1816	2032-2135	2213-2300	2437-2591	2961-3959	4294-4680	5013-5309															10	5309
PEPC	phaseolus_vulgaris__Phvul.007G101300.v1.0	phaseolus_vulgaris__Phvul.007G101300.v1.0	Phvul.007G101300	Phaseolus vulgaris	None	Fabales	Fabaceae	64	1-402	851-1014	1117-1231	1559-1636	1751-1819	2681-2759	2870-2946	3023-3118	3701-3836	4313-4417	4638-4705	4782-5027	5327-5452	5524-5625	5696-5842	6819-6917	7245-7333	7518-7644	7733-7939	8399-9223					10	5309
PEPC	phaseolus_vulgaris__Phvul.011G160200.v1.0	phaseolus_vulgaris__Phvul.011G160200.v1.0	Phvul.011G160200	Phaseolus vulgaris	None	Fabales	Fabaceae	64	1-168	971-1362	1460-1544	1943-2165	2629-2732	2819-2912	3014-3168	3895-4893	5428-5814	6463-6759															10	6759
PEPC	trifolium_pratense__gene:Tp57577_TGAC_v2_gene19367	trifolium_pratense__gene___Tp57577_TGAC_v2_gene19367	Tp57577_TGAC_v2_gene19367	Trifolium pratense	None	Fabales	Fabaceae	64	1-165	914-1305	1395-1479	1601-1823	1918-2021	2112-2205	2300-2454	2586-3584	3830-4216	4576-4872															10	4872
PEPC	vigna_radiata__gene23996	vigna_radiata__gene23996	gene23996 (LOC106778590)	Vigna radiata	None	Fabales	Fabaceae	64	1-171	731-1125	1281-1365	2011-2233	2462-2565	2643-2730	2828-2982	3161-4159	4332-4718	4906-5202															10	5202
PEPC	vigna_radiata__gene26799	vigna_radiata__gene26799	gene26799 (LOC106753186)	Vigna radiata	None	Fabales	Fabaceae	64	1-168	816-1210	1417-1501	2213-2435	2676-2779	2872-2959	3170-3324	3875-4873	5227-5613	5691-5987															10	5987
PEPC	vigna_radiata__gene3386	vigna_radiata__gene3386	gene3386 (LOC106756025)	Vigna radiata	None	Fabales	Fabaceae	64	1-168	897-1288	1387-1471	1856-2078	2439-2542	2628-2721	2824-2978	3257-4255	4934-5320	5960-6256															10	6256
PEPC	vigna_radiata__gene9625	vigna_radiata__gene9625	gene9625 (LOC106760805)	Vigna radiata	None	Fabales	Fabaceae	64	1-168	859-1250	1349-1433	1626-1848	1955-2058	2150-2243	2414-2568	2686-3684	3773-4159	4269-4565															10	4565
PEPC	theobroma_cacao__gene:TCM_001707	theobroma_cacao__gene___TCM_001707	TCM_001707	Theobroma cacao	None	Malvales	Malvaceae	3	1-168	495-886	1134-1218	2114-2336	2578-2681	2801-2888	3090-3244	4111-5109	5629-6015	6191-6487															10	6487
PEPC	theobroma_cacao__gene:TCM_031773	theobroma_cacao__gene___TCM_031773	TCM_031773	Theobroma cacao	None	Malvales	Malvaceae	3	1-189	792-1183	1332-1416	1532-1754	1890-1993	2079-2166	2591-2745	3208-4206	4298-4684	5073-5369															10	5369
PEPC	mimulus_guttatus__Migut.H01993.v2.0	mimulus_guttatus__Migut.H01993.v2.0	Migut.H01993	Erythranthe guttata	None	Lamiales	Phrymaceae	4	1-168	800-1191	1313-1397	1979-2201	2335-2438	2552-2639	2762-2916	3052-4050	4130-4516	5111-5404															10	5040
PEPC	mimulus_guttatus__Migut.M00260.v2.0	mimulus_guttatus__Migut.M00260.v2.0	Migut.M00260	Erythranthe guttata	None	Lamiales	Phrymaceae	4	1-165	1144-1535	1628-1712	1974-2196	2331-2434	2541-2628	2741-2895	2997-3995	4582-4968	5671-5973															10	5973
PEPC	brachypodium_distachyon__gene:BRADI1G39167	brachypodium_distachyon__gene___BRADI1G39167	BRADI1G39167	Brachypodium distachyon	Liliopsida	Poales	Poaceae	35	1-177	285-679	833-917	2840-3062	3333-3436	3535-3622	3780-3934	4028-5035	5120-5506	5605-5904															10	5904
PEPC	brachypodium_distachyon__gene:BRADI2G50380	brachypodium_distachyon__gene___BRADI2G50380	BRADI2G50380	Brachypodium distachyon	Liliopsida	Poales	Poaceae	35	1-168	567-934	1183-1267	1403-1625	1711-1814	1894-1984	2434-2588	2763-3761	4063-4449	4854-4961															10	4961
PEPC	brachypodium_distachyon__gene:BRADI3G09210	brachypodium_distachyon__gene___BRADI3G09210	BRADI3G09210	Brachypodium distachyon	Liliopsida	Poales	Poaceae	35	1-180	281-672	761-845	2084-2306	2618-2721	2811-2898	4030-4184	4258-5256	5751-6137	6701-6997															10	6997
PEPC	brachypodium_distachyon__gene:BRADI4G27910	brachypodium_distachyon__gene___BRADI4G27910	BRADI4G27910	Brachypodium distachyon	Liliopsida	Poales	Poaceae	35	1-177	1236-1627	1710-1794	1945-2167	2390-2493	2575-2662	2755-2909	3016-4014	4319-4705	4813-5109															10	5109
PEPC	hordeum_vulgare__gene:MLOC_10405	hordeum_vulgare__gene___MLOC_10405	MLOC_10405	Hordeum vulgare subsp. vulgare	Liliopsida	Poales	Poaceae	35	1-189	1138-1529	1612-1696	1837-2059	2260-2363	2444-2531	2688-2842	2949-3947	4286-4672	4785-5081															10	5081
PEPC	hordeum_vulgare__gene:MLOC_65944	hordeum_vulgare__gene___MLOC_65944	MLOC_65944	Hordeum vulgare subsp. vulgare	Liliopsida	Poales	Poaceae	35	1-174	276-667	787-871	3049-3271	3452-3555	3656-3743	3944-4098	4209-5207	5279-5665	5736-6029															10	6029
PEPC	hordeum_vulgare__gene:MLOC_67381	hordeum_vulgare__gene___MLOC_67381	MLOC_67381	Hordeum vulgare subsp. vulgare	Liliopsida	Poales	Poaceae	35	2017-01-03	478-869	1074-1158	1289-1511	1585-1688	1770-1860	2359-2513	2709-3707	4068-4454	4663-4959															10	4959
PEPC	oryza_sativa__gene:OS02G0244700	oryza_sativa__gene___OS02G0244700	OS02G0244700	Oryza sativa Japonica Group	Liliopsida	Poales	Poaceae	35	1-180	282-673	763-847	1549-1771	2094-2197	2286-2373	3145-3299	3383-4381	4891-5277	5653-5946															10	5946
PEPC	oryza_sativa__gene:OS08G0366000	oryza_sativa__gene___OS08G0366000	OS08G0366000	Oryza sativa Japonica Group	Liliopsida	Poales	Poaceae	35	1-165	1609-2000	2083-2167	2360-2582	2662-2765	2837-2924	3012-3166	3271-4269	4405-4791	4917-5213															10	5213
PEPC	oryza_sativa__gene:OS09G0315700	oryza_sativa__gene___OS09G0315700	OS09G0315700	Oryza sativa Japonica Group	Liliopsida	Poales	Poaceae	35	1-198	1063-1454	1540-1624	1739-1961	2116-2219	2305-2392	2505-2659	2747-3745	4057-4443	4566-4862															10	4862
PEPC	setaria_italica__gene:Si000184m.g	setaria_italica__gene___Si000184m.g	Si000184m.g	Setaria italica	Liliopsida	Poales	Poaceae	35	1-177	955-1346	1666-1750	1884-2106	2246-2349	2426-2516	3435-3589	3773-4771	5075-5461	5727-6023															10	6023
PEPC	setaria_italica__gene:Si016228m.g	setaria_italica__gene___Si016228m.g	Si016228m.g	Setaria italica	Liliopsida	Poales	Poaceae	35	1-171	273-664	782-866	2383-2605	2980-3083	3165-3252	3669-3823	3908-4906	5375-5761	5891-6184															10	6184
PEPC	setaria_italica__gene:Si028826m.g	setaria_italica__gene___Si028826m.g	Si028826m.g	Setaria italica	Liliopsida	Poales	Poaceae	35	1-174	1579-1970	2052-2136	2258-2480	2675-2778	2864-2951	3054-3208	3298-4296	4501-4887	4981-5277															10	5277
PEPC	sorghum_bicolor__gene:SORBI_002G167000	sorghum_bicolor__gene___SORBI_002G167000	SORBI_002G167000	Sorghum bicolor	Liliopsida	Poales	Poaceae	35	1-174	1344-1735	1819-1903	2011-2233	2414-2517	2603-2690	2794-2948	3040-4038	4251-4637	4743-5039															10	5039
PEPC	sorghum_bicolor__gene:SORBI_003G301800	sorghum_bicolor__gene___SORBI_003G301800	SORBI_003G301800	Sorghum bicolor	Liliopsida	Poales	Poaceae	35	1-168	955-1346	1706-1790	1955-2177	2295-2398	2477-2567	3668-3822	4015-5013	5379-5765	6346-6642															10	6642
PEPC	sorghum_bicolor__gene:SORBI_004G106900	sorghum_bicolor__gene___SORBI_004G106900	SORBI_004G106900	Sorghum bicolor	Liliopsida	Poales	Poaceae	35	1-156	262-653	788-872	1968-2190	2476-2579	2669-2756	3841-3995	4077-5075	5536-5922	6115-6408															10	6408
PEPC	sorghum_bicolor__gene:SORBI_007G106500	sorghum_bicolor__gene___SORBI_007G106500	SORBI_007G106500	Sorghum bicolor	Liliopsida	Poales	Poaceae	35	1-165	1078-1469	1559-1643	1868-2090	2171-2274	2365-2452	2563-2717	2814-3812	4065-4451	4594-4890															10	4890
PEPC	sorghum_bicolor__gene:SORBI_010G160700	sorghum_bicolor__gene___SORBI_010G160700	SORBI_010G160700	Sorghum bicolor	Liliopsida	Poales	Poaceae	35	1-354	466-857	952-1036	2182-2404	3186-3289	3402-3495	3954-4108	4254-5252	5359-5745	5864-6157															10	6157
PEPC	zea_mays__gene:Zm00001d012702	zea_mays__gene___Zm00001d012702	Zm00001d012702	Zea mays	Liliopsida	Poales	Poaceae	35	1-168	1166-1557	1892-1976	2424-2646	2761-2864	2938-3028	9806-9960	10181-11179	11510-11896	12002-12298															10	12298
PEPC	zea_mays__gene:Zm00001d016166	zea_mays__gene___Zm00001d016166	Zm00001d016166	Zea mays	Liliopsida	Poales	Poaceae	35	1-156	255-646	781-865	1911-2133	2380-2483	2805-2892	4562-4716	4802-5800	6261-6647	6768-7061															10	7061
PEPC	zea_mays__gene:Zm00001d020057	zea_mays__gene___Zm00001d020057	Zm00001d020057	Zea mays	Liliopsida	Poales	Poaceae	35	1-174	1356-1747	1829-1913	2020-2242	2423-2526	2579-2699	2799-2953	3039-4037	4320-4706	4809-5105															10	5105
PEPC	zea_mays__gene:Zm00001d046170	zea_mays__gene___Zm00001d046170	Zm00001d046170	Zea mays	Liliopsida	Poales	Poaceae	35	1-180	288-682	798-882	1773-1995	2444-2547	2674-2764	2902-3056	3153-4151	4249-4635	4744-5037															10	5037
PEPC	fragaria_vesca__gene17665-v1.0-hybrid.v1.1	fragaria_vesca__gene17665-v1.0-hybrid.v1.1	gene17665-v1.0-hybrid	Fragaria vesca	None	Rosales	Rosaceae	18	1-168	782-1173	1272-1356	1637-1859	2006-2109	2194-2281	2546-2700	2953-3951	4055-4441	4820-5104															10	5104
PEPC	malus_domestica__MDP0000073810.GDRv1.0	malus_domestica__MDP0000073810.GDRv1.0	MDP0000073810	Malus domestica	None	Rosales	Rosaceae	18	1-168	807-1198	1326-1410	1704-1926	2044-2150	2290-2377	3105-3259	3378-4376	4460-4846	5025-5318															10	5318
PEPC	malus_domestica__MDP0000291654.GDRv1.0	malus_domestica__MDP0000291654.GDRv1.0	MDP0000291654	Malus domestica	None	Rosales	Rosaceae	18	1-168	580-971	1108-1192	1504-1726	1833-1936	2076-2163	2564-2718	2851-3849	3934-4320	4460-4756															10	4756
PEPC	malus_domestica__MDP0000509016.GDRv1.0	malus_domestica__MDP0000509016.GDRv1.0	MDP0000509016	Malus domestica	None	Rosales	Rosaceae	18	1-168	845-1356	1441-1525	1728-1950	2100-2203	2322-2409	2696-2850	3064-4062	4462-4848	5161-5460															10	5460
PEPC	malus_domestica__MDP0000719875.GDRv1.0	malus_domestica__MDP0000719875.GDRv1.0	MDP0000719875	Malus domestica	None	Rosales	Rosaceae	18	1-168	708-1162	1308-1392	1593-1815	1973-2076	2191-2278	2559-2713	2937-3935	4326-4712	4985-5284															10	5284
PEPC	malus_domestica__MDP0000748981.GDRv1.0	malus_domestica__MDP0000748981.GDRv1.0	MDP0000748981	Malus domestica	None	Rosales	Rosaceae	18	1-168	845-1356	1441-1525	1728-1950	2100-2203	2323-2410	2697-2851	3065-4063	4463-4849	5162-5461															10	5461
PEPC	prunus_persica__gene:PRUPE_ppa000910mg	prunus_persica__gene___PRUPE_ppa000910mg	PRUPE_ppa000910mg	Prunus persica	None	Rosales	Rosaceae	18	1-168	838-1229	1405-1489	1772-1994	2369-2472	2604-2691	3628-3782	3915-4913	5001-5387	5635-5931															10	5931
PEPC	citrus_sinensis__orange1.1g002089m.g.v1.1	citrus_sinensis__orange1.1g002089m.g.v1.1	orange1.1g002089m.g	Citrus sinensis	None	Sapindales	Rutaceae	3	1-171	694-1088	1288-1372	1698-1920	2188-2291	2426-2513	3248-3402	4536-5534	5630-6016	6396-6698															10	6698
PEPC	citrus_sinensis__orange1.1g002112m.g.v1.1	citrus_sinensis__orange1.1g002112m.g.v1.1	orange1.1g002112m.g	Citrus sinensis	None	Sapindales	Rutaceae	3	1-168	747-1138	1265-1349	1790-2012	2329-2432	2661-2748	3099-3253	3854-4852	5133-5519	5816-6112															10	6112
PEPC	populus_trichocarpa__gene:POPTR_0001s40250	populus_trichocarpa__gene___POPTR_0001s40250	POPTR_0001s40250 (POPTRDRAFT_745223)	Populus trichocarpa	None	Malpighiales	Salicaceae	5	1-177	547-938	1045-1129	1975-2197	2324-2427	2549-2636	3189-3343	3463-4461	4549-4935	5204-5500															10	5500
PEPC	populus_trichocarpa__gene:POPTR_0011s11190	populus_trichocarpa__gene___POPTR_0011s11190	POPTR_0011s11190 (POPTRDRAFT_728315)	Populus trichocarpa	None	Malpighiales	Salicaceae	5	1-171	504-895	1076-1160	1804-2026	2268-2371	2487-2574	3091-3245	3739-4737	4812-5198	5543-5839															10	5839
PEPC	salix_purpurea__SapurV1A.0064s0270.v1.0	salix_purpurea__SapurV1A.0064s0270.v1.0	SapurV1A.0064s0270	Salix purpurea	None	Malpighiales	Salicaceae	4	1-177	542-933	1039-1123	2000-2222	2349-2452	2574-2661	3164-3318	3819-4817	4905-5291	5611-5907															10	5907
PEPC	salix_purpurea__SapurV1A.0148s0150.v1.0	salix_purpurea__SapurV1A.0148s0150.v1.0	SapurV1A.0148s0150	Salix purpurea	None	Malpighiales	Salicaceae	4	1-174	492-883	1064-1148	1725-1947	2075-2178	2294-2381	2896-3050	3548-4546	4632-5018	5355-5651															10	5651
PEPC	selaginella_moellendorffii__gene:SELMODRAFT_111216	selaginella_moellendorffii__gene___SELMODRAFT_111216	SELMODRAFT_111216	Selaginella moellendorffii	Lycopodiopsida	Selaginellales	Selaginellaceae	8	1-123	182-576	673-757	814-1036	1085-1188	1255-1342	1406-1560	1636-2634	2690-3076	3138-3401															10	3401
PEPC	selaginella_moellendorffii__gene:SELMODRAFT_122213	selaginella_moellendorffii__gene___SELMODRAFT_122213	SELMODRAFT_122213	Selaginella moellendorffii	Lycopodiopsida	Selaginellales	Selaginellaceae	8	1-123	182-576	673-757	814-1036	1085-1188	1256-1343	1409-1563	1639-2637	2693-3079	3141-3404															10	3404
PEPC	selaginella_moellendorffii__gene:SELMODRAFT_269944	selaginella_moellendorffii__gene___SELMODRAFT_269944	SELMODRAFT_269944	Selaginella moellendorffii	Lycopodiopsida	Selaginellales	Selaginellaceae	8	1-144	216-613	739-823	887-1109	1162-1265	1327-1414	1467-1621	1677-2675	2735-3121	3175-3459															10	3459
PEPC	selaginella_moellendorffii__gene:SELMODRAFT_447920	selaginella_moellendorffii__gene___SELMODRAFT_447920	SELMODRAFT_447920	Selaginella moellendorffii	Lycopodiopsida	Selaginellales	Selaginellaceae	8	1-165	237-634	774-858	922-1144	1197-1300	1353-1440	1481-1647	1703-2701	2761-3147	3201-3485															10	3485
PEPC	solanum_lycopersicum__gene:Solyc07g055060.2	solanum_lycopersicum__gene___Solyc07g055060.2	Solyc07g055060.2	Solanum lycopersicum	None	Solanales	Solanaceae	10	1-165	1389-1780	2065-2149	2896-3118	3519-3622	3717-3804	3995-4149	4654-5652	5935-6321	6410-6706															10	6706
PEPC	solanum_lycopersicum__gene:Solyc07g062530.2	solanum_lycopersicum__gene___Solyc07g062530.2	Solyc07g062530.2	Solanum lycopersicum	None	Solanales	Solanaceae	10	1-168	738-1129	1276-1360	1979-2201	2425-2528	2630-2717	2987-3141	3537-4535	4652-5038	5137-5430															10	5430
PEPC	solanum_lycopersicum__gene:Solyc10g007290.2	solanum_lycopersicum__gene___Solyc10g007290.2	Solyc10g007290.2	Solanum lycopersicum	None	Solanales	Solanaceae	10	1-168	955-1346	1555-1639	2902-3124	3244-3347	3456-3543	3839-3993	4091-5089	5181-5567	6200-6493															10	6493
PEPC	solanum_lycopersicum__gene:Solyc12g014250.1	solanum_lycopersicum__gene___Solyc12g014250.1	Solyc12g014250.1	Solanum lycopersicum	None	Solanales	Solanaceae	10	1-168	1016-1410	1587-1671	2106-2328	2525-2628	2732-2819	2973-3127	3406-4404	4504-4890	5007-5300															10	5300
PEPC	solanum_tuberosum__gene:PGSC0003DMG400012387	solanum_tuberosum__gene___PGSC0003DMG400012387	PGSC0003DMG400012387	Solanum tuberosum	None	Solanales	Solanaceae	10	1-168	920-1311	1490-1574	2056-2278	2510-2613	2714-2801	3071-3225	3631-4629	4746-5132	5231-5524															10	524
PEPC	solanum_tuberosum__gene:PGSC0003DMG400015385	solanum_tuberosum__gene___PGSC0003DMG400015385	PGSC0003DMG400015385 (PPC1)	Solanum tuberosum	None	Solanales	Solanaceae	10	1-168	1166-1560	1741-1825	2260-2482	2679-2782	2887-2974	3343-3497	3784-4782	4882-5268	5390-5683															10	5683
PEPC	solanum_tuberosum__gene:PGSC0003DMG400020422	solanum_tuberosum__gene___PGSC0003DMG400020422	PGSC0003DMG400020422 (ATPPC2)	Solanum tuberosum	None	Solanales	Solanaceae	10	1-144	1404-1795	2079-2163	3034-3256	3715-3818	3914-4001	4191-4345	4857-5855	6141-6527	6616-6912															10	6912
PEPC	solanum_tuberosum__gene:PGSC0003DMG400021264	solanum_tuberosum__gene___PGSC0003DMG400021264	PGSC0003DMG400021264	Solanum tuberosum	None	Solanales	Solanaceae	10	1-168	953-1344	1553-1637	2865-3087	3205-3308	3417-3504	3809-3963	4063-5061	5151-5537	6246-6539															10	6539
PEPC	vitis_vinifera__gene:VIT_12s0028g02180	vitis_vinifera__gene___VIT_12s0028g02180	VIT_12s0028g02180 (ATPPC2)	Vitis vinifera	None	Vitales	Vitaceae	3	1-168	939-1330	1444-1528	2653-2875	3087-3190	3311-3398	3822-3976	4699-5697	6038-6424	6508-6804															10	6804
PEPC	vitis_vinifera__gene:VIT_19s0014g01390	vitis_vinifera__gene___VIT_19s0014g01390	VIT_19s0014g01390	Vitis vinifera	None	Vitales	Vitaceae	3	1-168	747-1138	1224-1308	2279-2501	2755-2858	3014-3101	3825-3979	4232-5230	5317-5703	6164-6454															10	6454
PEPC	zostera_marina__Zosma11g00980.v2.2	zostera_marina__Zosma11g00980.v2.2	Zosma11g00980	Zostera marina	Liliopsida	Alismatales	Zosteraceae	5	1-174	384-775	931-1015	1478-1700	2041-2144	3162-3249	3514-3668	4002-5000	5121-5507	5592-5888															10	5888
PEPC	zostera_marina__Zosma251g00350.v2.2	zostera_marina__Zosma251g00350.v2.2	Zosma251g00350	Zostera marina	Liliopsida	Alismatales	Zosteraceae	5	1-174	344-735	812-896	1001-1223	1338-1441	1524-1611	1685-1836	1914-2912	2999-3385	3467-3763															10	3763
PEPC	zostera_marina__Zosma7g00770.v2.2	zostera_marina__Zosma7g00770.v2.2	Zosma7g00770	Zostera marina	Liliopsida	Alismatales	Zosteraceae	5	1-174	694-1094	1336-1420	1547-1769	2012-2115	2348-2435	2758-2912	3013-4011	4255-4641	4730-5026															10	5026
PEPC	brassica_rapa__gene:Bra004710	brassica_rapa__gene___Bra004710	Bra004710	Brassica rapa subsp. pekinensis	None	Brassicales	Brassicaceae	16	1-168	279-670	1116-1200	1272-1494	1574-1677	1753-1837	1909-2063	2376-3374	3788-4174	4242-4518	5141-5193														11	5193
PEPC	carica_papaya__evm.TU.supercontig_52.175	carica_papaya__evm.TU.supercontig_52.175	evm.TU.supercontig_52.175	Carica papaya	None	Brassicales	Caricaceae	3	1-168	792-1180	1320-1404	2598-2673	2700-2819	3963-4066	4261-4348	4796-4950	6149-7147	7375-7761	8594-8890														11	8890
PEPC	cicer_arietinum__gene1498	cicer_arietinum__gene1498	gene1498 (LOC101500264)	Cicer arietinum	None	Fabales	Fabaceae	64	1-168	646-1040	1256-1340	1488-1547	2395-2557	2668-2771	2866-2953	3052-3206	3359-4357	4438-4824	5133-5426														11	5426
PEPC	cicer_arietinum__gene3089	cicer_arietinum__gene3089	gene3089 (LOC101497901)	Cicer arietinum	None	Fabales	Fabaceae	64	1-165	1005-1396	1499-1583	1799-1839	2188-2369	2461-2564	2667-2760	2924-3078	3224-4222	4320-4706	4892-5188														11	5188
PEPC	trifolium_pratense__gene:Tp57577_TGAC_v2_gene11496	trifolium_pratense__gene___Tp57577_TGAC_v2_gene11496	Tp57577_TGAC_v2_gene11496	Trifolium pratense	None	Fabales	Fabaceae	64	1-171	1002-1396	2573-2657	2776-2998	3135-3238	3336-3423	3546-3700	3817-4670	4717-4882	4973-5359	5492-5788														11	5788
PEPC	physcomitrella_patens__gene:PP1S169_156V6	physcomitrella_patens__gene___PP1S169_156V6	PP1S169_156V6	Physcomitrella patens	Bryopsida	Funariales	Funariaceae	6	1-162	487-878	1021-1105	1260-1482	1646-1749	1905-1992	2160-2314	2487-2714	2833-3603	3728-4114	4227-4508														11	4508
PEPC	physcomitrella_patens__gene:PP1S177_55V6	physcomitrella_patens__gene___PP1S177_55V6	PP1S177_55V6	Physcomitrella patens	Bryopsida	Funariales	Funariaceae	6	1-162	447-841	988-1072	1200-1422	1537-1640	1795-1882	2028-2182	2316-2543	2676-3446	3569-3955	4066-4347														11	4347
PEPC	musa_acuminata__gene:GSMUA_Achr10G25410_001	musa_acuminata__gene___GSMUA_Achr10G25410_001	GSMUA_Achr10G25410_001	Musa acuminata subsp. malaccensis	Liliopsida	Zingiberales	Musaceae	6	1-168	397-788	1115-1199	1394-1616	1797-1900	2006-2093	3616-3770	4351-5349	5722-6108	6211-6396	6463-6495														11	6495
PEPC	musa_acuminata__gene:GSMUA_Achr4G08030_001	musa_acuminata__gene___GSMUA_Achr4G08030_001	GSMUA_Achr4G08030_001	Musa acuminata subsp. malaccensis	Liliopsida	Zingiberales	Musaceae	6	1-162	919-1310	2001-2085	2982-3204	3453-3556	3665-3752	4723-4877	5116-6114	6439-6825	7669-7809	7891-7965														11	7964
PEPC	musa_acuminata__gene:GSMUA_Achr6G14490_001	musa_acuminata__gene___GSMUA_Achr6G14490_001	GSMUA_Achr6G14490_001	Musa acuminata subsp. malaccensis	Liliopsida	Zingiberales	Musaceae	6	1-168	650-1041	1319-1403	2337-2559	2745-2848	2966-3053	5180-5334	5903-6901	7552-7938	8207-8293	8369-8500														11	8500
PEPC	musa_acuminata__gene:GSMUA_Achr6G26850_001	musa_acuminata__gene___GSMUA_Achr6G26850_001	GSMUA_Achr6G26850_001	Musa acuminata subsp. malaccensis	Liliopsida	Zingiberales	Musaceae	6	1-162	670-1061	1627-1711	1855-2077	2317-2420	2523-2610	3208-3362	3706-4704	5184-5570	5715-5849	5919-6011														11	6011
PEPC	oryza_sativa__gene:OS01G0758300	oryza_sativa__gene___OS01G0758300	OS01G0758300	Oryza sativa Japonica Group	Liliopsida	Poales	Poaceae	35	1-168	999-1040	1167-1390	1632-1716	1857-2079	2162-2265	2347-2437	2893-3047	3132-4130	4338-4724	5039-5335														11	5335
PEPC	populus_trichocarpa__gene:POPTR_0002s22720	populus_trichocarpa__gene___POPTR_0002s22720	POPTR_0002s22720 (POPTRDRAFT_552645)	Populus trichocarpa	None	Malpighiales	Salicaceae	5	2017-01-19	378-616	731-1122	1313-1397	1689-1911	2468-2571	2653-2740	3011-3165	3381-4379	4709-5095	5286-5582														11	5582
PEPC	physcomitrella_patens__gene:PP1S29_311V6	physcomitrella_patens__gene___PP1S29_311V6	PP1S29_311V6	Physcomitrella patens	Bryopsida	Funariales	Funariaceae	6	1-156	547-950	1176-1260	1353-1575	2157-2260	2484-2571	2687-2844	3003-3230	3462-3788	3897-4340	4494-4880	5014-5319													12	5319
PEPC	physcomitrella_patens__gene:PP1S83_144V6	physcomitrella_patens__gene___PP1S83_144V6	PP1S83_144V6	Physcomitrella patens	Bryopsida	Funariales	Funariaceae	6	1-159	546-949	1215-1299	1391-1613	2214-2317	2527-2614	2769-2923	3234-3461	3697-4023	4133-4576	4749-5135	5310-5615													12	5615
PEPC	fragaria_vesca__gene27245-v1.0-hybrid.v1.1	fragaria_vesca__gene27245-v1.0-hybrid.v1.1	gene27245-v1.0-hybrid	Fragaria vesca	None	Rosales	Rosaceae	18	1-99	831-885	1226-1410	2269-2660	2819-2903	3025-3247	3537-3640	3756-3843	4429-4583	4685-5683	5771-6157	6332-6628													12	6628
PEPC	chlamydomonas_reinhardtii__gene:CHLREDRAFT_80312	chlamydomonas_reinhardtii__gene___CHLREDRAFT_80312	CHLREDRAFT_80312	Chlamydomonas reinhardtii	Chlorophyceae	Chlamydomonadales	Chlamydomonadaceae	1	1-111	549-699	998-1135	1442-1539	1849-1947	2168-2259	2518-2563	2847-2959	3390-3553	4044-4140	4566-4638	4992-5133	6044-6135												13	6135
PEPC	physcomitrella_patens__gene:PP1S43_131V6	physcomitrella_patens__gene___PP1S43_131V6	PP1S43_131V6	Physcomitrella patens	Bryopsida	Funariales	Funariaceae	6	1-153	433-836	1010-1094	1581-1803	2053-2156	2437-2524	2688-2842	3040-3267	3475-3801	4036-4237	4368-4609	4849-5235	5671-5970												13	5970
PEPC	musa_acuminata__gene:GSMUA_Achr9G06420_001	musa_acuminata__gene___GSMUA_Achr9G06420_001	GSMUA_Achr9G06420_001	Musa acuminata subsp. malaccensis	Liliopsida	Zingiberales	Musaceae	6	1-162	732-1123	1701-1785	1959-2181	2329-2432	2559-2646	3194-3267	3487-3582	3676-3736	4030-4184	4403-5401	6065-6186	6301-6390	6726-6744	7070-7081	7151-7285	7355-7447								17	7447
PEPC	malus_domestica__MDP0000258440.GDRv1.0	malus_domestica__MDP0000258440.GDRv1.0	MDP0000258440	Malus domestica	None	Rosales	Rosaceae	18	1-144	687-1081	1287-1371	1572-1794	1952-2055	2170-2257	2538-2692	2916-3914	4314-4700	7939-7988	8078-8159	8254-8349	8525-8605	8715-8806	9638-9730	10199-10267	10614-10734	12528-12606	13302-13657						19	13657
PEPC	spirodela_polyrhiza__Spipo18G0020200.v2	spirodela_polyrhiza__Spipo18G0020200.v2	Spipo18G0020200	Spirodela polyrhiza	Liliopsida	Alismatales	Araceae	3	1-146	595-709	799-876	1052-1120	1198-1276	1391-1467	1564-1659	1832-1970	3342-3391	3562-3867	4019-4144	4236-4337	4757-4903	5019-5117	5252-5340	5562-5688	5786-5992	6267-7094							18	7094
PEPC	selaginella_moellendorffii__gene:SELMODRAFT_115610	selaginella_moellendorffii__gene___SELMODRAFT_115610	SELMODRAFT_115610	Selaginella moellendorffii	Lycopodiopsida	Selaginellales	Selaginellaceae	8	1-156	204-367	509-563	625-702	755-823	884-962	1023-1099	1193-1288	1344-1475	1873-2172	2233-2358	2410-2511	2563-2709	2759-2857	2912-3000	3057-3183	3235-3441	3501-4325							18	4325
PEPC	amborella_trichopoda__gene:AMTR_s00024p00252690	amborella_trichopoda__gene___AMTR_s00024p00252690	AMTR_s00024p00252690	Amborella trichopoda	None	Amborellales	Amborellaceae	2	1-347	465-579	735-812	1458-1526	1965-2043	2121-2197	2277-2372	2666-2807	3805-3939	6724-6797	6936-7256	7458-7583	7669-7770	7844-7990	12992-13090	13255-13343	13559-13685	13792-13998	14516-15343						19	15343
PEPC	ananas_comosus__Aco016429.v3	ananas_comosus__Aco016429.v3	Aco016429	Ananas comosus	Liliopsida	Poales	Bromeliaceae	3	1-156	1287-1450	1610-1724	2422-2490	2613-2691	2824-2900	2989-3084	3219-3360	3556-3690	4184-4245	4685-4921	5332-5457	5636-5737	5873-6019	6660-6758	6916-7004	7179-7305	7393-7599	7928-8752						19	8752
PEPC	medicago_truncatula__gene:MTR_0002s0890	medicago_truncatula__gene___MTR_0002s0890	MTR_0002s0890	Medicago truncatula	None	Fabales	Fabaceae	64	1-156	259-537	627-704	815-883	960-1038	1128-1204	1293-1388	2021-2159	2982-3113	3216-3283	3356-3610	3842-3967	4045-4152	4224-4370	4787-4885	5267-5355	5892-6018	6102-6308	6857-7681						19	7681
PEPC	sorghum_bicolor__gene:SORBI_003G100600	sorghum_bicolor__gene___SORBI_003G100600	SORBI_003G100600	Sorghum bicolor	Liliopsida	Poales	Poaceae	35	1-156	318-481	1728-1842	1920-1997	2173-2241	2334-2412	2497-2573	2667-2762	2909-3050	3303-3431	3759-3820	4369-4593	4716-4841	5291-5392	5494-5640	6038-6136	6428-6516	6924-7050	7134-8168						19	8168
PEPC	malus_domestica__MDP0000305440.GDRv1.0	malus_domestica__MDP0000305440.GDRv1.0	MDP0000305440	Malus domestica	None	Rosales	Rosaceae	18	1-156	383-546	804-927	1125-1202	1281-1349	1444-1522	1617-1693	1804-1899	2119-2260	2783-2905	3173-3225	3343-3585	4000-4101	4175-4321	4577-4675	4845-4933	5149-5275	5355-5561	5912-6736						19	6736
PEPC	prunus_persica__gene:PRUPE_ppa000806mg	prunus_persica__gene___PRUPE_ppa000806mg	PRUPE_ppa000806mg (ATPPC4)	Prunus persica	None	Rosales	Rosaceae	18	1-156	373-536	617-740	904-981	1063-1131	1227-1305	1422-1498	1594-1689	2160-2301	2765-2893	3658-3818	4048-4173	4303-4404	4478-4624	5011-5109	5255-5343	5442-5568	5652-5858	6105-6929						19	6929
PEPC	populus_trichocarpa__gene:POPTR_0008s11330	populus_trichocarpa__gene___POPTR_0008s11330	POPTR_0008s11330 (POPTRDRAFT_564468)	Populus trichocarpa	None	Malpighiales	Salicaceae	5	1-156	834-997	1069-1183	1557-1634	1744-1812	1945-2023	2130-2206	2311-2406	3219-3360	4456-4587	5099-5268	6292-6417	6536-6637	6721-6867	8464-8562	8695-8783	9473-9599	9684-9890	10127-10954						19	10954
PEPC	populus_trichocarpa__gene:POPTR_0010s14170	populus_trichocarpa__gene___POPTR_0010s14170	POPTR_0010s14170 (POPTRDRAFT_658961)	Populus trichocarpa	None	Malpighiales	Salicaceae	5	1-156	751-914	1002-1116	1425-1502	1613-1681	1824-1902	2042-2118	2231-2326	3165-3306	4354-4499	5091-5213	6136-6261	6388-6489	6573-6719	8169-8267	8405-8493	9186-9312	9398-9604	10415-11242						19	11242
PEPC	selaginella_moellendorffii__gene:SELMODRAFT_117085	selaginella_moellendorffii__gene___SELMODRAFT_117085	SELMODRAFT_117085	Selaginella moellendorffii	Lycopodiopsida	Selaginellales	Selaginellaceae	8	1-156	204-367	449-563	625-690	754-822	880-958	1019-1095	1189-1284	1340-1481	1574-1668	1887-2168	2228-2353	2405-2506	2558-2704	2754-2852	2906-2994	3051-3177	3229-3435	3495-4319						19	4319
PEPC	amaranthus_hypochondriacus__AHYPO_021745.v1.0	amaranthus_hypochondriacus__AHYPO_021745.v1.0	AHYPO_021745	Amaranthus hypochondriacus	None	Caryophyllales	Amaranthaceae	4	1-153	1637-1800	2089-2203	2333-2410	2511-2579	2662-2740	2821-2897	2987-3082	3521-3662	4057-4164	4617-4690	4841-5044	5143-5268	5431-5532	5606-5752	6069-6167	6285-6373	6658-6712	7201-7377	7604-8428					20	8420
PEPC	arabidopsis_thaliana__gene:AT1G68750	arabidopsis_thaliana__gene___AT1G68750	AT1G68750 (PPC4)	Arabidopsis thaliana	None	Brassicales	Brassicaceae	16	1-156	312-475	587-701	820-897	983-1051	1131-1209	1287-1363	1455-1550	1779-1920	2027-2122	2200-2267	2373-2609	2708-2833	2916-3017	3093-3239	3340-3438	3519-3607	3728-3854	3929-4135	4339-5163					20	5163
PEPC	brassica_rapa__gene:Bra004016	brassica_rapa__gene___Bra004016	Bra004016 (ATPPC4)	Brassica rapa subsp. pekinensis	None	Brassicales	Brassicaceae	16	1-156	286-449	562-676	1053-1130	1222-1290	1360-1438	1514-1590	1733-1828	1992-2133	2232-2339	2437-2507	2601-2840	2999-3124	3188-3289	3372-3518	3667-3765	3860-3948	4053-4179	4261-4467	4615-5439					20	5439
PEPC	brassica_rapa__gene:Bra024730	brassica_rapa__gene___Bra024730	Bra024730	Brassica rapa subsp. pekinensis	None	Brassicales	Brassicaceae	16	1-291	549-712	860-974	1144-1221	1307-1375	1453-1531	1612-1688	1779-1874	2024-2165	2252-2383	2506-2573	2666-2932	3142-3267	3345-3446	3520-3666	3827-3925	4038-4126	4268-4394	4483-4689	4787-5611					20	5611
PEPC	capsella_grandiflora__Cagra.0613s0005.v1.1	capsella_grandiflora__Cagra.0613s0005.v1.1	Cagra.0613s0005	Capsella grandiflora	None	Brassicales	Brassicaceae	16	1-156	285-448	536-650	752-829	916-984	1067-1145	1223-1299	1417-1512	1673-1814	1912-2022	2127-2197	2320-2556	2676-2801	2893-2994	3073-3219	3324-3422	3532-3620	3747-3873	3943-4149	4243-5067					20	5067
PEPC	capsella_grandiflora__Cagra.11546s0008.v1.1	capsella_grandiflora__Cagra.11546s0008.v1.1	Cagra.11546s0008	Capsella grandiflora	None	Brassicales	Brassicaceae	16	1-156	634-797	955-1069	1266-1343	1446-1514	1594-1672	1763-1839	1928-2023	2200-2341	2435-2563	2680-2747	2881-3144	3364-3489	3568-3669	3740-3886	4113-4211	4301-4389	4534-4660	4741-4947	5026-5850					20	5850
PEPC	beta_vulgaris__gene:BVRB_6g141100	beta_vulgaris__gene___BVRB_6g141100	BVRB_6g141100	Beta vulgaris subsp. vulgaris	None	Caryophyllales	Chenopodiaceae	3	1-153	1192-1355	1642-1756	1884-1961	2059-2127	2206-2284	2365-2441	2527-2622	2928-3069	3360-3467	4330-4403	4604-4831	5755-5880	5984-6085	6164-6310	6619-6717	6843-6931	7141-7267	7353-7559	8317-9141					20	9141
PEPC	coccomyxa_subellipsoidea__estExt_fgenesh1_pm.C_10166.2.0.227	coccomyxa_subellipsoidea__estExt_fgenesh1_pm.C_10166.2.0.227	estExt_fgenesh1_pm.C_10166	Coccomyxa subellipsoidea	Trebouxiophyceae	None	Coccomyxaceae	2	1-51	121-300	533-625	777-911	1177-1350	1659-1751	2032-2241	2664-2857	3171-3321	3952-4061	4377-4590	5144-5356	5646-5801	6168-6314	6689-6919	7354-7476	7881-7958	8205-8321	8658-8750	9062-9178					20	9178
PEPC	cucumis_sativus__Cucsa.280800.v1	cucumis_sativus__Cucsa.280800.v1	Cucsa.280800	Cucumis sativus	None	Cucurbitales	Cucurbitaceae	3	1-156	573-736	1061-1175	1488-1565	1656-1724	1887-1965	2073-2149	2273-2368	3494-3635	4170-4301	4644-4717	4843-5124	6288-6413	6491-6592	6728-6874	7963-8061	8193-8281	8610-8736	8804-9010	9279-10103					20	10103
PEPC	ricinus_communis__29738.t000024.TIGRR0.1	ricinus_communis__29738.t000024.TIGRR0.1	29738.t000024	Ricinus communis	None	Malpighiales	Euphorbiaceae	4	1-61	821-881	1082-1196	1537-1614	1706-1774	1904-1982	2096-2172	2298-2393	2596-2737	3741-3863	4243-4316	4444-4707	5345-5470	5585-5686	5768-5914	7089-7187	7332-7420	7508-7634	7713-7919	8261-9085					20	9085
PEPC	arachis_ipaensis__gene23112	arachis_ipaensis__gene23112	gene23112 (LOC107641982)	Arachis ipaensis	None	Fabales	Fabaceae	64	1-156	6016-6179	6356-6467	6560-6637	6738-6806	6990-7068	7182-7258	7613-7708	8259-8397	9186-9317	10313-10380	10462-10695	11329-11454	11803-11904	11974-12120	13139-13237	13660-13748	13956-14082	14161-14367	14903-15727					20	15727
PEPC	arachis_ipaensis__gene43520	arachis_ipaensis__gene43520	gene43520 (LOC107617655)	Arachis ipaensis	None	Fabales	Fabaceae	64	1-156	483-646	804-921	1095-1172	1270-1338	1487-1565	1678-1754	1837-1932	2037-2175	2479-2583	2815-2882	2969-3205	3597-3722	3797-3898	3968-4114	4334-4432	4580-4668	4835-4961	5044-5250	5321-6145					20	6145
PEPC	cajanus_cajan__gene17193	cajanus_cajan__gene17193	KK1_025033	Cajanus cajan	None	Fabales	Fabaceae	64	1-156	231-394	488-602	875-952	1070-1138	1234-1312	1391-1467	1544-1639	2094-2229	2714-2821	3109-3179	3258-3512	3886-4011	4081-4182	4253-4399	4874-4972	5287-5375	6107-6233	6321-6527	6812-7636					20	7636
PEPC	cajanus_cajan__gene29766	cajanus_cajan__gene29766	KK1_045915	Cajanus cajan	None	Fabales	Fabaceae	64	1-156	1133-1296	1527-1641	1864-1941	2069-2137	2312-2390	2862-2938	3019-3114	4142-4280	4924-5058	5414-5478	5554-5823	6737-6862	6940-7041	7112-7258	8061-8159	8498-8586	9183-9309	9407-9613	11143-11967					20	11967
PEPC	cicer_arietinum__gene4202	cicer_arietinum__gene4202	gene4202 (LOC101494422)	Cicer arietinum	None	Fabales	Fabaceae	64	1-156	322-485	921-1035	1262-1339	1472-1540	1643-1721	1818-1894	1976-2071	2799-2937	10570-10701	11334-11401	11483-11752	23130-23255	23333-23434	23503-23649	23779-23877	24265-24353	24886-25012	25097-25303	25763-26587					20	26587
PEPC	cicer_arietinum__gene9231	cicer_arietinum__gene9231	gene9231 (LOC101496857)	Cicer arietinum	None	Fabales	Fabaceae	64	1-156	421-584	873-987	1264-1341	1452-1520	1614-1692	1809-1885	1971-2066	2507-2645	3212-3325	3597-3649	3725-3994	4116-4241	4325-4426	4497-4645	5542-5638	6292-6380	6679-6805	6894-7100	7586-8410					20	8410
PEPC	glycine_max__gene:GLYMA01G22840	glycine_max__gene___GLYMA01G22840	GLYMA01G22840	Glycine max	None	Fabales	Fabaceae	64	1-156	1677-1840	2055-2169	2393-2470	2594-2662	2837-2915	3202-3278	3361-3456	4247-4385	4990-5130	5487-5551	5637-5906	6897-7022	7095-7196	7268-7414	11276-11374	11555-11643	11897-12023	12112-12318	12836-13660					20	13660
PEPC	glycine_max__gene:GLYMA10G34970	glycine_max__gene___GLYMA10G34970	GLYMA10G34970	Glycine max	None	Fabales	Fabaceae	64	1-156	681-844	1150-1264	1518-1595	1709-1777	1929-2007	2119-2195	2275-2370	2809-2944	3391-3495	3812-3879	3956-4189	4565-4690	4762-4863	4934-5080	5990-6088	6420-6508	6988-7114	7212-7418	7895-8719					20	8719
PEPC	lotus_japonicus__Lj0g3v0165109	lotus_japonicus__Lj0g3v0165109	Lj0g3v0165109 (CUFF.10370)	Lotus japonicus	None	Fabales	Fabaceae	64	1-156	743-906	1101-1215	1478-1555	1814-1882	2056-2134	2377-2453	2537-2632	3341-3479	4280-4402	4863-4930	5015-5275	5963-6088	6165-6266	6337-6483	7428-7526	7884-7972	8492-8618	8703-8909	9544-10362					20	10362
PEPC	lupinus_angustifolius__gene33366	lupinus_angustifolius__gene33366	TanjilG_31638	Lupinus angustifolius	None	Fabales	Fabaceae	64	1-156	761-924	1957-2071	2311-2388	2502-2570	2719-2797	2924-3000	3092-3187	3568-3706	4150-4257	4513-4580	4655-4918	5467-5592	5664-5765	5834-5980	6373-6471	6828-6916	7446-7572	7662-7868	8111-8935					20	8935
PEPC	phaseolus_vulgaris__Phvul.003G024800.v1.0	phaseolus_vulgaris__Phvul.003G024800.v1.0	Phvul.003G024800	Phaseolus vulgaris	None	Fabales	Fabaceae	64	1-156	1499-1662	1830-1944	2166-2243	2364-2432	2576-2654	2934-3010	3094-3189	3721-3859	4762-4896	5284-5348	5424-5696	6644-6769	6843-6944	7016-7162	7309-7407	7670-7758	7953-8079	8172-8378	9793-10617					20	10617
PEPC	phaseolus_vulgaris__Phvul.011G130400.v1.0	phaseolus_vulgaris__Phvul.011G130400.v1.0	Phvul.011G130400	Phaseolus vulgaris	None	Fabales	Fabaceae	64	1-168	826-1220	1436-1520	2246-2468	2719-2822	2915-3002	3209-3363	3895-4893	5253-5639	5717-6013															20	9223
PEPC	vigna_radiata__gene17891	vigna_radiata__gene17891	gene17891 (LOC106770762)	Vigna radiata	None	Fabales	Fabaceae	64	1-156	578-741	916-1030	1350-1427	1543-1611	1754-1832	1945-2021	2098-2193	2779-2914	3360-3464	3637-3704	3780-4025	4146-4271	4343-4444	4515-4661	5632-5730	6059-6147	6425-6551	6634-6840	7385-8209					20	8209
PEPC	vigna_radiata__gene23485	vigna_radiata__gene23485	gene23485 (LOC106777342)	Vigna radiata	None	Fabales	Fabaceae	64	1-156	1729-1892	2073-2187	2434-2511	2630-2698	2871-2949	3269-3345	3428-3523	4190-4328	5651-5782	6176-6240	6316-6588	7072-7197	7272-7373	7447-7593	7741-7839	8088-8176	8367-8493	8587-8793	10379-11203					20	11203
PEPC	theobroma_cacao__gene:TCM_011892	theobroma_cacao__gene___TCM_011892	TCM_011892	Theobroma cacao	None	Malvales	Malvaceae	3	1-156	972-1135	1664-1778	2147-2224	2325-2393	2561-2639	2724-2800	2911-3006	3332-3473	3904-4035	5134-5207	5295-5573	6559-6684	6775-6876	6952-7098	8173-8271	8443-8531	9133-9259	9342-9548	9998-10822					20	10822
PEPC	mimulus_guttatus__Migut.E00286.v2.0	mimulus_guttatus__Migut.E00286.v2.0	Migut.E00286	Erythranthe guttata	None	Lamiales	Phrymaceae	4	1-156	753-916	993-1107	1237-1314	1406-1474	1561-1639	1729-1805	1885-1980	2068-2209	2294-2428	2510-2577	2677-2970	3070-3195	3274-3375	3470-3616	3698-3796	3896-3984	4085-4211	4307-4513	4726-5550					20	5550
PEPC	brachypodium_distachyon__gene:BRADI2G00910	brachypodium_distachyon__gene___BRADI2G00910	BRADI2G00910	Brachypodium distachyon	Liliopsida	Poales	Poaceae	35	1-156	306-469	989-1103	1201-1278	1357-1425	1505-1583	1671-1747	1841-1936	2048-2189	2402-2530	3980-4041	4547-4783	5150-5275	5583-5684	5799-5945	6644-6742	6972-7060	7215-7341	7423-7629	7711-8544					20	8544
PEPC	oryza_sativa__gene:OS01G0110700	oryza_sativa__gene___OS01G0110700	OS01G0110700	Oryza sativa Japonica Group	Liliopsida	Poales	Poaceae	35	1-156	226-389	1300-1414	1546-1623	1706-1774	1855-1933	2003-2079	2173-2268	2436-2577	3257-3385	4693-4754	5075-5290	5722-5847	6152-6253	6381-6527	7595-7693	7919-8007	8360-8486	8578-8784	8872-9699					20	9699
PEPC	zea_mays__gene:Zm00001d040129	zea_mays__gene___Zm00001d040129	Zm00001d040129	Zea mays	Liliopsida	Poales	Poaceae	35	1-156	251-414	1312-1426	1507-1584	1756-1824	1915-1993	2076-2152	2243-2338	2481-2622	2880-2999	3484-3545	3881-4105	4302-4427	4872-4973	5083-5229	5725-5823	6107-6195	6625-6751	6881-7087	7196-8020					20	8020
PEPC	fragaria_vesca__gene04466-v1.0-hybrid.v1.1	fragaria_vesca__gene04466-v1.0-hybrid.v1.1	gene04466-v1.0-hybrid	Fragaria vesca	None	Rosales	Rosaceae	18	1-156	436-599	852-966	1240-1317	1431-1499	1639-1717	1825-1901	2013-2108	2735-2876	3468-3590	4054-4130	4249-4479	4714-4839	4957-5058	5160-5306	6110-6208	6357-6445	6968-7094	7161-7367	7676-8503					20	8503
PEPC	malus_domestica__MDP0000235017.GDRv1.0	malus_domestica__MDP0000235017.GDRv1.0	MDP0000235017	Malus domestica	None	Rosales	Rosaceae	18	1-156	411-574	825-948	1182-1259	1335-1403	1476-1554	1660-1736	1853-1948	2178-2319	2776-2919	3202-3254	3392-3634	3810-3935	4054-4155	4230-4376	4584-4682	4852-4940	5018-5144	5228-5434	5730-6554					20	6554
PEPC	citrus_sinensis__orange1.1g001537m.g.v1.1	citrus_sinensis__orange1.1g001537m.g.v1.1	orange1.1g001537m.g	Citrus sinensis	None	Sapindales	Rutaceae	3	1-156	844-1007	1713-1827	2066-2143	2248-2316	2491-2569	2673-2749	2846-2941	3237-3378	4038-4169	4908-4981	5089-5358	6163-6288	6371-6472	6544-6690	7308-7406	7540-7628	8315-8441	8528-8734	9006-9830					20	9830
PEPC	salix_purpurea__SapurV1A.0060s0690.v1.0	salix_purpurea__SapurV1A.0060s0690.v1.0	SapurV1A.0060s0690	Salix purpurea	None	Malpighiales	Salicaceae	4	1-156	810-973	1045-1159	1533-1610	1721-1789	1865-1943	2050-2126	2243-2338	3217-3358	3706-3837	4041-4117	4222-4500	5694-5819	5935-6036	6120-6266	6668-6766	6897-6985	7537-7663	7748-7954	8207-9034					20	9034
PEPC	salix_purpurea__SapurV1A.0304s0230.v1.0	salix_purpurea__SapurV1A.0304s0230.v1.0	SapurV1A.0304s0230	Salix purpurea	None	Malpighiales	Salicaceae	4	1-156	690-853	941-1055	1362-1439	1550-1618	1758-1836	1976-2052	2165-2260	3093-3234	4254-4385	4656-4729	4831-5109	6017-6142	6270-6371	6455-6601	8042-8140	8281-8369	8794-8920	9005-9211	10585-11412					20	11412
PEPC	selaginella_moellendorffii__gene:SELMODRAFT_148941	selaginella_moellendorffii__gene___SELMODRAFT_148941	SELMODRAFT_148941	Selaginella moellendorffii	Lycopodiopsida	Selaginellales	Selaginellaceae	8	1-156	227-390	459-573	635-712	764-832	888-966	1024-1100	1152-1247	1306-1447	1496-1592	1651-1729	1767-1970	2032-2157	2208-2309	2359-2505	2571-2669	2739-2827	2880-3006	3059-3265	3324-4151					20	4151
PEPC	selaginella_moellendorffii__gene:SELMODRAFT_443218	selaginella_moellendorffii__gene___SELMODRAFT_443218	SELMODRAFT_443218	Selaginella moellendorffii	Lycopodiopsida	Selaginellales	Selaginellaceae	8	1-156	227-390	458-572	634-711	763-831	887-965	1023-1099	1151-1246	1305-1446	1495-1605	1655-1716	1766-1969	2031-2156	2207-2308	2358-2504	2570-2668	2732-2820	2873-2999	3052-3258	3317-4144					20	4144
PEPC	solanum_lycopersicum__gene:Solyc04g006970.2	solanum_lycopersicum__gene___Solyc04g006970.2	Solyc04g006970.2	Solanum lycopersicum	None	Solanales	Solanaceae	10	1-156	796-959	1165-1279	1375-1452	1555-1623	1705-1783	1862-1938	2019-2114	2488-2629	3433-3564	4324-4397	4535-4783	7321-7446	7565-7666	7735-7881	8567-8665	8830-8918	9133-9259	9334-9540	10089-10913					20	10913
PEPC	solanum_tuberosum__gene:PGSC0003DMG400007466	solanum_tuberosum__gene___PGSC0003DMG400007466	PGSC0003DMG400007466 (ATPPC4)	Solanum tuberosum	None	Solanales	Solanaceae	10	1-156	859-1022	1229-1343	1438-1515	1619-1687	1769-1847	1927-2003	2084-2179	2689-2830	3636-3767	4566-4639	4780-5028	8632-8757	8893-8994	9066-9212	9897-9995	10154-10242	11037-11163	11239-11445	12071-12895					20	12985
PEPC	vitis_vinifera__gene:VIT_01s0011g02740	vitis_vinifera__gene___VIT_01s0011g02740	VIT_01s0011g02740 (ATPPC4)	Vitis vinifera	None	Vitales	Vitaceae	3	1-156	638-801	1440-1554	1911-1988	2092-2160	2251-2329	2410-2486	2585-2680	3369-3510	4301-4432	5333-5406	5538-5819	6669-6794	6881-6982	7056-7202	7870-7968	8205-8293	8747-8873	8938-9144	9663-10487					20	10487
PEPC	volvox_carteri__Vocar.0018s0035.v2.1	volvox_carteri__Vocar.0018s0035.v2.1	Vocar.0018s0035	Volvox carteri	Chlorophyceae	Chlamydomonadales	Volvocaceae	3	1-165	863-907	1569-1634	2381-2473	2865-2999	3401-3494	3768-3847	4244-4377	4889-4965	5582-5719	6188-6285	6751-6849	8295-8386	8751-8909	9275-9438	9773-9941	10188-10335	10954-11002	11177-11311	11570-11589					20	11589
PEPC	zostera_marina__Zosma99g00660.v2.2	zostera_marina__Zosma99g00660.v2.2	Zosma99g00660	Zostera marina	Liliopsida	Alismatales	Zosteraceae	5	1-156	257-420	492-606	686-763	919-987	1066-1144	1244-1320	1425-1520	1791-1932	2052-2183	2509-2558	2686-2910	3815-3940	4056-4157	4246-4392	4475-4573	4644-4732	4823-4949	5054-5260	5333-6157					20	6157
PEPC	setaria_italica__gene:Si004557m.g	setaria_italica__gene___Si004557m.g	Si004557m.g	Setaria italica	Liliopsida	Poales	Poaceae	35	1-156	372-535	1529-1643	1724-1801	1895-1963	2041-2119	2204-2280	2370-2465	2594-2735	2952-3074	3349-3410	4340-4564	4838-4963	5407-5508	5577-5586	5623-5750	6356-6454	6711-6799	6918-7044	7137-7343	7432-8256				21	8256
PEPC	Volvox_carteri__gene1306	Volvox_carteri__gene1306	gene1306 (VOLCADRAFT_56464)	Volvox carteri	Chlorophyceae	Chlamydomonadales	Volvocaceae	3	1-150	507-566	855-985	1395-1613	1776-1888	2919-3034	3414-3563	3761-3841	4139-4385	4922-5064	5256-5434	5911-5986	6752-6865	7761-7832	7958-8068	8267-8341	8774-8934	9943-10358	11003-11145	11480-11683	11931-12026	12237-12344			22	12344
PEPC	coccomyxa_subellipsoidea__e_gw1.7.20.1.2.0.227	coccomyxa_subellipsoidea__e_gw1.7.20.1.2.0.227	e_gw1.7.20.1	Coccomyxa subellipsoidea	Trebouxiophyceae	None	Coccomyxaceae	2	1-141	219-366	443-485	606-720	817-917	1003-1115	1263-1447	1610-1717	2446-2710	2804-2970	3061-3147	3318-3483	3688-3799	3917-4043	4173-4316	4562-4686	4981-5095	5246-5356	5523-5732	6051-6155	6284-6379	6643-6876	7184-7279	7421-7585	24	7585
PEPC	musa_acuminata__gene:GSMUA_Achr1G20720_001	musa_acuminata__gene___GSMUA_Achr1G20720_001	GSMUA_Achr1G20720_001	Musa acuminata subsp. malaccensis	Liliopsida	Zingiberales	Musaceae	6	1-156	575-738	1397-1511	1577-1654	4174-4242	4318-4396	4470-4546	4638-4733	7197-7338	7766-7817	7953-8105	8354-8571	8721-8855	9743-9829	10175-10452	10589-10714	10854-10955	11038-11184	13000-13098	13175-13263	13536-13662	13736-13942	14741-15235	15458-15565	24	15565
PEPC	Volvox_carteri__gene3847	Volvox_carteri__gene3847	gene3847 (VOLCADRAFT_59445)	Volvox carteri	Chlorophyceae	Chlamydomonadales	Volvocaceae	3	1-165	863-907	1569-1634	2381-2473	2865-2999	3401-3494	3768-3847	4244-4377	4961-5075	5232-5285	5710-5874	6531-6845	6984-7081	7575-7651	8268-8405	8874-8971	9437-9535	11009-11100	11465-11623	11989-12152	12487-12655	12902-13049	13668-13716	13891-14144	24	14144

## Sheet: PEPC structure_legumes
Title: Tale of two families – whole genome and segmental duplications underlie glutamine synthetases and phosphoenolpyruvate carboxylases diversity in narrow-leafed lupin
Authors: Katarzyna B. Czyż, Michał Książkiewicz, Grzegorz Koczyk, Anna Szczepaniak, Jan Podkowiński, Barbara Naganowska
Journal: International Journal of Molecular Sciences
Supplementary file 3.GS and PEPC genes structure.
klass	orig_seqid	seqid	label	taxon	order	family		E1	E2	E3	E4	E5	E6	E7	E8	E9	E10	E11	E12	E13	E14	E15	E16	E17	E18	E19	E20	E21	E22	E23	E24	Exon nb	Lenght
PEPC	trifolium_pratense__gene:Tp57577_TGAC_v2_gene28308	trifolium_pratense__gene___Tp57577_TGAC_v2_gene28308	Tp57577_TGAC_v2_gene28308	Trifolium pratense	Fabales	Fabaceae	64	1-996	1197-1583	1878-2174																						3	2174	partial
PEPC	glycine_max__gene:GLYMA02G14495	glycine_max__gene___GLYMA02G14495	GLYMA02G14495	Glycine max	Fabales	Fabaceae	64	1-423	778-876	1055-1143	1390-1516	1605-1811	2332-3156																			4	3156	partial
PEPC	medicago_truncatula__gene:MTR_1g009850	medicago_truncatula__gene___MTR_1g009850	MTR_1g009850	Medicago truncatula	Fabales	Fabaceae	64	1-297	371-574	645-797	887-1008	1110-1290	1563-1718																			6	1718	partial
PEPC	lotus_japonicus__Lj0g3v0198289	lotus_japonicus__Lj0g3v0198289	Lj0g3v0198289 (CUFF.12566)	Lotus japonicus	Fabales	Fabaceae	64	1-168	769-1163	1313-1397	2094-2316	2503-2606	2701-2788	2968-3122	3472-4095																	8	4095
PEPC	lotus_japonicus__Lj5g3v1792310	lotus_japonicus__Lj5g3v1792310	Lj5g3v1792310 (CUFF.55942)	Lotus japonicus	Fabales	Fabaceae	64	2017-01-30	101-247	778-876	1198-1286	1613-1739	1876-2082	2687-3506	7436-7470																	8	7470
PEPC	arachis_ipaensis__gene36286	arachis_ipaensis__gene36286	gene36286 (LOC107610538)	Arachis ipaensis	Fabales	Fabaceae	64	1-53	244-358	998-1392	1508-1592	1782-2004	2197-2300	2405-2492	2662-2859	3038-3102																9	3102	partial
PEPC	medicago_truncatula__gene:MTR_8g463920	medicago_truncatula__gene___MTR_8g463920	MTR_8g463920	Medicago truncatula	Fabales	Fabaceae	64	1-560	641-725	1176-1398	1608-1711	1808-1901	2033-2187	2524-3522	3624-4010	4105-4401																9	4401
PEPC	arachis_ipaensis__gene10946	arachis_ipaensis__gene10946	gene10946 (LOC107630016)	Arachis ipaensis	Fabales	Fabaceae	64	1-168	820-1214	1386-1470	2001-2223	2490-2593	2686-2773	2947-3101	3222-4220	4637-5023	5588-5884															10	5884
PEPC	arachis_ipaensis__gene11232	arachis_ipaensis__gene11232	gene11232 (LOC107630060)	Arachis ipaensis	Fabales	Fabaceae	64	1-165	1206-1597	1725-1809	2418-2640	2955-3058	3152-3245	3427-3581	5135-6133	6238-6624	6729-7025															10	7025
PEPC	arachis_ipaensis__gene37010	arachis_ipaensis__gene37010	gene37010 (LOC107612799)	Arachis ipaensis	Fabales	Fabaceae	64	1-168	512-903	1000-1084	1624-1766	1859-1962	2046-2139	2213-2367	2456-3454	3537-3923	4289-4591															10	4591
PEPC	arachis_ipaensis__gene5131	arachis_ipaensis__gene5131	gene5131 (LOC107624747)	Arachis ipaensis	Fabales	Fabaceae	64	1-174	801-1195	1311-1395	1585-1807	2006-2109	2214-2301	2471-2625	2931-3929	4166-4552	4671-4967															10	4967
PEPC	cajanus_cajan__gene13204	cajanus_cajan__gene13204	KK1_014855	Cajanus cajan	Fabales	Fabaceae	64	1-168	1154-1545	1646-1730	2827-3049	3551-3654	3740-3833	3980-4134	4908-5906	6663-7049	8166-8462															10	8462
PEPC	cajanus_cajan__gene18417	cajanus_cajan__gene18417	KK1_026796	Cajanus cajan	Fabales	Fabaceae	64	1-168	975-1366	1600-1684	1887-2109	2339-2442	2541-2634	2798-2952	3466-4464	4896-5282	5781-6089															10	6089
PEPC	cajanus_cajan__gene22049	cajanus_cajan__gene22049	KK1_032556	Cajanus cajan	Fabales	Fabaceae	64	1-168	711-1105	1315-1399	2245-2467	2710-2813	2907-2994	3290-3444	4026-5024	5340-5726	6068-6364															10	6364
PEPC	cajanus_cajan__gene16951	cajanus_cajan__gene16951	KK1_024667	Cajanus cajan	Fabales	Fabaceae	64	1-171	645-1039	1252-1336	1658-1880	2132-2235	2329-2416	2615-2769	3349-4347	4678-5064	5520-5816															10	5816
PEPC	cicer_arietinum__gene16990	cicer_arietinum__gene16990	gene16990 (LOC101510288)	Cicer arietinum	Fabales	Fabaceae	64	1-168	858-1252	1428-1512	2279-2501	2688-2791	2878-2965	3206-3360	3532-4530	4945-5331	5499-5795															10	5795
PEPC	cicer_arietinum__gene26512	cicer_arietinum__gene26512	gene26512 (LOC101514127)	Cicer arietinum	Fabales	Fabaceae	64	1-168	900-1291	1406-1490	1779-2001	2226-2329	2439-2532	2692-2846	3221-4219	4341-4727	5162-5458															10	5458
PEPC	glycine_max__gene:GLYMA06G33380	glycine_max__gene___GLYMA06G33380	GLYMA06G33380	Glycine max	Fabales	Fabaceae	64	1-168	1197-1588	1687-1771	2024-2246	3253-3356	3450-3543	3684-3838	4598-5596	6262-6648	7245-7541															10	7541
PEPC	glycine_max__gene:GLYMA06G43050	glycine_max__gene___GLYMA06G43050	GLYMA06G43050	Glycine max	Fabales	Fabaceae	64	1-168	676-1070	2618-2702	3459-3681	4283-4386	4479-4566	4781-4935	5517-6515	6888-7274	7544-7840															10	7840
PEPC	glycine_max__gene:GLYMA12G33820	glycine_max__gene___GLYMA12G33820	GLYMA12G33820	Glycine max	Fabales	Fabaceae	64	1-168	671-1065	1273-1357	1933-2155	2350-2453	2542-2629	2731-2885	3397-4395	4768-5154	5481-5777															10	5777
PEPC	glycine_max__gene:GLYMA12G35840	glycine_max__gene___GLYMA12G35840	GLYMA12G35840 (PPC1)	Glycine max	Fabales	Fabaceae	64	1-168	1170-1561	1684-1768	1977-2199	2291-2394	2489-2582	2777-2931	3125-4123	4563-4949	5425-5721															10	5721
PEPC	glycine_max__gene:GLYMA13G34560	glycine_max__gene___GLYMA13G34560	GLYMA13G34560	Glycine max	Fabales	Fabaceae	64	1-168	805-1196	1311-1395	1598-1820	1920-2023	2118-2211	2402-2556	2749-3747	4218-4604	5185-5481															10	5481
PEPC	glycine_max__gene:GLYMA13G36670	glycine_max__gene___GLYMA13G36670	GLYMA13G36670	Glycine max	Fabales	Fabaceae	64	1-168	700-1094	1267-1387	1972-2194	2394-2497	2591-2678	3678-3832	4378-5376	5740-6126	6526-6822															10	6822
PEPC	glycine_max__gene:GLYMA20G09810	glycine_max__gene___GLYMA20G09810	GLYMA20G09810 (PPC16)	Glycine max	Fabales	Fabaceae	64	1-168	1136-1527	1629-1713	2373-2595	3039-3142	3229-3322	3461-3615	4459-5457	5921-6307	6920-7216															10	7216
PEPC	lotus_japonicus__Lj3g3v0428380	lotus_japonicus__Lj3g3v0428380	Lj3g3v0428380 (CUFF.40719)	Lotus japonicus	Fabales	Fabaceae	64	1-168	1071-1462	1580-1664	1795-2017	2296-2399	2497-2590	2731-2885	3383-4381	4492-4878	5277-5576															10	5576
PEPC	lotus_japonicus__Lj3g3v0428390	lotus_japonicus__Lj3g3v0428390	Lj3g3v0428390	Lotus japonicus	Fabales	Fabaceae	64	1-168	1071-1462	1580-1664	1795-2017	2296-2399	2497-2590	2731-2885	3383-4381	4492-4878	5277-5576															10	5576
PEPC	lotus_japonicus__Lj3g3v1061390	lotus_japonicus__Lj3g3v1061390	Lj3g3v1061390	Lotus japonicus	Fabales	Fabaceae	64	1-168	749-1140	1238-1322	1852-2074	2206-2309	2400-2493	2670-2824	3262-4260	4512-4898	5153-5431															10	5431
PEPC	lupinus_angustifolius__gene12896	lupinus_angustifolius__gene12896	TanjilG_02996	Lupinus angustifolius	Fabales	Fabaceae	64	1-168	1169-1563	1767-1851	2510-2732	3008-3111	3207-3294	3540-3694	4526-5524	5962-6348	6618-6914															10	6914
PEPC	lupinus_angustifolius__gene12998	lupinus_angustifolius__gene12998	TanjilG_15178	Lupinus angustifolius	Fabales	Fabaceae	64	1-168	824-1215	1342-1426	1537-1759	2055-2158	2252-2345	2569-2723	3135-4133	4231-4617	4879-5175															10	5175
PEPC	lupinus_angustifolius__gene15450	lupinus_angustifolius__gene15450	TanjilG_29825	Lupinus angustifolius	Fabales	Fabaceae	64	1-168	820-1211	1334-1418	1515-1737	2021-2124	2208-2301	2475-2629	3275-4273	4370-4756	4864-5160															10	5160
PEPC	lupinus_angustifolius__gene18605	lupinus_angustifolius__gene18605	TanjilG_31846	Lupinus angustifolius	Fabales	Fabaceae	64	1-168	861-1255	1549-1633	2140-2362	2630-2733	2827-2914	3041-3195	3771-4769	5025-5411	5810-6106															10	6106
PEPC	lupinus_angustifolius__gene23490	lupinus_angustifolius__gene23490	TanjilG_22696	Lupinus angustifolius	Fabales	Fabaceae	64	1-168	841-1232	1353-1437	1550-1772	2074-2177	2271-2364	2586-2740	3172-4170	4271-4657	4765-5061															10	5061
PEPC	lupinus_angustifolius__gene31196	lupinus_angustifolius__gene31196	TanjilG_02214	Lupinus angustifolius	Fabales	Fabaceae	64	1-171	632-1023	1119-1203	1540-1762	1900-2003	2108-2201	2374-2528	2987-3985	4331-4717	4894-5190															10	5190
PEPC	lupinus_angustifolius__gene7147	lupinus_angustifolius__gene7147	TanjilG_16482	Lupinus angustifolius	Fabales	Fabaceae	64	1-168	938-1332	1532-1616	1691-1913	2075-2178	2272-2359	2548-2702	3264-4262	4525-4911	5465-5761															10	5761
PEPC	lupinus_angustifolius__gene9184	lupinus_angustifolius__gene9184	TanjilG_26946	Lupinus angustifolius	Fabales	Fabaceae	64	1-171	1101-1492	1595-1679	2450-2672	2979-3082	3182-3275	3471-3625	3983-4981	5242-5628	5833-6129															10	6129
PEPC	medicago_truncatula__gene:MTR_2g076670	medicago_truncatula__gene___MTR_2g076670	MTR_2g076670	Medicago truncatula	Fabales	Fabaceae	64	1-165	834-1225	1315-1399	1521-1743	1838-1941	2041-2134	2259-2413	2551-3549	3751-4137	4516-4812															10	4812
PEPC	medicago_truncatula__gene:MTR_2g092930	medicago_truncatula__gene___MTR_2g092930	MTR_2g092930	Medicago truncatula	Fabales	Fabaceae	64	1-168	688-1082	1521-1605	1895-2117	2264-2367	2468-2555	2707-2861	2948-3946	4039-4425	4703-4999															10	4999
PEPC	medicago_truncatula__gene:MTR_4g079860	medicago_truncatula__gene___MTR_4g079860	MTR_4g079860	Medicago truncatula	Fabales	Fabaceae	64	1-168	1120-1514	1609-1693	2259-2481	2755-2858	3002-3089	3318-3472	4028-5026	5640-6026	6261-6557															10	6557
PEPC	phaseolus_vulgaris__Phvul.005G066400.v1.0	phaseolus_vulgaris__Phvul.005G066400.v1.0	Phvul.005G066400	Phaseolus vulgaris	Fabales	Fabaceae	64	1-168	1105-1496	1607-1691	1868-2090	2190-2293	2388-2481	2642-2796	2943-3941	4262-4651	4760-5056															10	5056
PEPC	phaseolus_vulgaris__Phvul.005G095300.v1.0	phaseolus_vulgaris__Phvul.005G095300.v1.0	Phvul.005G095300	Phaseolus vulgaris	Fabales	Fabaceae	64	1-168	721-1115	1295-1379	1594-1816	2032-2135	2213-2300	2437-2591	2961-3959	4294-4680	5013-5309															10	5309
PEPC	phaseolus_vulgaris__Phvul.011G160200.v1.0	phaseolus_vulgaris__Phvul.011G160200.v1.0	Phvul.011G160200	Phaseolus vulgaris	Fabales	Fabaceae	64	1-168	971-1362	1460-1544	1943-2165	2629-2732	2819-2912	3014-3168	3895-4893	5428-5814	6463-6759															10	6759
PEPC	phaseolus_vulgaris__Phvul.011G130400.v1.0	phaseolus_vulgaris__Phvul.011G130400.v1.0	Phvul.011G130400	Phaseolus vulgaris	Fabales	Fabaceae	64	1-168	826-1220	1436-1520	2246-2468	2719-2822	2915-3002	3209-3363	3895-4893	5253-5639	5717-6013															10	9223
PEPC	trifolium_pratense__gene:Tp57577_TGAC_v2_gene19367	trifolium_pratense__gene___Tp57577_TGAC_v2_gene19367	Tp57577_TGAC_v2_gene19367	Trifolium pratense	Fabales	Fabaceae	64	1-165	914-1305	1395-1479	1601-1823	1918-2021	2112-2205	2300-2454	2586-3584	3830-4216	4576-4872															10	4872
PEPC	vigna_radiata__gene23996	vigna_radiata__gene23996	gene23996 (LOC106778590)	Vigna radiata	Fabales	Fabaceae	64	1-171	731-1125	1281-1365	2011-2233	2462-2565	2643-2730	2828-2982	3161-4159	4332-4718	4906-5202															10	5202
PEPC	vigna_radiata__gene26799	vigna_radiata__gene26799	gene26799 (LOC106753186)	Vigna radiata	Fabales	Fabaceae	64	1-168	816-1210	1417-1501	2213-2435	2676-2779	2872-2959	3170-3324	3875-4873	5227-5613	5691-5987															10	5987
PEPC	vigna_radiata__gene3386	vigna_radiata__gene3386	gene3386 (LOC106756025)	Vigna radiata	Fabales	Fabaceae	64	1-168	897-1288	1387-1471	1856-2078	2439-2542	2628-2721	2824-2978	3257-4255	4934-5320	5960-6256															10	6256
PEPC	vigna_radiata__gene9625	vigna_radiata__gene9625	gene9625 (LOC106760805)	Vigna radiata	Fabales	Fabaceae	64	1-168	859-1250	1349-1433	1626-1848	1955-2058	2150-2243	2414-2568	2686-3684	3773-4159	4269-4565															10	4565
PEPC	cicer_arietinum__gene1498	cicer_arietinum__gene1498	gene1498 (LOC101500264)	Cicer arietinum	Fabales	Fabaceae	64	1-168	646-1040	1256-1340	1488-1547	2395-2557	2668-2771	2866-2953	3052-3206	3359-4357	4438-4824	5133-5426														11	5426
PEPC	cicer_arietinum__gene3089	cicer_arietinum__gene3089	gene3089 (LOC101497901)	Cicer arietinum	Fabales	Fabaceae	64	1-165	1005-1396	1499-1583	1799-1839	2188-2369	2461-2564	2667-2760	2924-3078	3224-4222	4320-4706	4892-5188														11	5188
PEPC	trifolium_pratense__gene:Tp57577_TGAC_v2_gene11496	trifolium_pratense__gene___Tp57577_TGAC_v2_gene11496	Tp57577_TGAC_v2_gene11496	Trifolium pratense	Fabales	Fabaceae	64	1-171	1002-1396	2573-2657	2776-2998	3135-3238	3336-3423	3546-3700	3817-4670	4717-4882	4973-5359	5492-5788														11	5788
PEPC	medicago_truncatula__gene:MTR_0002s0890	medicago_truncatula__gene___MTR_0002s0890	MTR_0002s0890	Medicago truncatula	Fabales	Fabaceae	64	1-156	259-537	627-704	815-883	960-1038	1128-1204	1293-1388	2021-2159	2982-3113	3216-3283	3356-3610	3842-3967	4045-4152	4224-4370	4787-4885	5267-5355	5892-6018	6102-6308	6857-7681						19	7681
PEPC	arachis_ipaensis__gene23112	arachis_ipaensis__gene23112	gene23112 (LOC107641982)	Arachis ipaensis	Fabales	Fabaceae	64	1-156	6016-6179	6356-6467	6560-6637	6738-6806	6990-7068	7182-7258	7613-7708	8259-8397	9186-9317	10313-10380	10462-10695	11329-11454	11803-11904	11974-12120	13139-13237	13660-13748	13956-14082	14161-14367	14903-15727					20	15727
PEPC	arachis_ipaensis__gene43520	arachis_ipaensis__gene43520	gene43520 (LOC107617655)	Arachis ipaensis	Fabales	Fabaceae	64	1-156	483-646	804-921	1095-1172	1270-1338	1487-1565	1678-1754	1837-1932	2037-2175	2479-2583	2815-2882	2969-3205	3597-3722	3797-3898	3968-4114	4334-4432	4580-4668	4835-4961	5044-5250	5321-6145					20	6145
PEPC	cajanus_cajan__gene17193	cajanus_cajan__gene17193	KK1_025033	Cajanus cajan	Fabales	Fabaceae	64	1-156	231-394	488-602	875-952	1070-1138	1234-1312	1391-1467	1544-1639	2094-2229	2714-2821	3109-3179	3258-3512	3886-4011	4081-4182	4253-4399	4874-4972	5287-5375	6107-6233	6321-6527	6812-7636					20	7636
PEPC	cajanus_cajan__gene29766	cajanus_cajan__gene29766	KK1_045915	Cajanus cajan	Fabales	Fabaceae	64	1-156	1133-1296	1527-1641	1864-1941	2069-2137	2312-2390	2862-2938	3019-3114	4142-4280	4924-5058	5414-5478	5554-5823	6737-6862	6940-7041	7112-7258	8061-8159	8498-8586	9183-9309	9407-9613	11143-11967					20	11967
PEPC	cicer_arietinum__gene4202	cicer_arietinum__gene4202	gene4202 (LOC101494422)	Cicer arietinum	Fabales	Fabaceae	64	1-156	322-485	921-1035	1262-1339	1472-1540	1643-1721	1818-1894	1976-2071	2799-2937	10570-10701	11334-11401	11483-11752	23130-23255	23333-23434	23503-23649	23779-23877	24265-24353	24886-25012	25097-25303	25763-26587					20	26587
PEPC	cicer_arietinum__gene9231	cicer_arietinum__gene9231	gene9231 (LOC101496857)	Cicer arietinum	Fabales	Fabaceae	64	1-156	421-584	873-987	1264-1341	1452-1520	1614-1692	1809-1885	1971-2066	2507-2645	3212-3325	3597-3649	3725-3994	4116-4241	4325-4426	4497-4645	5542-5638	6292-6380	6679-6805	6894-7100	7586-8410					20	8410
PEPC	glycine_max__gene:GLYMA01G22840	glycine_max__gene___GLYMA01G22840	GLYMA01G22840	Glycine max	Fabales	Fabaceae	64	1-156	1677-1840	2055-2169	2393-2470	2594-2662	2837-2915	3202-3278	3361-3456	4247-4385	4990-5130	5487-5551	5637-5906	6897-7022	7095-7196	7268-7414	11276-11374	11555-11643	11897-12023	12112-12318	12836-13660					20	13660
PEPC	glycine_max__gene:GLYMA10G34970	glycine_max__gene___GLYMA10G34970	GLYMA10G34970	Glycine max	Fabales	Fabaceae	64	1-156	681-844	1150-1264	1518-1595	1709-1777	1929-2007	2119-2195	2275-2370	2809-2944	3391-3495	3812-3879	3956-4189	4565-4690	4762-4863	4934-5080	5990-6088	6420-6508	6988-7114	7212-7418	7895-8719					20	8719
PEPC	lotus_japonicus__Lj0g3v0165109	lotus_japonicus__Lj0g3v0165109	Lj0g3v0165109 (CUFF.10370)	Lotus japonicus	Fabales	Fabaceae	64	1-156	743-906	1101-1215	1478-1555	1814-1882	2056-2134	2377-2453	2537-2632	3341-3479	4280-4402	4863-4930	5015-5275	5963-6088	6165-6266	6337-6483	7428-7526	7884-7972	8492-8618	8703-8909	9544-10362					20	10362
PEPC	lupinus_angustifolius__gene33366	lupinus_angustifolius__gene33366	TanjilG_31638	Lupinus angustifolius	Fabales	Fabaceae	64	1-156	761-924	1957-2071	2311-2388	2502-2570	2719-2797	2924-3000	3092-3187	3568-3706	4150-4257	4513-4580	4655-4918	5467-5592	5664-5765	5834-5980	6373-6471	6828-6916	7446-7572	7662-7868	8111-8935					20	8935
PEPC	phaseolus_vulgaris__Phvul.007G101300.v1.0	phaseolus_vulgaris__Phvul.007G101300.v1.0	Phvul.007G101300	Phaseolus vulgaris	Fabales	Fabaceae	64	1-402	851-1014	1117-1231	1559-1636	1751-1819	2681-2759	2870-2946	3023-3118	3701-3836	4313-4417	4638-4705	4782-5027	5327-5452	5524-5625	5696-5842	6819-6917	7245-7333	7518-7644	7733-7939	8399-9223					20	5309
PEPC	phaseolus_vulgaris__Phvul.003G024800.v1.0	phaseolus_vulgaris__Phvul.003G024800.v1.0	Phvul.003G024800	Phaseolus vulgaris	Fabales	Fabaceae	64	1-156	1499-1662	1830-1944	2166-2243	2364-2432	2576-2654	2934-3010	3094-3189	3721-3859	4762-4896	5284-5348	5424-5696	6644-6769	6843-6944	7016-7162	7309-7407	7670-7758	7953-8079	8172-8378	9793-10617					20	10617
PEPC	vigna_radiata__gene17891	vigna_radiata__gene17891	gene17891 (LOC106770762)	Vigna radiata	Fabales	Fabaceae	64	1-156	578-741	916-1030	1350-1427	1543-1611	1754-1832	1945-2021	2098-2193	2779-2914	3360-3464	3637-3704	3780-4025	4146-4271	4343-4444	4515-4661	5632-5730	6059-6147	6425-6551	6634-6840	7385-8209					20	8209
PEPC	vigna_radiata__gene23485	vigna_radiata__gene23485	gene23485 (LOC106777342)	Vigna radiata	Fabales	Fabaceae	64	1-156	1729-1892	2073-2187	2434-2511	2630-2698	2871-2949	3269-3345	3428-3523	4190-4328	5651-5782	6176-6240	6316-6588	7072-7197	7272-7373	7447-7593	7741-7839	8088-8176	8367-8493	8587-8793	10379-11203					20	11203

## Sheet: GS structure_all genomes
klass	orig_seqid	seqid	label	klass	orig_seqid	seqid	label	taxon	order	family		E1	E2	E3	E4	E5	E6	E7	E8	E9	E10	E11	E12	E13	E14	E15	E16	E17	E18	E19	E20	exon nb	lenght
GS1	amaranthus_hypochondriacus__AHYPO_001362.v1.0	amaranthus_hypochondriacus__AHYPO_001362.v1.0	AHYPO_001362	GS	amaranthus_hypochondriacus__AHYPO_001362.v1.0	amaranthus_hypochondriacus__AHYPO_001362.v1.0	AHYPO_001362	Amaranthus hypochondriacus	Caryophyllales	Amaranthaceae	3	1-74	970-1009	1131-1234	1942-1990	2441-2547	2632-2719	3284-3412	3499-3665	3742-3901												9	3901
GS1	amaranthus_hypochondriacus__AHYPO_020283.v1.0	amaranthus_hypochondriacus__AHYPO_020283.v1.0	AHYPO_020283	GS	amaranthus_hypochondriacus__AHYPO_020283.v1.0	amaranthus_hypochondriacus__AHYPO_020283.v1.0	AHYPO_020283	Amaranthus hypochondriacus	Caryophyllales	Amaranthaceae	3	1-74	148-187	388-491	6180-6228	9182-9288	11859-11946	12073-12201	12419-12493	12608-12661	12742-12779	12894-13053	13206-13266	13355-13446								13	13446
GS1	amborella_trichopoda__gene:AMTR_s00006p00241880	amborella_trichopoda__gene___AMTR_s00006p00241880	AMTR_s00006p00241880	GS	amborella_trichopoda__gene:AMTR_s00006p00241880	amborella_trichopoda__gene___AMTR_s00006p00241880	AMTR_s00006p00241880	Amborella trichopoda	Amborellales	Amborellaceae	4	1-74	192-231	357-460	607-655	839-945	1441-1528	1807-1935	2348-2422	2568-2621	2732-2769	3422-3581	3782-3842	4377-4468								12	4468
GS1	amborella_trichopoda__gene:AMTR_s00060p00109730	amborella_trichopoda__gene___AMTR_s00060p00109730	AMTR_s00060p00109730	GS	amborella_trichopoda__gene:AMTR_s00060p00109730	amborella_trichopoda__gene___AMTR_s00060p00109730	AMTR_s00060p00109730	Amborella trichopoda	Amborellales	Amborellaceae	4	1-74	188-227	351-454	582-630	768-874	1043-1130	2348-2476	2584-2658	2760-2813	3025-3062	3174-3333	3438-3498	3728-3819								12	3819
GS1	amborella_trichopoda__gene:AMTR_s00060p00116070	amborella_trichopoda__gene___AMTR_s00060p00116070	AMTR_s00060p00116070	GS	amborella_trichopoda__gene:AMTR_s00060p00116070	amborella_trichopoda__gene___AMTR_s00060p00116070	AMTR_s00060p00116070	Amborella trichopoda	Amborellales	Amborellaceae	4	1-74	176-215	334-437	568-616	725-831	918-1005	1131-1259	1359-1433	1521-1574	1658-1695	1785-1944	2567-2627	2952-3043								12	3043
GS1	spirodela_polyrhiza__Spipo16G0030500.v2	spirodela_polyrhiza__Spipo16G0030500.v2	Spipo16G0030500	GS	spirodela_polyrhiza__Spipo16G0030500.v2	spirodela_polyrhiza__Spipo16G0030500.v2	Spipo16G0030500	Spirodela polyrhiza	Alismatales	Araceae	5	1-74	275-339	427-538	668-716	1118-1213	1492-1566	1680-1736	1824-1864	1938-2031	2151-2184	2375-2478	4314-4328									12	4328
GS1	spirodela_polyrhiza__Spipo20G0014900.v2	spirodela_polyrhiza__Spipo20G0014900.v2	Spipo20G0014900	GS	spirodela_polyrhiza__Spipo20G0014900.v2	spirodela_polyrhiza__Spipo20G0014900.v2	Spipo20G0014900	Spirodela polyrhiza	Alismatales	Araceae	5	2017-01-20	112-151	237-340	435-483	794-900	1013-1100	1405-1533	1649-1723	1812-1865	1965-2002	2089-2248	5000-5047									12	5047
GS1	spirodela_polyrhiza__Spipo15G0035800.v2	spirodela_polyrhiza__Spipo15G0035800.v2	Spipo15G0035800	GS	spirodela_polyrhiza__Spipo15G0035800.v2	spirodela_polyrhiza__Spipo15G0035800.v2	Spipo15G0035800	Spirodela polyrhiza	Alismatales	Araceae	5	1-74	251-290	374-477	576-624	709-815	938-1025	1153-1281	1396-1470	1566-1619	1697-1734	1820-1979	2077-2137	2252-2346								13	2346
GS1	spirodela_polyrhiza__Spipo16G0030600.v2	spirodela_polyrhiza__Spipo16G0030600.v2	Spipo16G0030600	GS	spirodela_polyrhiza__Spipo16G0030600.v2	spirodela_polyrhiza__Spipo16G0030600.v2	Spipo16G0030600	Spirodela polyrhiza	Alismatales	Araceae	5	1-74	247-286	418-521	651-699	883-989	1542-1629	1900-2028	2136-2210	2295-2348	2423-2460	2553-2712	2801-2861	2940-3031								13	3031
GS1	brassica_rapa__gene:Bra032257	brassica_rapa__gene___Bra032257	Bra032257	GS	brassica_rapa__gene:Bra032257	brassica_rapa__gene___Bra032257	Bra032257	Brassica rapa subsp. pekinensis	Brassicales	Brassicaceae	23	1-99	191-244	314-526	590-736																	4	736
GS1	capsella_grandiflora__Cagra.5084s0001.v1.1	capsella_grandiflora__Cagra.5084s0001.v1.1	Cagra.5084s0001	GS	capsella_grandiflora__Cagra.5084s0001.v1.1	capsella_grandiflora__Cagra.5084s0001.v1.1	Cagra.5084s0001	Capsella grandiflora	Brassicales	Brassicaceae	23	1-132	225-299	377-468	557-716	799-951																5	951
GS1	brassica_rapa__gene:Bra001686	brassica_rapa__gene___Bra001686	Bra001686 (ATGSKB6)	GS	brassica_rapa__gene:Bra001686	brassica_rapa__gene___Bra001686	Bra001686 (ATGSKB6)	Brassica rapa subsp. pekinensis	Brassicales	Brassicaceae	23	1-218	316-364	476-582	665-752	825-1028	1112-1165	1575-1919														7	1919
GS1	brassica_rapa__gene:Bra021276	brassica_rapa__gene___Bra021276	Bra021276	GS	brassica_rapa__gene:Bra021276	brassica_rapa__gene___Bra021276	Bra021276	Brassica rapa subsp. pekinensis	Brassicales	Brassicaceae	23	1-74	346-385	467-570	663-818	901-1192	1297-1350	1520-1864														7	1864
GS1	brassica_rapa__gene:Bra022247	brassica_rapa__gene___Bra022247	Bra022247	GS	brassica_rapa__gene:Bra022247	brassica_rapa__gene___Bra022247	Bra022247	Brassica rapa subsp. pekinensis	Brassicales	Brassicaceae	23	1-74	2853-2892	3006-3109	3207-3255	3353-3459	3549-3840	3922-3975	4045-4389													8	4398
GS1	arabidopsis_thaliana__gene:AT3G17820	arabidopsis_thaliana__gene___AT3G17820	AT3G17820 (GLN1-3)	GS	arabidopsis_thaliana__gene:AT3G17820	arabidopsis_thaliana__gene___AT3G17820	AT3G17820 (GLN1-3)	Arabidopsis thaliana	Brassicales	Brassicaceae	23	1-74	335-374	450-553	657-705	785-891	968-1055	1141-1344	1424-1477	1562-1906												9	1906
GS1	arabidopsis_thaliana__gene:AT5G37600	arabidopsis_thaliana__gene___AT5G37600	AT5G37600 (GLN1-1)	GS	arabidopsis_thaliana__gene:AT5G37600	arabidopsis_thaliana__gene___AT5G37600	AT5G37600 (GLN1-1)	Arabidopsis thaliana	Brassicales	Brassicaceae	23	1-74	483-522	611-714	817-865	945-1139	1222-1425	1502-1593	1674-1833	1931-2083												9	2083
GS1	capsella_grandiflora__Cagra.1378s0004.v1.1	capsella_grandiflora__Cagra.1378s0004.v1.1	Cagra.1378s0004	GS	capsella_grandiflora__Cagra.1378s0004.v1.1	capsella_grandiflora__Cagra.1378s0004.v1.1	Cagra.1378s0004	Capsella grandiflora	Brassicales	Brassicaceae	23	1-74	355-394	488-591	703-751	853-959	1070-1157	1253-1456	1535-1588	1664-2008												9	2008
GS1	arabidopsis_thaliana__gene:AT1G48470	arabidopsis_thaliana__gene___AT1G48470	AT1G48470 (GLN1-5)	GS	arabidopsis_thaliana__gene:AT1G48470	arabidopsis_thaliana__gene___AT1G48470	AT1G48470 (GLN1-5)	Arabidopsis thaliana	Brassicales	Brassicaceae	23	1-74	228-267	344-447	550-598	685-791	1012-1099	1195-1398	1565-1618	1722-1919	2000-2143											10	2143
GS1	arabidopsis_thaliana__gene:AT1G66200	arabidopsis_thaliana__gene___AT1G66200	AT1G66200 (ATGSR2)	GS	arabidopsis_thaliana__gene:AT1G66200	arabidopsis_thaliana__gene___AT1G66200	AT1G66200 (ATGSR2)	Arabidopsis thaliana	Brassicales	Brassicaceae	23	1-74	250-289	394-497	618-666	726-859	949-1036	1131-1334	1427-1518	1607-1766	1849-2001											10	2001
GS1	brassica_rapa__gene:Bra018729	brassica_rapa__gene___Bra018729	Bra018729	GS	brassica_rapa__gene:Bra018729	brassica_rapa__gene___Bra018729	Bra018729	Brassica rapa subsp. pekinensis	Brassicales	Brassicaceae	23	1-68	309-348	424-527	632-680	784-890	1159-1246	1364-1567	1666-1719	1815-2012	2110-2256											10	2256
GS1	brassica_rapa__gene:Bra039756	brassica_rapa__gene___Bra039756	Bra039756 (GSR2)	GS	brassica_rapa__gene:Bra039756	brassica_rapa__gene___Bra039756	Bra039756 (GSR2)	Brassica rapa subsp. pekinensis	Brassicales	Brassicaceae	23	1-74	261-300	452-555	651-699	782-888	969-1185	1268-1342	1424-1515	1602-1761	1846-1998											10	1998
GS1	capsella_grandiflora__Cagra.1131s0012.v1.1	capsella_grandiflora__Cagra.1131s0012.v1.1	Cagra.1131s0012	GS	capsella_grandiflora__Cagra.1131s0012.v1.1	capsella_grandiflora__Cagra.1131s0012.v1.1	Cagra.1131s0012	Capsella grandiflora	Brassicales	Brassicaceae	23	1-74	173-212	289-392	495-543	669-775	902-989	1101-1304	1430-1483	1573-1770	1858-2004											10	2004
GS1	capsella_grandiflora__Cagra.16319s0005.v1.1	capsella_grandiflora__Cagra.16319s0005.v1.1	Cagra.16319s0005	GS	capsella_grandiflora__Cagra.16319s0005.v1.1	capsella_grandiflora__Cagra.16319s0005.v1.1	Cagra.16319s0005	Capsella grandiflora	Brassicales	Brassicaceae	23	1-74	473-512	601-704	797-845	929-1123	1207-1335	1527-1601	1687-1778	1862-2021	2109-2261											10	2261
GS1	brassica_rapa__gene:Bra028132	brassica_rapa__gene___Bra028132	Bra028132 (ATGSR1)	GS	brassica_rapa__gene:Bra028132	brassica_rapa__gene___Bra028132	Bra028132 (ATGSR1)	Brassica rapa subsp. pekinensis	Brassicales	Brassicaceae	23	1-74	447-486	593-696	818-866	944-1050	1132-1219	1305-1433	1647-1721	1808-1899	1984-2143	2243-2395										11	2395
GS1	arabidopsis_thaliana__gene:AT5G16570	arabidopsis_thaliana__gene___AT5G16570	AT5G16570 (GLN1-4)	GS	arabidopsis_thaliana__gene:AT5G16570	arabidopsis_thaliana__gene___AT5G16570	AT5G16570 (GLN1-4)	Arabidopsis thaliana	Brassicales	Brassicaceae	23	1-74	430-469	586-689	782-830	929-1035	1348-1435	1533-1661	1751-1825	1913-1966	2046-2083	2165-2324	2474-2626									12	2626
GS1	brassica_rapa__gene:Bra008612	brassica_rapa__gene___Bra008612	Bra008612	GS	brassica_rapa__gene:Bra008612	brassica_rapa__gene___Bra008612	Bra008612	Brassica rapa subsp. pekinensis	Brassicales	Brassicaceae	23	1-74	315-354	462-565	657-705	821-927	1278-1365	1459-1587	1696-1770	1872-1925	2049-2086	2173-2332	2423-2575									12	2575
GS1	brassica_rapa__gene:Bra023573	brassica_rapa__gene___Bra023573	Bra023573	GS	brassica_rapa__gene:Bra023573	brassica_rapa__gene___Bra023573	Bra023573	Brassica rapa subsp. pekinensis	Brassicales	Brassicaceae	23	1-74	284-323	430-533	630-678	768-874	1155-1242	1339-1467	1544-1618	1701-1754	1847-1884	1965-2124	2195-2347									12	2347
GS1	capsella_grandiflora__Cagra.0434s0024.v1.1	capsella_grandiflora__Cagra.0434s0024.v1.1	Cagra.0434s0024	GS	capsella_grandiflora__Cagra.0434s0024.v1.1	capsella_grandiflora__Cagra.0434s0024.v1.1	Cagra.0434s0024	Capsella grandiflora	Brassicales	Brassicaceae	23	1-74	309-348	435-538	633-681	786-892	1028-1115	1191-1319	1413-1487	1577-1630	1732-1769	1880-2039	2173-2325									12	2325
GS1	ananas_comosus__Aco002967.v3	ananas_comosus__Aco002967.v3	Aco002967	GS	ananas_comosus__Aco002967.v3	ananas_comosus__Aco002967.v3	Aco002967	Ananas comosus	Poales	Bromeliaceae	6	1-74	833-872	982-1085	1190-1238	1579-1685	1814-1901	2173-2301	2386-2460	2572-2625	2731-2768	2850-3009	3087-3147	3243-3334								13	3334
GS1	ananas_comosus__Aco009254.v3	ananas_comosus__Aco009254.v3	Aco009254	GS	ananas_comosus__Aco009254.v3	ananas_comosus__Aco009254.v3	Aco009254	Ananas comosus	Poales	Bromeliaceae	6	1-74	178-217	297-400	500-548	1690-1796	2674-2761	2904-3032	3191-3265	3359-3412	3552-3589	3718-3877	4148-4208	4357-4451								13	4451
GS1	ananas_comosus__Aco013424.v3	ananas_comosus__Aco013424.v3	Aco013424	GS	ananas_comosus__Aco013424.v3	ananas_comosus__Aco013424.v3	Aco013424	Ananas comosus	Poales	Bromeliaceae	6	1-74	1021-1060	1193-1296	1697-1745	1867-1973	2066-2153	2448-2576	2713-2787	2875-2928	3011-3048	3168-3327	3407-3467	3540-3634								13	3634
GS1	ananas_comosus__Aco014656.v3	ananas_comosus__Aco014656.v3	Aco014656	GS	ananas_comosus__Aco014656.v3	ananas_comosus__Aco014656.v3	Aco014656	Ananas comosus	Poales	Bromeliaceae	6	1-74	479-518	664-767	902-950	1063-1169	1288-1375	1639-1767	1893-1967	2060-2113	2252-2289	2416-2575	2662-2722	2826-2917								13	2917
GS1	ananas_comosus__Aco018423.v3	ananas_comosus__Aco018423.v3	Aco018423	GS	ananas_comosus__Aco018423.v3	ananas_comosus__Aco018423.v3	Aco018423	Ananas comosus	Poales	Bromeliaceae	6	1-74	1223-1262	1345-1448	1545-1593	1732-1838	1976-2063	2430-2558	2683-2757	2847-2900	2996-3033	3125-3284	3568-3628	3719-3813								13	3813
GS1	carica_papaya__evm.TU.supercontig_116.73	carica_papaya__evm.TU.supercontig_116.73	evm.TU.supercontig_116.73	GS	carica_papaya__evm.TU.supercontig_116.73	carica_papaya__evm.TU.supercontig_116.73	evm.TU.supercontig_116.73	Carica papaya	Brassicales	Caricaceae	4	1-74	916-955	1114-1217	1301-1349	1507-1613	1839-1926	2149-2319														7	2319
GS1	carica_papaya__evm.TU.supercontig_16.50	carica_papaya__evm.TU.supercontig_16.50	evm.TU.supercontig_16.50	GS	carica_papaya__evm.TU.supercontig_16.50	carica_papaya__evm.TU.supercontig_16.50	evm.TU.supercontig_16.50	Carica papaya	Brassicales	Caricaceae	4	1-254	366-405	1004-1132	1235-1309	2004-2057	2136-2173	2301-2460	2557-2617	3208-3347												9	3347
GS1	carica_papaya__evm.TU.supercontig_298.1	carica_papaya__evm.TU.supercontig_298.1	evm.TU.supercontig_298.1	GS	carica_papaya__evm.TU.supercontig_298.1	carica_papaya__evm.TU.supercontig_298.1	evm.TU.supercontig_298.1	Carica papaya	Brassicales	Caricaceae	4	1-74	183-222	354-457	598-646	767-873	3763-3850	4002-4130	4243-4317	4413-4466	4699-4896	4996-5056	5179-5270									12	5270
GS1	carica_papaya__evm.TU.supercontig_3.364	carica_papaya__evm.TU.supercontig_3.364	evm.TU.supercontig_3.364	GS	carica_papaya__evm.TU.supercontig_3.364	carica_papaya__evm.TU.supercontig_3.364	evm.TU.supercontig_3.364	Carica papaya	Brassicales	Caricaceae	4	1-74	251-290	389-492	607-655	798-904	997-1084	1223-1351	1441-1515	1619-1672	1838-1875	2081-2240	2363-2515									12	2515
GS1	beta_vulgaris__gene:BVRB_9g203080	beta_vulgaris__gene___BVRB_9g203080	BVRB_9g203080	GS	beta_vulgaris__gene:BVRB_9g203080	beta_vulgaris__gene___BVRB_9g203080	BVRB_9g203080	Beta vulgaris subsp. vulgaris	Caryophyllales	Chenopodiaceae	2	1-74	174-213	403-506	3570-3618	3871-3977	8752-8839	9064-9192	9566-9640	9748-9801	9912-9949	10052-10211	10293-10353	10834-10925								13	10925
GS1	chlamydomonas_reinhardtii__gene:CHLREDRAFT_129468	chlamydomonas_reinhardtii__gene___CHLREDRAFT_129468	CHLREDRAFT_129468	GS	chlamydomonas_reinhardtii__gene:CHLREDRAFT_129468	chlamydomonas_reinhardtii__gene___CHLREDRAFT_129468	CHLREDRAFT_129468	Chlamydomonas reinhardtii	Chlamydomonadales	Chlamydomonadaceae	3	1-39	158-181	529-618	1030-1413	1559-2164																5	2164
GS1	chlamydomonas_reinhardtii__gene:CHLREDRAFT_136895	chlamydomonas_reinhardtii__gene___CHLREDRAFT_136895	CHLREDRAFT_136895	GS	chlamydomonas_reinhardtii__gene:CHLREDRAFT_136895	chlamydomonas_reinhardtii__gene___CHLREDRAFT_136895	CHLREDRAFT_136895	Chlamydomonas reinhardtii	Chlamydomonadales	Chlamydomonadaceae	3	2017-01-18	116-148	368-454	839-1222	1368-1973																5	1973
GS1	chlamydomonas_reinhardtii__gene:CHLREDRAFT_133971	chlamydomonas_reinhardtii__gene___CHLREDRAFT_133971	CHLREDRAFT_133971 (GLN1)	GS	chlamydomonas_reinhardtii__gene:CHLREDRAFT_133971	chlamydomonas_reinhardtii__gene___CHLREDRAFT_133971	CHLREDRAFT_133971 (GLN1)	Chlamydomonas reinhardtii	Chlamydomonadales	Chlamydomonadaceae	3	1-50	501-651	933-1036	1237-1354	1570-1757	2349-2613	2928-3200														7	3200
GS1	coccomyxa_subellipsoidea__estExt_Genewise1.C_60118.2.0.227	coccomyxa_subellipsoidea__estExt_Genewise1.C_60118.2.0.227	estExt_Genewise1.C_60118	GS	coccomyxa_subellipsoidea__estExt_Genewise1.C_60118.2.0.227	coccomyxa_subellipsoidea__estExt_Genewise1.C_60118.2.0.227	estExt_Genewise1.C_60118	Coccomyxa subellipsoidea	None	Coccomyxaceae	4	1-238	619-662	816-989	1575-1787	2179-2363	2770-2898	3304-3454														7	3454
GS1	coccomyxa_subellipsoidea__estExt_Genewise1Plus.C_120140.2.0.227	coccomyxa_subellipsoidea__estExt_Genewise1Plus.C_120140.2.0.227	estExt_Genewise1Plus.C_120140	GS	coccomyxa_subellipsoidea__estExt_Genewise1Plus.C_120140.2.0.227	coccomyxa_subellipsoidea__estExt_Genewise1Plus.C_120140.2.0.227	estExt_Genewise1Plus.C_120140	Coccomyxa subellipsoidea	None	Coccomyxaceae	4	1-199	354-505	765-913	1475-1652	2249-2375	2682-2862	3454-3607														7	3607
GS1	coccomyxa_subellipsoidea__estExt_Genewise1Plus.C_240023.2.0.227	coccomyxa_subellipsoidea__estExt_Genewise1Plus.C_240023.2.0.227	estExt_Genewise1Plus.C_240023	GS	coccomyxa_subellipsoidea__estExt_Genewise1Plus.C_240023.2.0.227	coccomyxa_subellipsoidea__estExt_Genewise1Plus.C_240023.2.0.227	estExt_Genewise1Plus.C_240023	Coccomyxa subellipsoidea	None	Coccomyxaceae	4	1-245	410-615	850-984	1362-1486	1697-1837	2147-2316	2472-2598														7	2598
GS1	coccomyxa_subellipsoidea__estExt_Genewise1.C_70169.2.0.227	coccomyxa_subellipsoidea__estExt_Genewise1.C_70169.2.0.227	estExt_Genewise1.C_70169	GS	coccomyxa_subellipsoidea__estExt_Genewise1.C_70169.2.0.227	coccomyxa_subellipsoidea__estExt_Genewise1.C_70169.2.0.227	estExt_Genewise1.C_70169	Coccomyxa subellipsoidea	None	Coccomyxaceae	4	1-57	182-229	445-500	667-697	844-989	1099-1142	1275-1399	1719-1868	2179-2368	2679-2804	3065-3171	3297-3341	3518-3568								13	3568
GS1	cucumis_sativus__Cucsa.034720.v1	cucumis_sativus__Cucsa.034720.v1	Cucsa.034720	GS	cucumis_sativus__Cucsa.034720.v1	cucumis_sativus__Cucsa.034720.v1	Cucsa.034720	Cucumis sativus	Cucurbitales	Cucurbitaceae	4	1-74	187-226	333-436	541-589	830-936	1026-1113	1474-1602	1927-2001	2081-2134	2224-2261	2422-2581	2686-2838									12	2838
GS1	cucumis_sativus__Cucsa.375220.v1	cucumis_sativus__Cucsa.375220.v1	Cucsa.375220	GS	cucumis_sativus__Cucsa.375220.v1	cucumis_sativus__Cucsa.375220.v1	Cucsa.375220	Cucumis sativus	Cucurbitales	Cucurbitaceae	4	1-74	572-611	722-825	929-977	1093-1199	1430-1517	1634-1762	1857-1931	2017-2070	2219-2256	2339-2498	2602-2754									12	2754
GS1	cucumis_sativus__Cucsa.128340.v1	cucumis_sativus__Cucsa.128340.v1	Cucsa.128340	GS	cucumis_sativus__Cucsa.128340.v1	cucumis_sativus__Cucsa.128340.v1	Cucsa.128340	Cucumis sativus	Cucurbitales	Cucurbitaceae	4	1-74	151-190	932-1035	1246-1294	1421-1527	3324-3411	3873-4001	4119-4193	4288-4341	4433-4470	4578-4737	5047-5107	5210-5301								13	5301
GS1	cyanidioschyzon_merolae__gene:CMI233C	cyanidioschyzon_merolae__gene___CMI233C	CMI233C	GS	cyanidioschyzon_merolae__gene:CMI233C	cyanidioschyzon_merolae__gene___CMI233C	CMI233C	Cyanidioschyzon merolae strain 10D	Cyanidiales	Cyanidiaceae	1	1-1095																				1	1095
GS1	ricinus_communis__29675.t000005.TIGRR0.1	ricinus_communis__29675.t000005.TIGRR0.1	29675.t000005	GS	ricinus_communis__29675.t000005.TIGRR0.1	ricinus_communis__29675.t000005.TIGRR0.1	29675.t000005	Ricinus communis	Malpighiales	Euphorbiaceae	2	1-74	164-203	366-469	849-897	1035-1141	4810-4897	5042-5170	5276-5350	5461-5514	5591-5628	5873-6032	6145-6205	6815-6906								13	6906
GS1	glycine_max__gene:GLYMA15G21061	glycine_max__gene___GLYMA15G21061	GLYMA15G21061	GS	glycine_max__gene:GLYMA15G21061	glycine_max__gene___GLYMA15G21061	GLYMA15G21061	Glycine max	Fabales	Fabaceae	58	1-44	618-705	1048-1143	1413-1466	1727-1767	1865-1916															6	1916
GS1	lotus_japonicus__Lj6g3v0410490	lotus_japonicus__Lj6g3v0410490	Lj6g3v0410490 (CUFF.60897)	GS	lotus_japonicus__Lj6g3v0410490	lotus_japonicus__Lj6g3v0410490	Lj6g3v0410490 (CUFF.60897)	Lotus japonicus	Fabales	Fabaceae	58	2017-01-12	296-370	466-519	745-782	867-1026	1132-1284															6	1284
GS1	lotus_japonicus__Lj0g3v0335159	lotus_japonicus__Lj0g3v0335159	Lj0g3v0335159 (CUFF.22888)	GS	lotus_japonicus__Lj0g3v0335159	lotus_japonicus__Lj0g3v0335159	Lj0g3v0335159 (CUFF.22888)	Lotus japonicus	Fabales	Fabaceae	58	1-74	575-614	1278-1381	1717-1765	1881-1987	2241-2328	2790-2918	3035-3109	3229-3300												9	3300
GS1	medicago_truncatula__gene:MTR_5g077950	medicago_truncatula__gene___MTR_5g077950	MTR_5g077950	GS	medicago_truncatula__gene:MTR_5g077950	medicago_truncatula__gene___MTR_5g077950	MTR_5g077950	Medicago truncatula	Fabales	Fabaceae	58	1-77	1112-1151	1537-1640	1802-1850	1935-2041	2136-2223	2366-2494	2583-2909	3373-3525												9	3525
GS1	arachis_ipaensis__gene13764	arachis_ipaensis__gene13764	gene13764 (LOC107631250)	GS	arachis_ipaensis__gene13764	arachis_ipaensis__gene13764	gene13764 (LOC107631250)	Arachis ipaensis	Fabales	Fabaceae	58	1-74	2058-2097	2191-2294	2592-2640	2734-2840	2913-3000	3091-3294	3378-3469	3553-3712	3911-4063											10	4063
GS1	glycine_max__gene:GLYMA02G41106	glycine_max__gene___GLYMA02G41106	GLYMA02G41106	GS	glycine_max__gene:GLYMA02G41106	glycine_max__gene___GLYMA02G41106	GLYMA02G41106	Glycine max	Fabales	Fabaceae	58	1-74	1134-1173	1403-1506	1703-1751	1869-2000	2079-2165	2489-2617	2657-2695	2979-3032	3796-3819											10	3819
GS1	arachis_ipaensis__gene23856	arachis_ipaensis__gene23856	gene23856 (LOC107644115)	GS	arachis_ipaensis__gene23856	arachis_ipaensis__gene23856	gene23856 (LOC107644115)	Arachis ipaensis	Fabales	Fabaceae	58	1-77	420-459	605-708	935-983	1045-1151	1440-1527	2405-2533	2784-2858	2959-3012	3759-3796	3863-4022	4098-4250									12	4250
GS1	cajanus_cajan__gene24397	cajanus_cajan__gene24397	gene24397 (LOC109818547)	GS	cajanus_cajan__gene24397	cajanus_cajan__gene24397	gene24397 (LOC109818547)	Cajanus cajan	Fabales	Fabaceae	58	1-77	1038-1077	1319-1422	1595-1643	1725-1831	1926-2013	2309-2437	3089-3163	3254-3307	3514-3551	3653-3812	3918-4070									12	4070
GS1	cajanus_cajan__gene24398	cajanus_cajan__gene24398	KK1_036386	GS	cajanus_cajan__gene24398	cajanus_cajan__gene24398	KK1_036386	Cajanus cajan	Fabales	Fabaceae	58	1-74	654-693	1292-1395	1589-1637	1748-1854	1962-2049	2351-2479	2602-2676	2775-2828	3036-3073	3181-3340	3440-3592									12	3592
GS1	cajanus_cajan__gene27679	cajanus_cajan__gene27679	KK1_041929	GS	cajanus_cajan__gene27679	cajanus_cajan__gene27679	KK1_041929	Cajanus cajan	Fabales	Fabaceae	58	1-74	410-449	570-673	781-829	957-1063	1213-1300	2482-2610	2856-2930	3035-3088	3231-3268	3357-3516	3732-3884									12	3884
GS1	cajanus_cajan__gene320	cajanus_cajan__gene320	KK1_020174	GS	cajanus_cajan__gene320	cajanus_cajan__gene320	KK1_020174	Cajanus cajan	Fabales	Fabaceae	58	1-74	850-889	991-1094	1215-1263	1817-1923	2014-2101	2537-2665	3013-3087	3175-3228	3502-3539	3644-3803	4081-4233									12	4233
GS1	cicer_arietinum__gene15008	cicer_arietinum__gene15008	gene15008 (LOC101499598)	GS	cicer_arietinum__gene15008	cicer_arietinum__gene15008	gene15008 (LOC101499598)	Cicer arietinum	Fabales	Fabaceae	58	1-74	757-796	917-1020	1131-1179	1462-1568	1678-1765	2398-2526	2662-2736	2857-2910	3115-3152	3247-3406	3605-3754									12	3754
GS1	cicer_arietinum__gene23264	cicer_arietinum__gene23264	gene23264 (LOC101499849)	GS	cicer_arietinum__gene23264	cicer_arietinum__gene23264	gene23264 (LOC101499849)	Cicer arietinum	Fabales	Fabaceae	58	1-74	496-535	637-740	861-909	1042-1148	1420-1507	2894-3022	3108-3182	3305-3358	3513-3550	4105-4264	5149-5301									12	5301
GS1	cicer_arietinum__gene4692	cicer_arietinum__gene4692	gene4692 (LOC101502819)	GS	cicer_arietinum__gene4692	cicer_arietinum__gene4692	gene4692 (LOC101502819)	Cicer arietinum	Fabales	Fabaceae	58	1-74	758-797	1115-1218	1387-1435	1517-1623	1718-1805	1906-2034	2133-2207	2416-2469	2559-2596	2678-2837	2921-3073									12	3073
GS1	glycine_max__gene:GLYMA02G41120	glycine_max__gene___GLYMA02G41120	GLYMA02G41120	GS	glycine_max__gene:GLYMA02G41120	glycine_max__gene___GLYMA02G41120	GLYMA02G41120	Glycine max	Fabales	Fabaceae	58	1-74	513-552	1146-1249	1438-1486	1597-1703	1811-1898	2182-2310	2467-2541	2662-2715	2955-2992	3088-3247	3767-3919									12	3919
GS1	glycine_max__gene:GLYMA07G11810	glycine_max__gene___GLYMA07G11810	GLYMA07G11810	GS	glycine_max__gene:GLYMA07G11810	glycine_max__gene___GLYMA07G11810	GLYMA07G11810	Glycine max	Fabales	Fabaceae	58	1-74	413-452	565-668	774-822	940-1046	1229-1316	2513-2641	2890-2964	3082-3135	3267-3304	3833-3992	4546-4698									12	4698
GS1	glycine_max__gene:GLYMA09G30370	glycine_max__gene___GLYMA09G30370	GLYMA09G30370	GS	glycine_max__gene:GLYMA09G30370	glycine_max__gene___GLYMA09G30370	GLYMA09G30370	Glycine max	Fabales	Fabaceae	58	1-74	416-455	567-670	785-833	950-1056	1225-1312	2252-2380	2638-2712	2828-2881	2994-3031	3127-3286	3819-3971									12	3971
GS1	glycine_max__gene:GLYMA11G33560	glycine_max__gene___GLYMA11G33560	GLYMA11G33560	GS	glycine_max__gene:GLYMA11G33560	glycine_max__gene___GLYMA11G33560	GLYMA11G33560	Glycine max	Fabales	Fabaceae	58	1-74	1019-1058	1160-1263	1384-1432	1658-1764	1854-1941	2276-2404	2608-2682	2771-2824	2981-3018	3115-3274	3745-3897									12	3897
GS1	glycine_max__gene:GLYMA14G39420	glycine_max__gene___GLYMA14G39420	GLYMA14G39420	GS	glycine_max__gene:GLYMA14G39420	glycine_max__gene___GLYMA14G39420	GLYMA14G39420	Glycine max	Fabales	Fabaceae	58	1-74	519-558	1053-1156	1313-1361	1475-1581	1689-1776	2066-2194	2548-2622	2747-2800	2929-2966	3062-3221	3571-3723									12	3723
GS1	glycine_max__gene:GLYMA18G04660	glycine_max__gene___GLYMA18G04660	GLYMA18G04660	GS	glycine_max__gene:GLYMA18G04660	glycine_max__gene___GLYMA18G04660	GLYMA18G04660	Glycine max	Fabales	Fabaceae	58	1-74	984-1023	1125-1228	1356-1404	1684-1790	1889-1976	2333-2461	2641-2715	2804-2857	3016-3053	3162-3321	3742-3894									12	3894
GS1	lotus_japonicus__Lj2g3v0658180	lotus_japonicus__Lj2g3v0658180	Lj2g3v0658180 (CUFF.35493)	GS	lotus_japonicus__Lj2g3v0658180	lotus_japonicus__Lj2g3v0658180	Lj2g3v0658180 (CUFF.35493)	Lotus japonicus	Fabales	Fabaceae	58	1-74	440-479	585-688	799-847	952-1058	1176-1263	1803-1931	2017-2091	2196-2249	2389-2426	2522-2681	3358-3408									12	3408
GS1	lotus_japonicus__Lj6g3v0410480	lotus_japonicus__Lj6g3v0410480	Lj6g3v0410480	GS	lotus_japonicus__Lj6g3v0410480	lotus_japonicus__Lj6g3v0410480	Lj6g3v0410480	Lotus japonicus	Fabales	Fabaceae	58	1-74	584-623	720-823	951-999	1392-1498	1597-1684	2386-2514	2802-2876	2972-3026	3258-3294	3379-3538	3644-3796									12	3796
GS1	lupinus_angustifolius__gene17555	lupinus_angustifolius__gene17555	TanjilG_32636	GS	lupinus_angustifolius__gene17555	lupinus_angustifolius__gene17555	TanjilG_32636	Lupinus angustifolius	Fabales	Fabaceae	58	1-74	543-582	817-920	1040-1088	1237-1343	1438-1525	1712-1840	1962-2036	2129-2182	2374-2411	2497-2656	2946-3089									12	3089
GS1	lupinus_angustifolius__gene19431	lupinus_angustifolius__gene19431	TanjilG_29429	GS	lupinus_angustifolius__gene19431	lupinus_angustifolius__gene19431	TanjilG_29429	Lupinus angustifolius	Fabales	Fabaceae	58	1-74	602-641	856-959	1122-1170	1330-1436	1536-1623	2006-2134	2274-2348	2460-2513	2675-2712	2783-2942	3179-3331									12	3331
GS1	lupinus_angustifolius__gene24502	lupinus_angustifolius__gene24502	TanjilG_09916	GS	lupinus_angustifolius__gene24502	lupinus_angustifolius__gene24502	TanjilG_09916	Lupinus angustifolius	Fabales	Fabaceae	58	1-74	896-935	1025-1128	1219-1267	1368-1474	1854-1941	2612-2740	3493-3567	3698-3751	3868-3905	3997-4156	5081-5233									12	5233
GS1	lupinus_angustifolius__gene27466	lupinus_angustifolius__gene27466	TanjilG_01512	GS	lupinus_angustifolius__gene27466	lupinus_angustifolius__gene27466	TanjilG_01512	Lupinus angustifolius	Fabales	Fabaceae	58	1-74	1126-1165	1263-1366	1640-1688	1774-1880	2010-2097	2619-2747	3355-3429	3561-3614	3709-3746	3844-4003	4834-4986									12	4986
GS1	lupinus_angustifolius__gene34907	lupinus_angustifolius__gene34907	TanjilG_02132	GS	lupinus_angustifolius__gene34907	lupinus_angustifolius__gene34907	TanjilG_02132	Lupinus angustifolius	Fabales	Fabaceae	58	1-77	489-528	742-845	984-1032	1153-1259	1479-1566	1656-1784	2041-2115	2371-2424	2547-2584	2673-2832	3366-3518									12	3518
GS1	lupinus_angustifolius__gene4422	lupinus_angustifolius__gene4422	TanjilG_04581	GS	lupinus_angustifolius__gene4422	lupinus_angustifolius__gene4422	TanjilG_04581	Lupinus angustifolius	Fabales	Fabaceae	58	1-77	464-503	616-719	857-905	1023-1129	1290-1377	2078-2206	2311-2385	2611-2664	2793-2830	2925-3084	3225-3377									12	3377
GS1	lupinus_angustifolius__gene6261	lupinus_angustifolius__gene6261	TanjilG_21297	GS	lupinus_angustifolius__gene6261	lupinus_angustifolius__gene6261	TanjilG_21297	Lupinus angustifolius	Fabales	Fabaceae	58	1-74	917-956	1077-1180	1287-1335	1506-1612	1721-1808	2681-2809	2963-3037	4561-4614	4704-4741	4819-4978	8037-8189									12	8189
GS1	medicago_truncatula__gene:MTR_3g065250	medicago_truncatula__gene___MTR_3g065250	MTR_3g065250	GS	medicago_truncatula__gene:MTR_3g065250	medicago_truncatula__gene___MTR_3g065250	MTR_3g065250	Medicago truncatula	Fabales	Fabaceae	58	1-74	809-848	969-1072	1191-1239	1619-1725	1839-1926	2175-2303	2434-2508	2640-2693	2813-2850	2944-3103	3217-3369									12	3369
GS1	medicago_truncatula__gene:MTR_6g071070	medicago_truncatula__gene___MTR_6g071070	MTR_6g071070	GS	medicago_truncatula__gene:MTR_6g071070	medicago_truncatula__gene___MTR_6g071070	MTR_6g071070	Medicago truncatula	Fabales	Fabaceae	58	1-74	582-621	752-855	975-1023	1167-1273	1493-1580	1932-2060	2532-2606	2725-2778	2935-2972	3336-3495	4094-4246									12	4246
GS1	phaseolus_vulgaris__Phvul.001G229500.v1.0	phaseolus_vulgaris__Phvul.001G229500.v1.0	Phvul.001G229500	GS	phaseolus_vulgaris__Phvul.001G229500.v1.0	phaseolus_vulgaris__Phvul.001G229500.v1.0	Phvul.001G229500	Phaseolus vulgaris	Fabales	Fabaceae	58	1-74	907-946	1041-1144	1268-1316	1583-1689	1777-1864	1989-2117	2254-2328	2410-2463	2606-2643	2732-2891	3183-3335									12	3335
GS1	phaseolus_vulgaris__Phvul.004G148300.v1.0	phaseolus_vulgaris__Phvul.004G148300.v1.0	Phvul.004G148300	GS	phaseolus_vulgaris__Phvul.004G148300.v1.0	phaseolus_vulgaris__Phvul.004G148300.v1.0	Phvul.004G148300	Phaseolus vulgaris	Fabales	Fabaceae	58	1-74	448-487	621-724	813-861	984-1090	1236-1323	2082-2210	2339-2413	2517-2570	2713-2750	2912-3071	3148-3300									12	3300
GS1	phaseolus_vulgaris__Phvul.008G237400.v1.0	phaseolus_vulgaris__Phvul.008G237400.v1.0	Phvul.008G237400	GS	phaseolus_vulgaris__Phvul.008G237400.v1.0	phaseolus_vulgaris__Phvul.008G237400.v1.0	Phvul.008G237400	Phaseolus vulgaris	Fabales	Fabaceae	58	1-74	280-319	861-964	1132-1180	1291-1397	1499-1586	1796-1924	2066-2140	2225-2278	2490-2527	2626-2785	3033-3185									12	3185
GS1	phaseolus_vulgaris__Phvul.008G237500.v1.0	phaseolus_vulgaris__Phvul.008G237500.v1.0	Phvul.008G237500	GS	phaseolus_vulgaris__Phvul.008G237500.v1.0	phaseolus_vulgaris__Phvul.008G237500.v1.0	Phvul.008G237500	Phaseolus vulgaris	Fabales	Fabaceae	58	1-74	459-498	727-830	1020-1068	1179-1285	1376-1463	1683-1811	2209-2283	2378-2431	2596-2633	2737-2896	3091-3243									12	3243
GS1	trifolium_pratense__gene:Tp57577_TGAC_v2_gene18383	trifolium_pratense__gene___Tp57577_TGAC_v2_gene18383	Tp57577_TGAC_v2_gene18383	GS	trifolium_pratense__gene:Tp57577_TGAC_v2_gene18383	trifolium_pratense__gene___Tp57577_TGAC_v2_gene18383	Tp57577_TGAC_v2_gene18383	Trifolium pratense	Fabales	Fabaceae	58	1-74	562-601	703-806	930-978	1096-1202	1494-1581	2212-2340	2550-2624	2738-2791	2956-2993	3269-3428	4084-4236									12	4236
GS1	trifolium_pratense__gene:Tp57577_TGAC_v2_gene24906	trifolium_pratense__gene___Tp57577_TGAC_v2_gene24906	Tp57577_TGAC_v2_gene24906	GS	trifolium_pratense__gene:Tp57577_TGAC_v2_gene24906	trifolium_pratense__gene___Tp57577_TGAC_v2_gene24906	Tp57577_TGAC_v2_gene24906	Trifolium pratense	Fabales	Fabaceae	58	1-74	648-687	804-907	1028-1076	1325-1431	1685-1772	2426-2554	2682-2756	2887-2940	3034-3071	3161-3320	3437-3589									12	3589
GS1	trifolium_pratense__gene:Tp57577_TGAC_v2_gene30014	trifolium_pratense__gene___Tp57577_TGAC_v2_gene30014	Tp57577_TGAC_v2_gene30014	GS	trifolium_pratense__gene:Tp57577_TGAC_v2_gene30014	trifolium_pratense__gene___Tp57577_TGAC_v2_gene30014	Tp57577_TGAC_v2_gene30014	Trifolium pratense	Fabales	Fabaceae	58	1-74	822-861	1240-1343	1437-1485	1790-1896	2002-2089	2579-2707	2975-3049	3143-3196	3336-3373	3572-3731	4376-4528									12	4528
GS1	vigna_radiata__gene10448	vigna_radiata__gene10448	gene10448 (LOC106764801)	GS	vigna_radiata__gene10448	vigna_radiata__gene10448	gene10448 (LOC106764801)	Vigna radiata	Fabales	Fabaceae	58	1-74	206-245	661-764	857-905	1019-1125	1231-1318	1628-1756	1883-1957	2044-2097	2209-2246	2352-2511	2732-2884									12	2884
GS1	vigna_radiata__gene10450	vigna_radiata__gene10450	gene10450 (LOC106763809)	GS	vigna_radiata__gene10450	vigna_radiata__gene10450	gene10450 (LOC106763809)	Vigna radiata	Fabales	Fabaceae	58	1-74	1747-1786	2007-2110	2266-2314	2400-2506	2605-2692	2951-3079	3274-3348	3437-3490	3658-3695	3789-3948	4171-4323									12	4323
GS1	vigna_radiata__gene4883	vigna_radiata__gene4883	gene4883 (LOC106757638)	GS	vigna_radiata__gene4883	vigna_radiata__gene4883	gene4883 (LOC106757638)	Vigna radiata	Fabales	Fabaceae	58	1-74	787-826	921-1024	1148-1196	1437-1543	1631-1718	2036-2164	2300-2374	2456-2509	2704-2741	2831-2990	3253-3405									12	3405
GS1	vigna_radiata__gene742	vigna_radiata__gene742	gene742 (LOC106756019)	GS	vigna_radiata__gene742	vigna_radiata__gene742	gene742 (LOC106756019)	Vigna radiata	Fabales	Fabaceae	58	1-74	452-491	614-717	809-857	985-1091	1232-1319	2680-2808	2998-3072	3176-3229	3360-3397	3604-3763	3839-3991									12	3991
GS1	physcomitrella_patens__gene:PP1S19_279V6	physcomitrella_patens__gene___PP1S19_279V6	PP1S19_279V6	GS	physcomitrella_patens__gene:PP1S19_279V6	physcomitrella_patens__gene___PP1S19_279V6	PP1S19_279V6	Physcomitrella patens	Funariales	Funariaceae	6	1-374	982-1365	1484-1808																		3	1808
GS1	physcomitrella_patens__gene:PP1S19_281V6	physcomitrella_patens__gene___PP1S19_281V6	PP1S19_281V6	GS	physcomitrella_patens__gene:PP1S19_281V6	physcomitrella_patens__gene___PP1S19_281V6	PP1S19_281V6	Physcomitrella patens	Funariales	Funariaceae	6	1-374	982-1365	1484-1808																		3	1808
GS1	physcomitrella_patens__gene:PP1S345_10V6	physcomitrella_patens__gene___PP1S345_10V6	PP1S345_10V6	GS	physcomitrella_patens__gene:PP1S345_10V6	physcomitrella_patens__gene___PP1S345_10V6	PP1S345_10V6	Physcomitrella patens	Funariales	Funariaceae	6	1-374	1090-1473	1664-1988																		3	1988
GS1	physcomitrella_patens__gene:PP1S345_24V6	physcomitrella_patens__gene___PP1S345_24V6	PP1S345_24V6	GS	physcomitrella_patens__gene:PP1S345_24V6	physcomitrella_patens__gene___PP1S345_24V6	PP1S345_24V6	Physcomitrella patens	Funariales	Funariaceae	6	1-374	869-1252	1443-1767																		3	1767
GS1	physcomitrella_patens__gene:PP1S241_33V6	physcomitrella_patens__gene___PP1S241_33V6	PP1S241_33V6	GS	physcomitrella_patens__gene:PP1S241_33V6	physcomitrella_patens__gene___PP1S241_33V6	PP1S241_33V6	Physcomitrella patens	Funariales	Funariaceae	6	1-132	1022-1111	2013-2188	2308-3005	3148-3332																5	3332
GS1	physcomitrella_patens__gene:PP1S40_17V6	physcomitrella_patens__gene___PP1S40_17V6	PP1S40_17V6	GS	physcomitrella_patens__gene:PP1S40_17V6	physcomitrella_patens__gene___PP1S40_17V6	PP1S40_17V6	Physcomitrella patens	Funariales	Funariaceae	6	1-132	1035-1124	2036-2211	2333-3030	3326-3510																5	3510
GS1	theobroma_cacao__gene:TCM_012973	theobroma_cacao__gene___TCM_012973	TCM_012973	GS	theobroma_cacao__gene:TCM_012973	theobroma_cacao__gene___TCM_012973	TCM_012973	Theobroma cacao	Malvales	Malvaceae	4	1-74	232-271	364-467	581-629	765-871	987-1074	1334-1462	1590-1664	1773-1826	1918-1955	2225-2384	2508-2660									12	2660
GS1	theobroma_cacao__gene:TCM_017447	theobroma_cacao__gene___TCM_017447	TCM_017447	GS	theobroma_cacao__gene:TCM_017447	theobroma_cacao__gene___TCM_017447	TCM_017447	Theobroma cacao	Malvales	Malvaceae	4	1-74	613-652	757-860	1002-1050	1178-1284	1418-1505	2003-2131	2254-2328	2421-2474	2597-2634	2736-2895	3166-3318									12	3318
GS1	theobroma_cacao__gene:TCM_007743	theobroma_cacao__gene___TCM_007743	TCM_007743	GS	theobroma_cacao__gene:TCM_007743	theobroma_cacao__gene___TCM_007743	TCM_007743	Theobroma cacao	Malvales	Malvaceae	4	1-74	183-222	333-436	559-607	820-926	2767-2854	2978-3106	3779-3853	3941-3994	4130-4167	4266-4425	4548-4608	4693-4784								13	4784
GS1	musa_acuminata__gene:GSMUA_Achr3G14160_001	musa_acuminata__gene___GSMUA_Achr3G14160_001	GSMUA_Achr3G14160_001	GS	musa_acuminata__gene:GSMUA_Achr3G14160_001	musa_acuminata__gene___GSMUA_Achr3G14160_001	GSMUA_Achr3G14160_001	Musa acuminata subsp. malaccensis	Zingiberales	Musaceae	9	1-102	501-658	752-812	937-963	4525-4538	4734-4803															6	4803
GS1	musa_acuminata__gene:GSMUA_Achr1G22290_001	musa_acuminata__gene___GSMUA_Achr1G22290_001	GSMUA_Achr1G22290_001	GS	musa_acuminata__gene:GSMUA_Achr1G22290_001	musa_acuminata__gene___GSMUA_Achr1G22290_001	GSMUA_Achr1G22290_001	Musa acuminata subsp. malaccensis	Zingiberales	Musaceae	9	1-74	390-429	509-612	705-753	824-930	1028-1115	1349-1477	1561-1635	1751-1804	1898-1935	2035-2194	2276-2336	2448-2542								12	2542
GS1	musa_acuminata__gene:GSMUA_Achr1G15140_001	musa_acuminata__gene___GSMUA_Achr1G15140_001	GSMUA_Achr1G15140_001	GS	musa_acuminata__gene:GSMUA_Achr1G15140_001	musa_acuminata__gene___GSMUA_Achr1G15140_001	GSMUA_Achr1G15140_001	Musa acuminata subsp. malaccensis	Zingiberales	Musaceae	9	1-74	154-193	282-385	505-553	633-739	1122-1209	1635-1763	1930-2004	2127-2180	2334-2371	2441-2600	3670-3730	3856-3947								13	3947
GS1	musa_acuminata__gene:GSMUA_Achr3G07420_001	musa_acuminata__gene___GSMUA_Achr3G07420_001	GSMUA_Achr3G07420_001	GS	musa_acuminata__gene:GSMUA_Achr3G07420_001	musa_acuminata__gene___GSMUA_Achr3G07420_001	GSMUA_Achr3G07420_001	Musa acuminata subsp. malaccensis	Zingiberales	Musaceae	9	1-74	829-868	963-1066	1178-1226	1504-1610	1720-1807	2046-2174	2267-2341	2422-2475	2567-2604	2701-2860	2949-3009	3106-3197								13	3197
GS1	musa_acuminata__gene:GSMUA_Achr3G20250_001	musa_acuminata__gene___GSMUA_Achr3G20250_001	GSMUA_Achr3G20250_001	GS	musa_acuminata__gene:GSMUA_Achr3G20250_001	musa_acuminata__gene___GSMUA_Achr3G20250_001	GSMUA_Achr3G20250_001	Musa acuminata subsp. malaccensis	Zingiberales	Musaceae	9	1-74	1032-1071	1196-1299	1414-1462	2575-2681	2782-2869	3465-3593	3678-3752	3864-3917	4064-4101	4242-4401	4498-4558	4689-4780								13	4780
GS1	musa_acuminata__gene:GSMUA_Achr8G30880_001	musa_acuminata__gene___GSMUA_Achr8G30880_001	GSMUA_Achr8G30880_001	GS	musa_acuminata__gene:GSMUA_Achr8G30880_001	musa_acuminata__gene___GSMUA_Achr8G30880_001	GSMUA_Achr8G30880_001	Musa acuminata subsp. malaccensis	Zingiberales	Musaceae	9	1-74	830-869	947-1050	1137-1185	1341-1447	1558-1645	2119-2247	2316-2390	2503-2556	2633-2670	2747-2906	3025-3085	3170-3264								13	3264
GS1	musa_acuminata__gene:GSMUA_AchrUn_randomG01460_001	musa_acuminata__gene___GSMUA_AchrUn_randomG01460_001	GSMUA_AchrUn_randomG01460_001	GS	musa_acuminata__gene:GSMUA_AchrUn_randomG01460_001	musa_acuminata__gene___GSMUA_AchrUn_randomG01460_001	GSMUA_AchrUn_randomG01460_001	Musa acuminata subsp. malaccensis	Zingiberales	Musaceae	9	1-74	786-825	957-1060	1175-1223	2130-2236	2330-2417	2946-3074	3167-3241	3329-3382	3511-3548	3636-3795	3876-3936	4057-4148								13	4148
GS1	mimulus_guttatus__Migut.D01194.v2.0	mimulus_guttatus__Migut.D01194.v2.0	Migut.D01194	GS	mimulus_guttatus__Migut.D01194.v2.0	mimulus_guttatus__Migut.D01194.v2.0	Migut.D01194	Erythranthe guttata	Lamiales	Phrymaceae	5	1-74	440-479	601-704	809-857	977-1083	1197-1284	1376-1504	1671-1745	1878-1931	2020-2057	2182-2341	2434-2586									12	2586
GS1	mimulus_guttatus__Migut.H02226.v2.0	mimulus_guttatus__Migut.H02226.v2.0	Migut.H02226	GS	mimulus_guttatus__Migut.H02226.v2.0	mimulus_guttatus__Migut.H02226.v2.0	Migut.H02226	Erythranthe guttata	Lamiales	Phrymaceae	5	1-74	885-924	1043-1146	1257-1305	1572-1678	1797-1884	2000-2128	2261-2335	2451-2504	2637-2674	2773-2932	3314-3466									12	3466
GS1	mimulus_guttatus__Migut.K00920.v2.0	mimulus_guttatus__Migut.K00920.v2.0	Migut.K00920	GS	mimulus_guttatus__Migut.K00920.v2.0	mimulus_guttatus__Migut.K00920.v2.0	Migut.K00920	Erythranthe guttata	Lamiales	Phrymaceae	5	1-71	495-534	631-734	846-894	982-1088	1179-1266	2062-2190	2311-2385	2477-2530	2659-2696	2788-2947	3116-3268									12	3268
GS1	zea_mays__gene:Zm00001d048050	zea_mays__gene___Zm00001d048050	Zm00001d048050	GS	zea_mays__gene:Zm00001d048050	zea_mays__gene___Zm00001d048050	Zm00001d048050	Zea mays	Poales	Poaceae	22	1-74	270-309	5865-5971	6241-6376	6456-6584	6668-6742	6894-7214	7294-7449													8	7449
GS1	hordeum_vulgare__gene:MLOC_11890	hordeum_vulgare__gene___MLOC_11890	MLOC_11890	GS	hordeum_vulgare__gene:MLOC_11890	hordeum_vulgare__gene___MLOC_11890	MLOC_11890	Hordeum vulgare subsp. vulgare	Poales	Poaceae	22	2017-01-24	261-364	498-546	997-1103	1216-1303	1399-1527	1628-1702	1851-1942	2035-2194	2291-2443											10	2443
GS1	setaria_italica__gene:Si017628m.g	setaria_italica__gene___Si017628m.g	Si017628m.g	GS	setaria_italica__gene:Si017628m.g	setaria_italica__gene___Si017628m.g	Si017628m.g	Setaria italica	Poales	Poaceae	22	1-74	827-866	1080-1183	1280-1328	1755-1861	1954-2041	2146-2274	2355-2429	2521-2772	2869-3021											10	3021
GS1	sorghum_bicolor__gene:SORBI_001G116400	sorghum_bicolor__gene___SORBI_001G116400	SORBI_001G116400	GS	sorghum_bicolor__gene:SORBI_001G116400	sorghum_bicolor__gene___SORBI_001G116400	SORBI_001G116400	Sorghum bicolor	Poales	Poaceae	22	1-251	694-733	934-1037	1147-1195	1301-1407	1533-1620	1832-2035	2152-2205	2304-2341	2429-2612											10	2612
GS1	sorghum_bicolor__gene:SORBI_004G247000	sorghum_bicolor__gene___SORBI_004G247000	SORBI_004G247000	GS	sorghum_bicolor__gene:SORBI_004G247000	sorghum_bicolor__gene___SORBI_004G247000	SORBI_004G247000	Sorghum bicolor	Poales	Poaceae	22	1-74	788-827	1281-1384	1493-1541	2013-2119	2214-2301	2415-2543	2634-2708	2839-3090	3192-3344											10	3344
GS1	zea_mays__gene:Zm00001d017958	zea_mays__gene___Zm00001d017958	Zm00001d017958	GS	zea_mays__gene:Zm00001d017958	zea_mays__gene___Zm00001d017958	Zm00001d017958	Zea mays	Poales	Poaceae	22	1-74	744-783	1000-1092	1172-1267	1727-1833	1971-2058	2171-2299	2407-2481	2591-2842	2944-3096											10	3096
GS1	zea_mays__gene:Zm00001d028260	zea_mays__gene___Zm00001d028260	Zm00001d028260	GS	zea_mays__gene:Zm00001d028260	zea_mays__gene___Zm00001d028260	Zm00001d028260	Zea mays	Poales	Poaceae	22	1-74	238-277	387-490	633-681	814-920	1011-1104	1389-1517	1647-1721	1842-1895	1985-2434											10	2434
GS1	zea_mays__gene:Zm00001d051804	zea_mays__gene___Zm00001d051804	Zm00001d051804	GS	zea_mays__gene:Zm00001d051804	zea_mays__gene___Zm00001d051804	Zm00001d051804	Zea mays	Poales	Poaceae	22	1-74	556-595	811-914	1000-1048	1495-1601	1702-1789	1875-2003	2096-2170	2282-2533	2622-2774											10	2774
GS1	brachypodium_distachyon__gene:BRADI1G69530	brachypodium_distachyon__gene___BRADI1G69530	BRADI1G69530	GS	brachypodium_distachyon__gene:BRADI1G69530	brachypodium_distachyon__gene___BRADI1G69530	BRADI1G69530	Brachypodium distachyon	Poales	Poaceae	22	1-74	332-371	555-658	750-798	1276-1382	1729-1816	1932-2060	2208-2282	2384-2475	2560-2719	2808-2954										11	2954
GS1	brachypodium_distachyon__gene:BRADI3G59970	brachypodium_distachyon__gene___BRADI3G59970	BRADI3G59970	GS	brachypodium_distachyon__gene:BRADI3G59970	brachypodium_distachyon__gene___BRADI3G59970	BRADI3G59970	Brachypodium distachyon	Poales	Poaceae	22	1-74	947-986	1143-1246	1341-1389	1804-1910	2014-2101	2203-2331	2424-2498	2587-2678	2767-2926	3020-3172										11	3172
GS1	oryza_sativa__gene:OS02G0735200	oryza_sativa__gene___OS02G0735200	OS02G0735200 (GLN1-1)	GS	oryza_sativa__gene:OS02G0735200	oryza_sativa__gene___OS02G0735200	OS02G0735200 (GLN1-1)	Oryza sativa Japonica Group	Poales	Poaceae	22	1-74	765-804	1007-1110	1219-1267	1688-1794	1909-1996	2113-2241	2369-2443	2531-2622	2716-2875	3059-3211										11	3211
GS1	oryza_sativa__gene:OS03G0223400	oryza_sativa__gene___OS03G0223400	OS03G0223400 (GLN1-2)	GS	oryza_sativa__gene:OS03G0223400	oryza_sativa__gene___OS03G0223400	OS03G0223400 (GLN1-2)	Oryza sativa Japonica Group	Poales	Poaceae	22	1-74	361-400	508-611	723-771	1699-1805	2191-2279	2738-2865	3002-3076	3271-3362	3452-3611	3703-3858										11	3858
GS1	setaria_italica__gene:Si036352m.g	setaria_italica__gene___Si036352m.g	Si036352m.g	GS	setaria_italica__gene:Si036352m.g	setaria_italica__gene___Si036352m.g	Si036352m.g	Setaria italica	Poales	Poaceae	22	1-74	206-245	323-426	534-582	876-982	1272-1359	1596-1724	1848-1922	2065-2118	2221-2418	2500-2655										11	2655
GS1	sorghum_bicolor__gene:SORBI_001G451500	sorghum_bicolor__gene___SORBI_001G451500	SORBI_001G451500	GS	sorghum_bicolor__gene:SORBI_001G451500	sorghum_bicolor__gene___SORBI_001G451500	SORBI_001G451500	Sorghum bicolor	Poales	Poaceae	22	1-74	320-359	451-554	654-702	1040-1146	1489-1576	1975-2103	2193-2267	2367-2420	2524-2721	2979-3134										11	3134
GS1	brachypodium_distachyon__gene:BRADI1G11450	brachypodium_distachyon__gene___BRADI1G11450	BRADI1G11450	GS	brachypodium_distachyon__gene:BRADI1G11450	brachypodium_distachyon__gene___BRADI1G11450	BRADI1G11450	Brachypodium distachyon	Poales	Poaceae	22	1-74	415-454	819-922	1032-1080	1251-1357	1462-1549	1624-1752	1871-1945	2049-2102	2205-2242	2352-2511	2632-2692	2825-2934								13	2934
GS1	oryza_sativa__gene:OS03G0712800	oryza_sativa__gene___OS03G0712800	OS03G0712800 (GLN1-3)	GS	oryza_sativa__gene:OS03G0712800	oryza_sativa__gene___OS03G0712800	OS03G0712800 (GLN1-3)	Oryza sativa Japonica Group	Poales	Poaceae	22	1-80	642-681	811-914	1002-1050	1151-1257	1338-1425	1725-1853	1961-2035	2203-2256	2360-2397	2502-2661	3228-3288	3389-3516								13	3516
GS1	setaria_italica__gene:Si036280m.g	setaria_italica__gene___Si036280m.g	Si036280m.g	GS	setaria_italica__gene:Si036280m.g	setaria_italica__gene___Si036280m.g	Si036280m.g	Setaria italica	Poales	Poaceae	22	1-74	528-567	767-870	965-1013	1114-1220	1325-1412	1621-1749	1840-1914	2013-2066	2163-2200	2312-2471	2621-2681	2774-2898								13	2898
GS1	zea_mays__gene:Zm00001d033747	zea_mays__gene___Zm00001d033747	Zm00001d033747	GS	zea_mays__gene:Zm00001d033747	zea_mays__gene___Zm00001d033747	Zm00001d033747	Zea mays	Poales	Poaceae	22	1-74	454-493	701-804	947-995	1117-1223	1322-1409	1489-1617	1694-1768	1903-1956	2052-2089	2207-2366	2447-2507	2632-2762								13	2762
GS1	fragaria_vesca__gene04994-v1.0-hybrid.v1.1	fragaria_vesca__gene04994-v1.0-hybrid.v1.1	gene04994-v1.0-hybrid	GS	fragaria_vesca__gene04994-v1.0-hybrid.v1.1	fragaria_vesca__gene04994-v1.0-hybrid.v1.1	gene04994-v1.0-hybrid	Fragaria vesca	Rosales	Rosaceae	12	1-1017																				2	1017
GS1	fragaria_vesca__gene09347-v1.0-hybrid.v1.1	fragaria_vesca__gene09347-v1.0-hybrid.v1.1	gene09347-v1.0-hybrid	GS	fragaria_vesca__gene09347-v1.0-hybrid.v1.1	fragaria_vesca__gene09347-v1.0-hybrid.v1.1	gene09347-v1.0-hybrid	Fragaria vesca	Rosales	Rosaceae	12	1-74	209-248	334-437	536-584	680-786	879-966	1103-1231	1320-1646	1731-1883												9	1883
GS1	fragaria_vesca__gene30512-v1.0-hybrid.v1.1	fragaria_vesca__gene30512-v1.0-hybrid.v1.1	gene30512-v1.0-hybrid	GS	fragaria_vesca__gene30512-v1.0-hybrid.v1.1	fragaria_vesca__gene30512-v1.0-hybrid.v1.1	gene30512-v1.0-hybrid	Fragaria vesca	Rosales	Rosaceae	12	1-74	459-498	591-694	797-845	954-1060	1141-1228	1319-1447	1538-1612	1698-1789	1884-2043	2141-2293										11	2293
GS1	fragaria_vesca__gene00821-v1.0-hybrid.v1.1	fragaria_vesca__gene00821-v1.0-hybrid.v1.1	gene00821-v1.0-hybrid	GS	fragaria_vesca__gene00821-v1.0-hybrid.v1.1	fragaria_vesca__gene00821-v1.0-hybrid.v1.1	gene00821-v1.0-hybrid	Fragaria vesca	Rosales	Rosaceae	12	1-53	144-183	272-375	477-525	611-717	1059-1146	1296-1499	1590-1643	1733-1770	1891-2050	2185-2245	2331-2416									12	2416
GS1	prunus_persica__gene:PRUPE_ppa007728mg	prunus_persica__gene___PRUPE_ppa007728mg	PRUPE_ppa007728mg	GS	prunus_persica__gene:PRUPE_ppa007728mg	prunus_persica__gene___PRUPE_ppa007728mg	PRUPE_ppa007728mg	Prunus persica	Rosales	Rosaceae	12	1-77	382-421	528-631	751-799	934-1040	1144-1231	1358-1486	1582-1656	1769-1822	1919-1956	2039-2198	2289-2441									12	2441
GS1	prunus_persica__gene:PRUPE_ppa007771mg	prunus_persica__gene___PRUPE_ppa007771mg	PRUPE_ppa007771mg	GS	prunus_persica__gene:PRUPE_ppa007771mg	prunus_persica__gene___PRUPE_ppa007771mg	PRUPE_ppa007771mg	Prunus persica	Rosales	Rosaceae	12	1-74	178-217	343-446	627-675	779-885	2074-2161	2293-2421	2528-2602	2709-2800	2939-3098	3236-3296	3375-3466									12	3466
GS1	prunus_persica__gene:PRUPE_ppa007772mg	prunus_persica__gene___PRUPE_ppa007772mg	PRUPE_ppa007772mg	GS	prunus_persica__gene:PRUPE_ppa007772mg	prunus_persica__gene___PRUPE_ppa007772mg	PRUPE_ppa007772mg	Prunus persica	Rosales	Rosaceae	12	1-74	991-1030	1129-1232	1357-1405	1534-1640	1793-1880	2115-2243	2367-2441	2529-2582	2748-2785	2874-3033	3138-3290									12	3290
GS1	citrus_sinensis__orange1.1g018391m.g.v1.1	citrus_sinensis__orange1.1g018391m.g.v1.1	orange1.1g018391m.g	GS	citrus_sinensis__orange1.1g018391m.g.v1.1	citrus_sinensis__orange1.1g018391m.g.v1.1	orange1.1g018391m.g	Citrus sinensis	Sapindales	Rutaceae	12	1-74	193-232	374-477	595-643	781-887	2377-2593	2688-2762	2868-2921	3017-3054	3145-3304	3414-3474	3635-3726									12	3726
GS1	citrus_sinensis__orange1.1g018434m.g.v1.1	citrus_sinensis__orange1.1g018434m.g.v1.1	orange1.1g018434m.g	GS	citrus_sinensis__orange1.1g018434m.g.v1.1	citrus_sinensis__orange1.1g018434m.g.v1.1	orange1.1g018434m.g	Citrus sinensis	Sapindales	Rutaceae	12	1-74	675-714	829-932	1031-1079	1203-1309	1400-1487	1779-1907	2020-2094	2222-2275	2373-2410	2494-2653	2780-2932									12	2932
GS1	populus_trichocarpa__gene:POPTR_0005s14310	populus_trichocarpa__gene___POPTR_0005s14310	POPTR_0005s14310	GS	populus_trichocarpa__gene:POPTR_0005s14310	populus_trichocarpa__gene___POPTR_0005s14310	POPTR_0005s14310	Populus trichocarpa	Malpighiales	Salicaceae	12	1-129	257-319	659-736	830-865																	4	865
GS1	populus_trichocarpa__gene:POPTR_0017s02300	populus_trichocarpa__gene___POPTR_0017s02300	POPTR_0017s02300	GS	populus_trichocarpa__gene:POPTR_0017s02300	populus_trichocarpa__gene___POPTR_0017s02300	POPTR_0017s02300	Populus trichocarpa	Malpighiales	Salicaceae	12	1-83	932-1075	1411-1463	1880-1898	2001-2088	2172-2318															6	2318
GS1	populus_trichocarpa__gene:POPTR_0154s00240	populus_trichocarpa__gene___POPTR_0154s00240	POPTR_0154s00240	GS	populus_trichocarpa__gene:POPTR_0154s00240	populus_trichocarpa__gene___POPTR_0154s00240	POPTR_0154s00240	Populus trichocarpa	Malpighiales	Salicaceae	12	1-142	383-435	511-565	670-706	809-896	1066-1245															6	1245
GS1	populus_trichocarpa__gene:POPTR_0007s07960	populus_trichocarpa__gene___POPTR_0007s07960	POPTR_0007s07960	GS	populus_trichocarpa__gene:POPTR_0007s07960	populus_trichocarpa__gene___POPTR_0007s07960	POPTR_0007s07960	Populus trichocarpa	Malpighiales	Salicaceae	12	2017-01-12	96-170	260-313	406-443	568-727	838-898	986-1077														7	1077
GS1	populus_trichocarpa__gene:POPTR_0799s00200	populus_trichocarpa__gene___POPTR_0799s00200	POPTR_0799s00200	GS	populus_trichocarpa__gene:POPTR_0799s00200	populus_trichocarpa__gene___POPTR_0799s00200	POPTR_0799s00200	Populus trichocarpa	Malpighiales	Salicaceae	12	1-96	188-316	400-474	564-617	710-747	872-1031	1143-1203	1291-1382													8	1382
GS1	populus_trichocarpa__gene:POPTR_0004s08380	populus_trichocarpa__gene___POPTR_0004s08380	POPTR_0004s08380 (POPTRDRAFT_831163)	GS	populus_trichocarpa__gene:POPTR_0004s08380	populus_trichocarpa__gene___POPTR_0004s08380	POPTR_0004s08380 (POPTRDRAFT_831163)	Populus trichocarpa	Malpighiales	Salicaceae	12	1-74	1036-1075	1160-1263	1363-1411	1503-1609	1724-1940	2065-2139	2224-2277	2381-2418	2510-2669	2761-2913										11	2913
GS1	populus_trichocarpa__gene:POPTR_0017s02770	populus_trichocarpa__gene___POPTR_0017s02770	POPTR_0017s02770	GS	populus_trichocarpa__gene:POPTR_0017s02770	populus_trichocarpa__gene___POPTR_0017s02770	POPTR_0017s02770	Populus trichocarpa	Malpighiales	Salicaceae	12	1-74	1060-1099	1215-1318	1449-1497	1579-1685	1775-1991	2107-2181	2268-2321	2438-2475	2580-2739	2833-2985										11	2985
GS1	salix_purpurea__SapurV1A.0531s0160.v1.0	salix_purpurea__SapurV1A.0531s0160.v1.0	SapurV1A.0531s0160	GS	salix_purpurea__SapurV1A.0531s0160.v1.0	salix_purpurea__SapurV1A.0531s0160.v1.0	SapurV1A.0531s0160	Salix purpurea	Malpighiales	Salicaceae	6	1-74	618-657	764-867	958-1006	1088-1194	1277-1493	1596-1670	1757-1810	1927-1964	2074-2233	2333-2485										11	2485
GS1	salix_purpurea__SapurV1A.1745s0010.v1.0	salix_purpurea__SapurV1A.1745s0010.v1.0	SapurV1A.1745s0010	GS	salix_purpurea__SapurV1A.1745s0010.v1.0	salix_purpurea__SapurV1A.1745s0010.v1.0	SapurV1A.1745s0010	Salix purpurea	Malpighiales	Salicaceae	6	1-74	965-1004	1092-1195	1295-1343	1434-1540	1653-1869	1992-2066	2152-2205	2309-2346	2441-2600	2692-2844										11	2844
GS1	populus_trichocarpa__gene:POPTR_0012s04090	populus_trichocarpa__gene___POPTR_0012s04090	POPTR_0012s04090	GS	populus_trichocarpa__gene:POPTR_0012s04090	populus_trichocarpa__gene___POPTR_0012s04090	POPTR_0012s04090	Populus trichocarpa	Malpighiales	Salicaceae	12	1-74	550-589	675-778	886-934	1032-1138	1285-1372	1553-1681	1798-1872	1979-2032	2150-2187	2315-2474	2550-2702									12	2702
GS1	populus_trichocarpa__gene:POPTR_0015s05010	populus_trichocarpa__gene___POPTR_0015s05010	POPTR_0015s05010	GS	populus_trichocarpa__gene:POPTR_0015s05010	populus_trichocarpa__gene___POPTR_0015s05010	POPTR_0015s05010	Populus trichocarpa	Malpighiales	Salicaceae	12	1-74	285-324	410-513	615-663	759-865	1028-1091	1296-1424	1533-1607	1723-1776	1893-1930	2024-2183	2264-2416									12	2416
GS1	salix_purpurea__SapurV1A.0665s0020.v1.0	salix_purpurea__SapurV1A.0665s0020.v1.0	SapurV1A.0665s0020	GS	salix_purpurea__SapurV1A.0665s0020.v1.0	salix_purpurea__SapurV1A.0665s0020.v1.0	SapurV1A.0665s0020	Salix purpurea	Malpighiales	Salicaceae	6	1-74	534-573	659-762	864-912	1017-1123	1258-1345	1465-1593	1719-1793	1923-1976	2093-2130	2225-2384	2521-2673									12	2673
GS1	salix_purpurea__SapurV1A.3282s0010.v1.0	salix_purpurea__SapurV1A.3282s0010.v1.0	SapurV1A.3282s0010	GS	salix_purpurea__SapurV1A.3282s0010.v1.0	salix_purpurea__SapurV1A.3282s0010.v1.0	SapurV1A.3282s0010	Salix purpurea	Malpighiales	Salicaceae	6	1-74	461-500	586-689	781-829	946-1052	1187-1274	1435-1563	1671-1745	1856-1909	2030-2067	2158-2317	2403-2555									12	2555
GS1	populus_trichocarpa__gene:POPTR_0005s09610	populus_trichocarpa__gene___POPTR_0005s09610	POPTR_0005s09610 (POPTRDRAFT_819912)	GS	populus_trichocarpa__gene:POPTR_0005s09610	populus_trichocarpa__gene___POPTR_0005s09610	POPTR_0005s09610 (POPTRDRAFT_819912)	Populus trichocarpa	Malpighiales	Salicaceae	12	1-74	172-211	301-404	721-769	889-995	3004-3091	3186-3314	3416-3490	3569-3622	3748-3785	3908-4067	4181-4241	4328-4419								13	4419
GS1	salix_purpurea__SapurV1A.0404s0150.v1.0	salix_purpurea__SapurV1A.0404s0150.v1.0	SapurV1A.0404s0150	GS	salix_purpurea__SapurV1A.0404s0150.v1.0	salix_purpurea__SapurV1A.0404s0150.v1.0	SapurV1A.0404s0150	Salix purpurea	Malpighiales	Salicaceae	6	1-74	171-210	296-399	752-800	940-1046	2944-3031	3122-3250	3345-3419	3498-3551	3676-3713	3840-3999	4111-4171	4450-4541								13	4541
GS1	selaginella_moellendorffii__gene:SELMODRAFT_82032	selaginella_moellendorffii__gene___SELMODRAFT_82032	SELMODRAFT_82032	GS	selaginella_moellendorffii__gene:SELMODRAFT_82032	selaginella_moellendorffii__gene___SELMODRAFT_82032	SELMODRAFT_82032	Selaginella moellendorffii	Selaginellales	Selaginellaceae	4	1-71	142-181	256-362	419-467	541-647	710-797	859-987	1060-1134	1190-1281	1336-1495	1552-1612	1739-1986									12	1986
GS1	selaginella_moellendorffii__gene:SELMODRAFT_184683	selaginella_moellendorffii__gene___SELMODRAFT_184683	SELMODRAFT_184683	GS	selaginella_moellendorffii__gene:SELMODRAFT_184683	selaginella_moellendorffii__gene___SELMODRAFT_184683	SELMODRAFT_184683	Selaginella moellendorffii	Selaginellales	Selaginellaceae	4	1-71	142-181	256-362	419-467	522-628	691-778	840-968	1038-1112	1168-1259	1315-1474	1531-1591	1717-1806	1862-1866								13	1866
GS1	selaginella_moellendorffii__gene:SELMODRAFT_151817	selaginella_moellendorffii__gene___SELMODRAFT_151817	SELMODRAFT_151817	GS	selaginella_moellendorffii__gene:SELMODRAFT_151817	selaginella_moellendorffii__gene___SELMODRAFT_151817	SELMODRAFT_151817	Selaginella moellendorffii	Selaginellales	Selaginellaceae	4	1-71	122-161	223-326	402-450	513-619	723-810	867-995	1052-1126	1180-1233	1287-1324	1378-1537	1613-1673	1728-1850	1915-1931							14	1931
GS1	selaginella_moellendorffii__gene:SELMODRAFT_270944	selaginella_moellendorffii__gene___SELMODRAFT_270944	SELMODRAFT_270944	GS	selaginella_moellendorffii__gene:SELMODRAFT_270944	selaginella_moellendorffii__gene___SELMODRAFT_270944	SELMODRAFT_270944	Selaginella moellendorffii	Selaginellales	Selaginellaceae	4	1-71	122-161	223-326	402-450	513-619	728-815	872-1000	1069-1143	1197-1250	1304-1341	1395-1554	1630-1690	1746-1868	1934-1950							14	1950
GS1	solanum_tuberosum__gene:PGSC0003DMG400014454	solanum_tuberosum__gene___PGSC0003DMG400014454	PGSC0003DMG400014454	GS	solanum_tuberosum__gene:PGSC0003DMG400014454	solanum_tuberosum__gene___PGSC0003DMG400014454	PGSC0003DMG400014454	Solanum tuberosum	Solanales	Solanaceae	10	1-107	215-263	396-502	767-854	960-1088	1615-1689	1773-1826	1893-1930	2032-2191	2317-2469											10	2469
GS1	solanum_lycopersicum__gene:Solyc04g014510.2	solanum_lycopersicum__gene___Solyc04g014510.2	Solyc04g014510.2	GS	solanum_lycopersicum__gene:Solyc04g014510.2	solanum_lycopersicum__gene___Solyc04g014510.2	Solyc04g014510.2	Solanum lycopersicum	Solanales	Solanaceae	10	1-74	671-710	832-935	1244-1292	1710-1816	1966-2053	2699-2827	2977-3051	3137-3190	3330-3367	3475-3634	3729-3881									12	3881
GS1	solanum_lycopersicum__gene:Solyc05g051250.2	solanum_lycopersicum__gene___Solyc05g051250.2	Solyc05g051250.2	GS	solanum_lycopersicum__gene:Solyc05g051250.2	solanum_lycopersicum__gene___Solyc05g051250.2	Solyc05g051250.2	Solanum lycopersicum	Solanales	Solanaceae	10	1-74	676-715	828-931	1034-1082	1186-1292	1505-1592	1873-2001	2112-2186	2293-2346	2450-2487	2642-2801	2912-3064									12	3064
GS1	solanum_lycopersicum__gene:Solyc11g011380.1	solanum_lycopersicum__gene___Solyc11g011380.1	Solyc11g011380.1	GS	solanum_lycopersicum__gene:Solyc11g011380.1	solanum_lycopersicum__gene___Solyc11g011380.1	Solyc11g011380.1	Solanum lycopersicum	Solanales	Solanaceae	10	1-74	1635-1674	1771-1874	1972-2020	2300-2406	2493-2580	2921-3049	3134-3208	3328-3381	3534-3571	3658-3817	4008-4154									12	4154
GS1	solanum_lycopersicum__gene:Solyc12g041870.1	solanum_lycopersicum__gene___Solyc12g041870.1	Solyc12g041870.1	GS	solanum_lycopersicum__gene:Solyc12g041870.1	solanum_lycopersicum__gene___Solyc12g041870.1	Solyc12g041870.1	Solanum lycopersicum	Solanales	Solanaceae	10	1-83	747-786	1655-1758	1856-1904	2023-2129	2378-2465	2578-2706	3003-3077	3166-3219	3296-3333	3405-3564	3663-3815									12	3815
GS1	solanum_tuberosum__gene:PGSC0003DMG400013235	solanum_tuberosum__gene___PGSC0003DMG400013235	PGSC0003DMG400013235	GS	solanum_tuberosum__gene:PGSC0003DMG400013235	solanum_tuberosum__gene___PGSC0003DMG400013235	PGSC0003DMG400013235	Solanum tuberosum	Solanales	Solanaceae	10	1-74	1669-1708	1807-1910	2005-2053	2341-2447	2556-2643	2980-3108	3194-3268	3388-3441	3588-3625	3711-3870	4045-4191									12	4191
GS1	solanum_tuberosum__gene:PGSC0003DMG400014592	solanum_tuberosum__gene___PGSC0003DMG400014592	PGSC0003DMG400014592	GS	solanum_tuberosum__gene:PGSC0003DMG400014592	solanum_tuberosum__gene___PGSC0003DMG400014592	PGSC0003DMG400014592	Solanum tuberosum	Solanales	Solanaceae	10	1-74	777-816	929-1032	1124-1172	1410-1516	1720-1807	2307-2435	2572-2646	2753-2806	2906-2943	3171-3330	3482-3634									12	3634
GS1	solanum_tuberosum__gene:PGSC0003DMG400023620	solanum_tuberosum__gene___PGSC0003DMG400023620	PGSC0003DMG400023620	GS	solanum_tuberosum__gene:PGSC0003DMG400023620	solanum_tuberosum__gene___PGSC0003DMG400023620	PGSC0003DMG400023620	Solanum tuberosum	Solanales	Solanaceae	10	1-74	756-795	892-995	1300-1348	1735-1841	1987-2074	2737-2865	3015-3089	3171-3224	3386-3423	3531-3690	3795-3947									12	3947
GS1	vitis_vinifera__gene:VIT_14s0006g00350	vitis_vinifera__gene___VIT_14s0006g00350	VIT_14s0006g00350 (GS1-2)	GS	vitis_vinifera__gene:VIT_14s0006g00350	vitis_vinifera__gene___VIT_14s0006g00350	VIT_14s0006g00350 (GS1-2)	Vitis vinifera	Vitales	Vitaceae	5	1-74	846-885	980-1083	1237-1285	1378-1484	1575-1662	2044-2172	2257-2331	2415-2468	2610-2647	2745-2904	2995-3147									12	3147
GS1	vitis_vinifera__gene:VIT_17s0000g01910	vitis_vinifera__gene___VIT_17s0000g01910	VIT_17s0000g01910	GS	vitis_vinifera__gene:VIT_17s0000g01910	vitis_vinifera__gene___VIT_17s0000g01910	VIT_17s0000g01910	Vitis vinifera	Vitales	Vitaceae	5	1-74	298-337	440-543	746-794	861-967	1101-1188	2007-2135	2252-2326	2436-2489	2596-2793	3022-3072	3099-3269									12	3269
GS1	vitis_vinifera__gene:VIT_01s0011g02200	vitis_vinifera__gene___VIT_01s0011g02200	VIT_01s0011g02200	GS	vitis_vinifera__gene:VIT_01s0011g02200	vitis_vinifera__gene___VIT_01s0011g02200	VIT_01s0011g02200	Vitis vinifera	Vitales	Vitaceae	5	1-74	163-202	299-402	487-535	627-733	1915-2002	2148-2276	2658-2732	2822-2875	3166-3203	3285-3444	3575-3635	3876-3967								13	3967
GS1	volvox_carteri__Vocar.0028s0089.v2.1	volvox_carteri__Vocar.0028s0089.v2.1	Vocar.0028s0089	GS	volvox_carteri__Vocar.0028s0089.v2.1	volvox_carteri__Vocar.0028s0089.v2.1	Vocar.0028s0089	Volvox carteri	Chlamydomonadales	Volvocaceae	3	1-39	145-171	462-548	718-860	1263-1503	1700-2311															6	2311
GS1	volvox_carteri__Vocar.0028s0090.v2.1	volvox_carteri__Vocar.0028s0090.v2.1	Vocar.0028s0090	GS	volvox_carteri__Vocar.0028s0090.v2.1	volvox_carteri__Vocar.0028s0090.v2.1	Vocar.0028s0090	Volvox carteri	Chlamydomonadales	Volvocaceae	3	2017-01-27	119-148	344-430	825-967	1264-1504	1701-2312															6	2312
GS1	volvox_carteri__Vocar.0001s1591.v2.1	volvox_carteri__Vocar.0001s1591.v2.1	Vocar.0001s1591	GS	volvox_carteri__Vocar.0001s1591.v2.1	volvox_carteri__Vocar.0001s1591.v2.1	Vocar.0001s1591	Volvox carteri	Chlamydomonadales	Volvocaceae	3	1-50	375-525	772-875	1254-1371	1678-1865	2327-2399	2839-3030	3395-3667													8	3667
GS1	zostera_marina__Zosma11g01210.v2.2	zostera_marina__Zosma11g01210.v2.2	Zosma11g01210	GS	zostera_marina__Zosma11g01210.v2.2	zostera_marina__Zosma11g01210.v2.2	Zosma11g01210	Zostera marina	Alismatales	Zosteraceae	7	1-61	325-416	521-775	877-1005	1141-1215	1315-1368	1455-1492	2160-2319	2420-2480	2933-3024											10	3024
GS1	zostera_marina__Zosma14g01340.v2.2	zostera_marina__Zosma14g01340.v2.2	Zosma14g01340	GS	zostera_marina__Zosma14g01340.v2.2	zostera_marina__Zosma14g01340.v2.2	Zosma14g01340	Zostera marina	Alismatales	Zosteraceae	7	1-77	169-208	284-387	467-515	591-697	772-988	1076-1150	1220-1311	1414-1573	1664-1807											10	1807
GS1	zostera_marina__Zosma32g00910.v2.2	zostera_marina__Zosma32g00910.v2.2	Zosma32g00910	GS	zostera_marina__Zosma32g00910.v2.2	zostera_marina__Zosma32g00910.v2.2	Zosma32g00910	Zostera marina	Alismatales	Zosteraceae	7	1-65	128-167	239-342	431-479	592-698	798-1014	1101-1175	1252-1343	1434-1593	1673-1816											10	1816
GS1	zostera_marina__Zosma145g00130.v2.2	zostera_marina__Zosma145g00130.v2.2	Zosma145g00130	GS	zostera_marina__Zosma145g00130.v2.2	zostera_marina__Zosma145g00130.v2.2	Zosma145g00130	Zostera marina	Alismatales	Zosteraceae	7	1-74	174-210	339-442	514-757	859-987	1123-1197	1297-1350	1455-1492	2063-2225	2329-2389	2845-2936										11	2936
GS1	zostera_marina__Zosma27g01430.v2.2	zostera_marina__Zosma27g01430.v2.2	Zosma27g01430	GS	zostera_marina__Zosma27g01430.v2.2	zostera_marina__Zosma27g01430.v2.2	Zosma27g01430	Zostera marina	Alismatales	Zosteraceae	7	1-57	133-236	307-355	441-547	1005-1092	1188-1316	1468-1542	1883-1936	2013-2050	2130-2289	2358-2507										11	2507
GS1	zostera_marina__Zosma33g01360.v2.2	zostera_marina__Zosma33g01360.v2.2	Zosma33g01360	GS	zostera_marina__Zosma33g01360.v2.2	zostera_marina__Zosma33g01360.v2.2	Zosma33g01360	Zostera marina	Alismatales	Zosteraceae	7	1-74	172-208	337-443	517-760	862-990	1115-1189	1290-1343	1424-1461	2035-2194	2291-2351	2797-2888										11	2888
GS1	zostera_marina__Zosma162g00520.v2.2	zostera_marina__Zosma162g00520.v2.2	Zosma162g00520	GS	zostera_marina__Zosma162g00520.v2.2	zostera_marina__Zosma162g00520.v2.2	Zosma162g00520	Zostera marina	Alismatales	Zosteraceae	7	1-74	190-229	320-423	511-559	647-753	1171-1258	1443-1571	1676-1750	1823-1876	1968-2005	2102-2261	2361-2421	2505-2593								13	2593
GS2	amaranthus_hypochondriacus__AHYPO_000831.v1.0	amaranthus_hypochondriacus__AHYPO_000831.v1.0	AHYPO_000831	GS	amaranthus_hypochondriacus__AHYPO_000831.v1.0	amaranthus_hypochondriacus__AHYPO_000831.v1.0	AHYPO_000831	Amaranthus hypochondriacus	Caryophyllales	Amaranthaceae	3	1-251	441-480	579-682	823-871	984-1090	2447-2534	2615-2743	2833-2907	5861-5914	6007-6044	6702-6861	6960-7020	7447-7586								13	7586
GS2	amborella_trichopoda__gene:AMTR_s00025p00120730	amborella_trichopoda__gene___AMTR_s00025p00120730	AMTR_s00025p00120730	GS	amborella_trichopoda__gene:AMTR_s00025p00120730	amborella_trichopoda__gene___AMTR_s00025p00120730	AMTR_s00025p00120730	Amborella trichopoda	Amborellales	Amborellaceae	4	1-266	893-932	1167-1270	1744-1792	2531-2637	2790-2877	3418-3546	4215-4289	4525-4578	4730-4767	5791-5950	6725-6785	7225-7355								12	7355
GS2	spirodela_polyrhiza__Spipo3G0057500.v2	spirodela_polyrhiza__Spipo3G0057500.v2	Spipo3G0057500	GS	spirodela_polyrhiza__Spipo3G0057500.v2	spirodela_polyrhiza__Spipo3G0057500.v2	Spipo3G0057500	Spirodela polyrhiza	Alismatales	Araceae	5	1-236	510-549	658-761	880-928	1065-1171	1323-1410	1762-1890	2187-2261	2773-2826	2923-2960	3413-3572	3686-3746	3848-3981								13	3981
GS2	arabidopsis_thaliana__gene:AT5G35630	arabidopsis_thaliana__gene___AT5G35630	AT5G35630 (GLN2)	GS	arabidopsis_thaliana__gene:AT5G35630	arabidopsis_thaliana__gene___AT5G35630	AT5G35630 (GLN2)	Arabidopsis thaliana	Brassicales	Brassicaceae	23	1-288	370-473	550-598	682-788	874-961	1044-1172	1254-1328	1402-1653	1740-1800	1881-2020											10	2020
GS2	capsella_grandiflora__Cagra.4195s0004.v1.1	capsella_grandiflora__Cagra.4195s0004.v1.1	Cagra.4195s0004	GS	capsella_grandiflora__Cagra.4195s0004.v1.1	capsella_grandiflora__Cagra.4195s0004.v1.1	Cagra.4195s0004	Capsella grandiflora	Brassicales	Brassicaceae	23	1-245	326-365	447-550	634-682	763-957	1046-1174	1267-1341	1419-1670	1744-1804	1888-2027											10	2027
GS2	brassica_rapa__gene:Bra035392	brassica_rapa__gene___Bra035392	Bra035392	GS	brassica_rapa__gene:Bra035392	brassica_rapa__gene___Bra035392	Bra035392	Brassica rapa subsp. pekinensis	Brassicales	Brassicaceae	23	1-242	358-397	486-589	682-730	818-924	1011-1098	1193-1321	1440-1514	1601-1852	1932-1992	2078-2217										11	2217
GS2	brassica_rapa__gene:Bra035529	brassica_rapa__gene___Bra035529	Bra035529	GS	brassica_rapa__gene:Bra035529	brassica_rapa__gene___Bra035529	Bra035529	Brassica rapa subsp. pekinensis	Brassicales	Brassicaceae	23	1-242	321-360	437-540	633-681	761-867	977-1064	1148-1276	1406-1480	1567-1818	1915-1975	2072-2211										11	2211
GS2	ananas_comosus__Aco029528.v3	ananas_comosus__Aco029528.v3	Aco029528	GS	ananas_comosus__Aco029528.v3	ananas_comosus__Aco029528.v3	Aco029528	Ananas comosus	Poales	Bromeliaceae	6	1-263	2131-2218	2411-2514	2656-2704	2919-3025	3210-3297	3862-3990	4196-4270	4957-5010	5092-5129	5305-5464	5548-5614	5733-5872								13	5872
GS2	beta_vulgaris__gene:BVRB_001510	beta_vulgaris__gene___BVRB_001510	BVRB_001510	GS	beta_vulgaris__gene:BVRB_001510	beta_vulgaris__gene___BVRB_001510	BVRB_001510	Beta vulgaris subsp. vulgaris	Caryophyllales	Chenopodiaceae	2	1-251	435-474	576-679	818-866	973-1079	1634-1721	1829-1957	2052-2126	3702-3755	3844-3881	4743-4902	5542-5602	6378-6517								13	6517
GS2	cucumis_sativus__Cucsa.253880.v1	cucumis_sativus__Cucsa.253880.v1	Cucsa.253880	GS	cucumis_sativus__Cucsa.253880.v1	cucumis_sativus__Cucsa.253880.v1	Cucsa.253880	Cucumis sativus	Cucurbitales	Cucurbitaceae	4	1-254	592-631	731-834	926-974	1129-1235	1702-1789	1887-2015	2112-2186	2476-2529	2603-2640	2739-2898	2987-3047	3669-3808								13	3808
GS2	ricinus_communis__29726.t000033.TIGRR0.1	ricinus_communis__29726.t000033.TIGRR0.1	29726.t000033	GS	ricinus_communis__29726.t000033.TIGRR0.1	ricinus_communis__29726.t000033.TIGRR0.1	29726.t000033	Ricinus communis	Malpighiales	Euphorbiaceae	2	1-254	370-409	525-628	714-762	874-980	1210-1297	1405-1533	1639-1713	2208-2261	2353-2390	2488-2647	2736-2796	2889-3028								13	3028
GS2	arachis_ipaensis__gene15537	arachis_ipaensis__gene15537	gene15537 (LOC107638560)	GS	arachis_ipaensis__gene15537	arachis_ipaensis__gene15537	gene15537 (LOC107638560)	Arachis ipaensis	Fabales	Fabaceae	58	1-254	360-399	517-620	705-753	973-1079	1280-1367	1453-1581	1668-1742	1841-1894	1973-2010	2105-2264	2355-2415	2735-2874								13	2874
GS2	cajanus_cajan__gene1600	cajanus_cajan__gene1600	KK1_005408	GS	cajanus_cajan__gene1600	cajanus_cajan__gene1600	KK1_005408	Cajanus cajan	Fabales	Fabaceae	58	1-254	390-429	545-648	921-969	1067-1173	1568-1655	1755-1883	1975-2049	2678-2731	2805-2842	2921-3080	3384-3444	3597-3736								13	3736
GS2	cicer_arietinum__gene633	cicer_arietinum__gene633	gene633 (LOC101511058)	GS	cicer_arietinum__gene633	cicer_arietinum__gene633	gene633 (LOC101511058)	Cicer arietinum	Fabales	Fabaceae	58	1-248	368-407	509-612	700-748	851-957	1153-1240	1336-1464	1553-1627	1834-1887	1973-2010	2270-2429	2546-2606	2945-3084								13	3084
GS2	glycine_max__gene:GLYMA13G28180	glycine_max__gene___GLYMA13G28180	GLYMA13G28180	GS	glycine_max__gene:GLYMA13G28180	glycine_max__gene___GLYMA13G28180	GLYMA13G28180	Glycine max	Fabales	Fabaceae	58	1-254	386-425	538-641	728-776	875-981	1577-1664	1769-1897	1978-2052	2603-2656	2733-2770	2847-3006	3110-3170	3654-3793								13	3793
GS2	glycine_max__gene:GLYMA15G10890	glycine_max__gene___GLYMA15G10890	GLYMA15G10890	GS	glycine_max__gene:GLYMA15G10890	glycine_max__gene___GLYMA15G10890	GLYMA15G10890	Glycine max	Fabales	Fabaceae	58	1-254	382-421	534-637	723-771	870-976	1379-1466	1571-1699	1779-1853	2411-2464	2541-2578	2660-2819	2924-2984	3499-3638								13	3638
GS2	lotus_japonicus__Lj6g3v1887790	lotus_japonicus__Lj6g3v1887790	Lj6g3v1887790 (CUFF.60993)	GS	lotus_japonicus__Lj6g3v1887790	lotus_japonicus__Lj6g3v1887790	Lj6g3v1887790 (CUFF.60993)	Lotus japonicus	Fabales	Fabaceae	58	1-248	384-423	541-644	732-780	879-985	1388-1475	1576-1704	1797-1871	2474-2527	2605-2642	2738-2897	3000-3060	3524-3666								13	3666
GS2	lotus_japonicus__Lj6g3v1887800	lotus_japonicus__Lj6g3v1887800	Lj6g3v1887800	GS	lotus_japonicus__Lj6g3v1887800	lotus_japonicus__Lj6g3v1887800	Lj6g3v1887800	Lotus japonicus	Fabales	Fabaceae	58	1-248	384-423	541-644	732-780	879-985	1388-1475	1576-1704	1797-1871	2474-2527	2605-2642	2738-2897	3000-3060	3524-3666								13	3666
GS2	lotus_japonicus__Lj6g3v1953860	lotus_japonicus__Lj6g3v1953860	Lj6g3v1953860	GS	lotus_japonicus__Lj6g3v1953860	lotus_japonicus__Lj6g3v1953860	Lj6g3v1953860	Lotus japonicus	Fabales	Fabaceae	58	1-248	384-423	541-644	732-780	879-985	1388-1475	1576-1704	1797-1871	2474-2527	2605-2642	2738-2897	3000-3062	3501-3554								13	3554
GS2	lupinus_angustifolius__gene31805	lupinus_angustifolius__gene31805	TanjilG_23221	GS	lupinus_angustifolius__gene31805	lupinus_angustifolius__gene31805	TanjilG_23221	Lupinus angustifolius	Fabales	Fabaceae	58	1-254	364-403	519-622	702-750	829-935	1323-1410	1506-1634	1720-1794	2078-2131	2209-2246	2341-2500	2595-2655	3256-3395								13	3395
GS2	lupinus_angustifolius__gene6462	lupinus_angustifolius__gene6462	gene6462 (LOC109345303)	GS	lupinus_angustifolius__gene6462	lupinus_angustifolius__gene6462	gene6462 (LOC109345303)	Lupinus angustifolius	Fabales	Fabaceae	58	1-254	395-434	554-657	731-779	875-981	1346-1433	1537-1665	1752-1826	2121-2174	2254-2291	2385-2544	2633-2693	3125-3264								13	3264
GS2	medicago_truncatula__gene:MTR_2g021242	medicago_truncatula__gene___MTR_2g021242	MTR_2g021242	GS	medicago_truncatula__gene:MTR_2g021242	medicago_truncatula__gene___MTR_2g021242	MTR_2g021242	Medicago truncatula	Fabales	Fabaceae	58	1-242	381-420	809-912	1003-1051	1146-1252	1403-1490	1585-1713	1916-1990	2220-2273	2355-2392	2494-2653	2768-2828	2962-3101								13	3101
GS2	medicago_truncatula__gene:MTR_2g021255	medicago_truncatula__gene___MTR_2g021255	MTR_2g021255	GS	medicago_truncatula__gene:MTR_2g021255	medicago_truncatula__gene___MTR_2g021255	MTR_2g021255	Medicago truncatula	Fabales	Fabaceae	58	1-242	585-624	742-845	936-984	1075-1181	1341-1428	1513-1641	1901-1975	2181-2234	2316-2353	2452-2611	2719-2779	3007-3146								13	3146
GS2	phaseolus_vulgaris__Phvul.006G155800.v1.0	phaseolus_vulgaris__Phvul.006G155800.v1.0	Phvul.006G155800	GS	phaseolus_vulgaris__Phvul.006G155800.v1.0	phaseolus_vulgaris__Phvul.006G155800.v1.0	Phvul.006G155800	Phaseolus vulgaris	Fabales	Fabaceae	58	1-245	786-825	931-1034	1123-1171	1267-1373	1901-1988	2220-2348	2433-2507	3089-3142	3214-3251	3330-3489	3594-3654	4128-4267								13	4267
GS2	vigna_radiata__gene21293	vigna_radiata__gene21293	gene21293 (LOC106775732)	GS	vigna_radiata__gene21293	vigna_radiata__gene21293	gene21293 (LOC106775732)	Vigna radiata	Fabales	Fabaceae	58	1-245	782-821	927-1030	1119-1167	1262-1368	1904-1991	2214-2342	2435-2509	3073-3126	3198-3235	3313-3472	3574-3634	4063-4202								13	4202
GS2	arachis_ipaensis__gene3699	arachis_ipaensis__gene3699	gene3699 (LOC107637831)	GS	arachis_ipaensis__gene3699	arachis_ipaensis__gene3699	gene3699 (LOC107637831)	Arachis ipaensis	Fabales	Fabaceae	58	1-254	335-374	462-565	658-706	787-893	992-1079	1191-1319	1407-1481	1651-1704	1775-1812	1892-2051	2141-2201	2378-2512	3066-3124							14	3124
GS2	trifolium_pratense__gene:Tp57577_TGAC_v2_gene28916	trifolium_pratense__gene___Tp57577_TGAC_v2_gene28916	Tp57577_TGAC_v2_gene28916	GS	trifolium_pratense__gene:Tp57577_TGAC_v2_gene28916	trifolium_pratense__gene___Tp57577_TGAC_v2_gene28916	Tp57577_TGAC_v2_gene28916	Trifolium pratense	Fabales	Fabaceae	58	1-251	553-592	700-803	899-947	1062-1168	1329-1416	1520-1648	1890-1964	2154-2207	2289-2326	2441-2600	2712-2772	2954-3087	4714-5094	6279-6395	6462-6698	6811-6975	7232-7307	7988-8052	8423-8575	20	8575
GS2	theobroma_cacao__gene:TCM_020479	theobroma_cacao__gene___TCM_020479	TCM_020479	GS	theobroma_cacao__gene:TCM_020479	theobroma_cacao__gene___TCM_020479	TCM_020479	Theobroma cacao	Malvales	Malvaceae	4	1-216	317-413	958-979	1892-2161	2374-2413	2503-2606	2696-2744	2852-2958	3253-3340	3473-3601	3719-3793	4029-4082	4165-4202	4315-4474	4569-4629	4768-4907					16	4907
GS2	musa_acuminata__gene:GSMUA_Achr3G09120_001	musa_acuminata__gene___GSMUA_Achr3G09120_001	GSMUA_Achr3G09120_001	GS	musa_acuminata__gene:GSMUA_Achr3G09120_001	musa_acuminata__gene___GSMUA_Achr3G09120_001	GSMUA_Achr3G09120_001	Musa acuminata subsp. malaccensis	Zingiberales	Musaceae	9	1-170	477-516	639-742	848-896	999-1105	1290-1377	1698-1826	2253-2327	3032-3085	3163-3200	3724-3883	3987-4047	4172-4311								13	4311
GS2	musa_acuminata__gene:GSMUA_Achr9G17480_001	musa_acuminata__gene___GSMUA_Achr9G17480_001	GSMUA_Achr9G17480_001	GS	musa_acuminata__gene:GSMUA_Achr9G17480_001	musa_acuminata__gene___GSMUA_Achr9G17480_001	GSMUA_Achr9G17480_001	Musa acuminata subsp. malaccensis	Zingiberales	Musaceae	9	1-41	316-355	485-588	663-711	828-934	1086-1173	1885-2013	2407-2481	2783-2836	2914-2951	3638-3797	3901-3961	4047-4171								13	4170
GS2	mimulus_guttatus__Migut.N00140.v2.0	mimulus_guttatus__Migut.N00140.v2.0	Migut.N00140	GS	mimulus_guttatus__Migut.N00140.v2.0	mimulus_guttatus__Migut.N00140.v2.0	Migut.N00140	Erythranthe guttata	Lamiales	Phrymaceae	5	1-254	348-387	488-591	693-741	847-953	1080-1167	1265-1393	1482-1556	1687-1740	1840-1877	1958-2117	2231-2291	2431-2528								13	2528
GS2	mimulus_guttatus__Migut.G00254.v2.0	mimulus_guttatus__Migut.G00254.v2.0	Migut.G00254	GS	mimulus_guttatus__Migut.G00254.v2.0	mimulus_guttatus__Migut.G00254.v2.0	Migut.G00254	Erythranthe guttata	Lamiales	Phrymaceae	5	1-50	1007-1046	1141-1244	1330-1378	1470-1576	1687-1726	1748-1774	1906-2034	2127-2201	2313-2366	2470-2507	2603-2762	2841-2901	3002-3093							14	3093
GS2	brachypodium_distachyon__gene:BRADI5G24550	brachypodium_distachyon__gene___BRADI5G24550	BRADI5G24550	GS	brachypodium_distachyon__gene:BRADI5G24550	brachypodium_distachyon__gene___BRADI5G24550	BRADI5G24550	Brachypodium distachyon	Poales	Poaceae	22	1-248	598-637	826-929	1037-1085	1229-1335	1438-1525	1684-1812	1933-2007	2251-2304	2377-2414	2785-2944	3036-3096	3656-3795								13	3795
GS2	oryza_sativa__gene:OS04G0659100	oryza_sativa__gene___OS04G0659100	OS04G0659100 (GLN2)	GS	oryza_sativa__gene:OS04G0659100	oryza_sativa__gene___OS04G0659100	OS04G0659100 (GLN2)	Oryza sativa Japonica Group	Poales	Poaceae	22	1-242	671-710	891-994	1090-1138	1279-1385	1499-1586	1702-1830	1947-2021	2361-2414	2494-2531	5295-5454	5535-5595	5982-6121								13	6121
GS2	setaria_italica__gene:Si022118m.g	setaria_italica__gene___Si022118m.g	Si022118m.g	GS	setaria_italica__gene:Si022118m.g	setaria_italica__gene___Si022118m.g	Si022118m.g	Setaria italica	Poales	Poaceae	22	1-242	691-730	894-997	1086-1134	1398-1504	1609-1696	1827-1955	2074-2148	2426-2479	2567-2604	2927-3086	3175-3235	3669-3808								13	3808
GS2	sorghum_bicolor__gene:SORBI_006G249400	sorghum_bicolor__gene___SORBI_006G249400	SORBI_006G249400	GS	sorghum_bicolor__gene:SORBI_006G249400	sorghum_bicolor__gene___SORBI_006G249400	SORBI_006G249400	Sorghum bicolor	Poales	Poaceae	22	1-257	479-518	688-791	877-925	1223-1329	1449-1536	1671-1799	1968-2042	2360-2413	2510-2547	2880-3039	3131-3191	3620-3759								13	3759
GS2	fragaria_vesca__gene06119-v1.0-hybrid.v1.1	fragaria_vesca__gene06119-v1.0-hybrid.v1.1	gene06119-v1.0-hybrid	GS	fragaria_vesca__gene06119-v1.0-hybrid.v1.1	fragaria_vesca__gene06119-v1.0-hybrid.v1.1	gene06119-v1.0-hybrid	Fragaria vesca	Rosales	Rosaceae	12	1-251	474-513	604-707	790-838	965-1071	1224-1311	1442-1570	1656-1730	1998-2051	2139-2176	2259-2418	2524-2584	3140-3279								13	3279
GS2	prunus_persica__gene:PRUPE_ppa006025mg	prunus_persica__gene___PRUPE_ppa006025mg	PRUPE_ppa006025mg (GS2)	GS	prunus_persica__gene:PRUPE_ppa006025mg	prunus_persica__gene___PRUPE_ppa006025mg	PRUPE_ppa006025mg (GS2)	Prunus persica	Rosales	Rosaceae	12	1-254	502-541	624-727	812-860	1001-1107	1310-1397	1489-1617	1725-1799	2061-2114	2193-2230	2340-2499	2609-2669	3247-3386								13	3386
GS2	citrus_sinensis__orange1.1g013478m.g.v1.1	citrus_sinensis__orange1.1g013478m.g.v1.1	orange1.1g013478m.g	GS	citrus_sinensis__orange1.1g013478m.g.v1.1	citrus_sinensis__orange1.1g013478m.g.v1.1	orange1.1g013478m.g	Citrus sinensis	Sapindales	Rutaceae	12	1-254	407-476	576-679	758-806	896-1002	1282-1369	1505-1633	1725-1799	2219-2272	2352-2389	2488-2647	2732-2792	3356-3495								13	3495
GS2	populus_trichocarpa__gene:POPTR_0008s20460	populus_trichocarpa__gene___POPTR_0008s20460	POPTR_0008s20460 (POPTRDRAFT_820914)	GS	populus_trichocarpa__gene:POPTR_0008s20460	populus_trichocarpa__gene___POPTR_0008s20460	POPTR_0008s20460 (POPTRDRAFT_820914)	Populus trichocarpa	Malpighiales	Salicaceae	12	1-254	446-485	599-702	786-834	946-1052	1238-1325	1422-1550	1662-1736	2071-2124	2221-2258	2364-2523	2632-2692	3161-3300								13	3300
GS2	populus_trichocarpa__gene:POPTR_0010s03010	populus_trichocarpa__gene___POPTR_0010s03010	POPTR_0010s03010 (POPTRDRAFT_725763)	GS	populus_trichocarpa__gene:POPTR_0010s03010	populus_trichocarpa__gene___POPTR_0010s03010	POPTR_0010s03010 (POPTRDRAFT_725763)	Populus trichocarpa	Malpighiales	Salicaceae	12	1-254	483-522	637-740	824-872	988-1094	1275-1362	1460-1588	1683-1757	2076-2129	2236-2273	2378-2537	2647-2707	2929-3068								13	3068
GS2	salix_purpurea__SapurV1A.0022s0010.v1.0	salix_purpurea__SapurV1A.0022s0010.v1.0	SapurV1A.0022s0010	GS	salix_purpurea__SapurV1A.0022s0010.v1.0	salix_purpurea__SapurV1A.0022s0010.v1.0	SapurV1A.0022s0010	Salix purpurea	Malpighiales	Salicaceae	6	1-254	453-492	605-708	792-840	944-1050	1196-1283	1367-1495	1600-1674	2012-2065	2164-2201	2301-2460	2569-2629	3023-3162								13	3162
GS2	solanum_lycopersicum__gene:Solyc01g080280.2	solanum_lycopersicum__gene___Solyc01g080280.2	Solyc01g080280.2	GS	solanum_lycopersicum__gene:Solyc01g080280.2	solanum_lycopersicum__gene___Solyc01g080280.2	Solyc01g080280.2	Solanum lycopersicum	Solanales	Solanaceae	10	1-254	418-457	559-662	804-852	953-1059	1674-1761	1895-2023	2116-2190	2487-2540	2632-2669	2984-3143	3232-3292	3611-3750								13	3750
GS2	solanum_tuberosum__gene:PGSC0003DMG400004355	solanum_tuberosum__gene___PGSC0003DMG400004355	PGSC0003DMG400004355 (GS2)	GS	solanum_tuberosum__gene:PGSC0003DMG400004355	solanum_tuberosum__gene___PGSC0003DMG400004355	PGSC0003DMG400004355 (GS2)	Solanum tuberosum	Solanales	Solanaceae	10	1-254	419-458	560-663	803-851	952-1058	1675-1762	1895-2023	2116-2190	2491-2544	2636-2673	2996-3155	3244-3304	3622-3761								13	3761
GS2	vitis_vinifera__gene:VIT_05s0020g02480	vitis_vinifera__gene___VIT_05s0020g02480	VIT_05s0020g02480	GS	vitis_vinifera__gene:VIT_05s0020g02480	vitis_vinifera__gene___VIT_05s0020g02480	VIT_05s0020g02480	Vitis vinifera	Vitales	Vitaceae	5	1-254	447-486	557-660	760-808	1068-1174	1464-1551	1698-1826	1905-1979	2266-2319	2401-2438	2587-2746	2853-2913	3312-3451								13	3451
GS2	vitis_vinifera__gene:VIT_07s0104g00610	vitis_vinifera__gene___VIT_07s0104g00610	VIT_07s0104g00610	GS	vitis_vinifera__gene:VIT_07s0104g00610	vitis_vinifera__gene___VIT_07s0104g00610	VIT_07s0104g00610	Vitis vinifera	Vitales	Vitaceae	5	1-257	360-399	482-585	691-739	824-930	1015-1102	1229-1357	1473-1547	2231-2284	2376-2413	2489-2648	2718-2778	2865-3004								13	3004

## Sheet: GS structure_legumes
klass	orig_seqid	seqid	label	taxon	family	E1	E2	E3	E4	E5	E6	E7	E8	E9	E10	E11	E12	E13	E14	E15	E16	E17	E18	E19	E20	lenght	Exon nb
GS1	glycine_max__gene:GLYMA15G21061	glycine_max__gene___GLYMA15G21061	GLYMA15G21061	Glycine max	Fabaceae	1-44	618-705	1048-1143	1413-1466	1727-1767	1865-1916															1916	6	partial
GS1	lotus_japonicus__Lj6g3v0410490	lotus_japonicus__Lj6g3v0410490	Lj6g3v0410490 (CUFF.60897)	Lotus japonicus	Fabaceae	2017-01-12	296-370	466-519	745-782	867-1026	1132-1284															1284	6	partial
GS1	lotus_japonicus__Lj0g3v0335159	lotus_japonicus__Lj0g3v0335159	Lj0g3v0335159 (CUFF.22888)	Lotus japonicus	Fabaceae	1-74	575-614	1278-1381	1717-1765	1881-1987	2241-2328	2790-2918	3035-3109	3229-3300												3300	9
GS1	medicago_truncatula__gene:MTR_5g077950	medicago_truncatula__gene___MTR_5g077950	MTR_5g077950	Medicago truncatula	Fabaceae	1-77	1112-1151	1537-1640	1802-1850	1935-2041	2136-2223	2366-2494	2583-2909	3373-3525												3525	9
GS1	arachis_ipaensis__gene13764	arachis_ipaensis__gene13764	gene13764 (LOC107631250)	Arachis ipaensis	Fabaceae	1-74	2058-2097	2191-2294	2592-2640	2734-2840	2913-3000	3091-3294	3378-3469	3553-3712	3911-4063											4063	10
GS1	glycine_max__gene:GLYMA02G41106	glycine_max__gene___GLYMA02G41106	GLYMA02G41106	Glycine max	Fabaceae	1-74	1134-1173	1403-1506	1703-1751	1869-2000	2079-2165	2489-2617	2657-2695	2979-3032	3796-3819											3819	10
GS1	arachis_ipaensis__gene23856	arachis_ipaensis__gene23856	gene23856 (LOC107644115)	Arachis ipaensis	Fabaceae	1-77	420-459	605-708	935-983	1045-1151	1440-1527	2405-2533	2784-2858	2959-3012	3759-3796	3863-4022	4098-4250									4250	12
GS1	cajanus_cajan__gene24397	cajanus_cajan__gene24397	gene24397 (LOC109818547)	Cajanus cajan	Fabaceae	1-77	1038-1077	1319-1422	1595-1643	1725-1831	1926-2013	2309-2437	3089-3163	3254-3307	3514-3551	3653-3812	3918-4070									4070	12
GS1	cajanus_cajan__gene24398	cajanus_cajan__gene24398	KK1_036386	Cajanus cajan	Fabaceae	1-74	654-693	1292-1395	1589-1637	1748-1854	1962-2049	2351-2479	2602-2676	2775-2828	3036-3073	3181-3340	3440-3592									3592	12
GS1	cajanus_cajan__gene27679	cajanus_cajan__gene27679	KK1_041929	Cajanus cajan	Fabaceae	1-74	410-449	570-673	781-829	957-1063	1213-1300	2482-2610	2856-2930	3035-3088	3231-3268	3357-3516	3732-3884									3884	12
GS1	cajanus_cajan__gene320	cajanus_cajan__gene320	KK1_020174	Cajanus cajan	Fabaceae	1-74	850-889	991-1094	1215-1263	1817-1923	2014-2101	2537-2665	3013-3087	3175-3228	3502-3539	3644-3803	4081-4233									4233	12
GS1	cicer_arietinum__gene15008	cicer_arietinum__gene15008	gene15008 (LOC101499598)	Cicer arietinum	Fabaceae	1-74	757-796	917-1020	1131-1179	1462-1568	1678-1765	2398-2526	2662-2736	2857-2910	3115-3152	3247-3406	3605-3754									3754	12
GS1	cicer_arietinum__gene23264	cicer_arietinum__gene23264	gene23264 (LOC101499849)	Cicer arietinum	Fabaceae	1-74	496-535	637-740	861-909	1042-1148	1420-1507	2894-3022	3108-3182	3305-3358	3513-3550	4105-4264	5149-5301									5301	12
GS1	cicer_arietinum__gene4692	cicer_arietinum__gene4692	gene4692 (LOC101502819)	Cicer arietinum	Fabaceae	1-74	758-797	1115-1218	1387-1435	1517-1623	1718-1805	1906-2034	2133-2207	2416-2469	2559-2596	2678-2837	2921-3073									3073	12
GS1	glycine_max__gene:GLYMA02G41120	glycine_max__gene___GLYMA02G41120	GLYMA02G41120	Glycine max	Fabaceae	1-74	513-552	1146-1249	1438-1486	1597-1703	1811-1898	2182-2310	2467-2541	2662-2715	2955-2992	3088-3247	3767-3919									3919	12
GS1	glycine_max__gene:GLYMA07G11810	glycine_max__gene___GLYMA07G11810	GLYMA07G11810	Glycine max	Fabaceae	1-74	413-452	565-668	774-822	940-1046	1229-1316	2513-2641	2890-2964	3082-3135	3267-3304	3833-3992	4546-4698									4698	12
GS1	glycine_max__gene:GLYMA09G30370	glycine_max__gene___GLYMA09G30370	GLYMA09G30370	Glycine max	Fabaceae	1-74	416-455	567-670	785-833	950-1056	1225-1312	2252-2380	2638-2712	2828-2881	2994-3031	3127-3286	3819-3971									3971	12
GS1	glycine_max__gene:GLYMA11G33560	glycine_max__gene___GLYMA11G33560	GLYMA11G33560	Glycine max	Fabaceae	1-74	1019-1058	1160-1263	1384-1432	1658-1764	1854-1941	2276-2404	2608-2682	2771-2824	2981-3018	3115-3274	3745-3897									3897	12
GS1	glycine_max__gene:GLYMA14G39420	glycine_max__gene___GLYMA14G39420	GLYMA14G39420	Glycine max	Fabaceae	1-74	519-558	1053-1156	1313-1361	1475-1581	1689-1776	2066-2194	2548-2622	2747-2800	2929-2966	3062-3221	3571-3723									3729	12
GS1	glycine_max__gene:GLYMA18G04660	glycine_max__gene___GLYMA18G04660	GLYMA18G04660	Glycine max	Fabaceae	1-74	984-1023	1125-1228	1356-1404	1684-1790	1889-1976	2333-2461	2641-2715	2804-2857	3016-3053	3162-3321	3742-3894									3894	12
GS1	lotus_japonicus__Lj2g3v0658180	lotus_japonicus__Lj2g3v0658180	Lj2g3v0658180 (CUFF.35493)	Lotus japonicus	Fabaceae	1-74	440-479	585-688	799-847	952-1058	1176-1263	1803-1931	2017-2091	2196-2249	2389-2426	2522-2681	3358-3408									3408	12
GS1	lotus_japonicus__Lj6g3v0410480	lotus_japonicus__Lj6g3v0410480	Lj6g3v0410480	Lotus japonicus	Fabaceae	1-74	584-623	720-823	951-999	1392-1498	1597-1684	2386-2514	2802-2876	2972-3026	3258-3294	3379-3538	3644-3796									3796	12
GS1	lupinus_angustifolius__gene17555	lupinus_angustifolius__gene17555	TanjilG_32636	Lupinus angustifolius	Fabaceae	1-74	543-582	817-920	1040-1088	1237-1343	1438-1525	1712-1840	1962-2036	2129-2182	2374-2411	2497-2656	2946-3089									3089	12
GS1	lupinus_angustifolius__gene19431	lupinus_angustifolius__gene19431	TanjilG_29429	Lupinus angustifolius	Fabaceae	1-74	602-641	856-959	1122-1170	1330-1436	1536-1623	2006-2134	2274-2348	2460-2513	2675-2712	2783-2942	3179-3331									3331	12
GS1	lupinus_angustifolius__gene24502	lupinus_angustifolius__gene24502	TanjilG_09916	Lupinus angustifolius	Fabaceae	1-74	896-935	1025-1128	1219-1267	1368-1474	1854-1941	2612-2740	3493-3567	3698-3751	3868-3905	3997-4156	5081-5233									5233	12
GS1	lupinus_angustifolius__gene27466	lupinus_angustifolius__gene27466	TanjilG_01512	Lupinus angustifolius	Fabaceae	1-74	1126-1165	1263-1366	1640-1688	1774-1880	2010-2097	2619-2747	3355-3429	3561-3614	3709-3746	3844-4003	4834-4986									4986	12
GS1	lupinus_angustifolius__gene34907	lupinus_angustifolius__gene34907	TanjilG_02132	Lupinus angustifolius	Fabaceae	1-77	489-528	742-845	984-1032	1153-1259	1479-1566	1656-1784	2041-2115	2371-2424	2547-2584	2673-2832	3366-3518									3518	12
GS1	lupinus_angustifolius__gene4422	lupinus_angustifolius__gene4422	TanjilG_04581	Lupinus angustifolius	Fabaceae	1-77	464-503	616-719	857-905	1023-1129	1290-1377	2078-2206	2311-2385	2611-2664	2793-2830	2925-3084	3225-3377									3377	12
GS1	lupinus_angustifolius__gene6261	lupinus_angustifolius__gene6261	TanjilG_21297	Lupinus angustifolius	Fabaceae	1-74	917-956	1077-1180	1287-1335	1506-1612	1721-1808	2681-2809	2963-3037	4561-4614	4704-4741	4819-4978	8037-8189									8189	12
GS1	medicago_truncatula__gene:MTR_3g065250	medicago_truncatula__gene___MTR_3g065250	MTR_3g065250	Medicago truncatula	Fabaceae	1-74	809-848	969-1072	1191-1239	1619-1725	1839-1926	2175-2303	2434-2508	2640-2693	2813-2850	2944-3103	3217-3369									3369	12
GS1	medicago_truncatula__gene:MTR_6g071070	medicago_truncatula__gene___MTR_6g071070	MTR_6g071070	Medicago truncatula	Fabaceae	1-74	582-621	752-855	975-1023	1167-1273	1493-1580	1932-2060	2532-2606	2725-2778	2935-2972	3336-3495	4094-4246									4246	12
GS1	phaseolus_vulgaris__Phvul.001G229500.v1.0	phaseolus_vulgaris__Phvul.001G229500.v1.0	Phvul.001G229500	Phaseolus vulgaris	Fabaceae	1-74	907-946	1041-1144	1268-1316	1583-1689	1777-1864	1989-2117	2254-2328	2410-2463	2606-2643	2732-2891	3183-3335									3335	12
GS1	phaseolus_vulgaris__Phvul.004G148300.v1.0	phaseolus_vulgaris__Phvul.004G148300.v1.0	Phvul.004G148300	Phaseolus vulgaris	Fabaceae	1-74	448-487	621-724	813-861	984-1090	1236-1323	2082-2210	2339-2413	2517-2570	2713-2750	2912-3071	3148-3300									3300	12
GS1	phaseolus_vulgaris__Phvul.008G237400.v1.0	phaseolus_vulgaris__Phvul.008G237400.v1.0	Phvul.008G237400	Phaseolus vulgaris	Fabaceae	1-74	280-319	861-964	1132-1180	1291-1397	1499-1586	1796-1924	2066-2140	2225-2278	2490-2527	2626-2785	3033-3185									3185	12
GS1	phaseolus_vulgaris__Phvul.008G237500.v1.0	phaseolus_vulgaris__Phvul.008G237500.v1.0	Phvul.008G237500	Phaseolus vulgaris	Fabaceae	1-74	459-498	727-830	1020-1068	1179-1285	1376-1463	1683-1811	2209-2283	2378-2431	2596-2633	2737-2896	3091-3243									3243	12
GS1	trifolium_pratense__gene:Tp57577_TGAC_v2_gene18383	trifolium_pratense__gene___Tp57577_TGAC_v2_gene18383	Tp57577_TGAC_v2_gene18383	Trifolium pratense	Fabaceae	1-74	562-601	703-806	930-978	1096-1202	1494-1581	2212-2340	2550-2624	2738-2791	2956-2993	3269-3428	4084-4236									4236	12
GS1	trifolium_pratense__gene:Tp57577_TGAC_v2_gene24906	trifolium_pratense__gene___Tp57577_TGAC_v2_gene24906	Tp57577_TGAC_v2_gene24906	Trifolium pratense	Fabaceae	1-74	648-687	804-907	1028-1076	1325-1431	1685-1772	2426-2554	2682-2756	2887-2940	3034-3071	3161-3320	3437-3589									3589	12
GS1	trifolium_pratense__gene:Tp57577_TGAC_v2_gene30014	trifolium_pratense__gene___Tp57577_TGAC_v2_gene30014	Tp57577_TGAC_v2_gene30014	Trifolium pratense	Fabaceae	1-74	822-861	1240-1343	1437-1485	1790-1896	2002-2089	2579-2707	2975-3049	3143-3196	3336-3373	3572-3731	4376-4528									4528	12
GS1	vigna_radiata__gene10448	vigna_radiata__gene10448	gene10448 (LOC106764801)	Vigna radiata	Fabaceae	1-74	206-245	661-764	857-905	1019-1125	1231-1318	1628-1756	1883-1957	2044-2097	2209-2246	2352-2511	2732-2884									2884	12
GS1	vigna_radiata__gene10450	vigna_radiata__gene10450	gene10450 (LOC106763809)	Vigna radiata	Fabaceae	1-74	1747-1786	2007-2110	2266-2314	2400-2506	2605-2692	2951-3079	3274-3348	3437-3490	3658-3695	3789-3948	4171-4323									4323	12
GS1	vigna_radiata__gene4883	vigna_radiata__gene4883	gene4883 (LOC106757638)	Vigna radiata	Fabaceae	1-74	787-826	921-1024	1148-1196	1437-1543	1631-1718	2036-2164	2300-2374	2456-2509	2704-2741	2831-2990	3253-3405									3405	12
GS1	vigna_radiata__gene742	vigna_radiata__gene742	gene742 (LOC106756019)	Vigna radiata	Fabaceae	1-74	452-491	614-717	809-857	985-1091	1232-1319	2680-2808	2998-3072	3176-3229	3360-3397	3604-3763	3839-3991									3991	12
GS2	arachis_ipaensis__gene15537	arachis_ipaensis__gene15537	gene15537 (LOC107638560)	Arachis ipaensis	Fabaceae	1-254	360-399	517-620	705-753	973-1079	1280-1367	1453-1581	1668-1742	1841-1894	1973-2010	2105-2264	2355-2415	2735-2874								2874	13
GS2	arachis_ipaensis__gene3699	arachis_ipaensis__gene3699	gene3699 (LOC107637831)	Arachis ipaensis	Fabaceae	1-254	335-374	462-565	658-706	787-893	992-1079	1191-1319	1407-1481	1651-1704	1775-1812	1892-2051	2141-2201	2378-2512	3066-3124							3124	14
GS2	cajanus_cajan__gene1600	cajanus_cajan__gene1600	KK1_005408	Cajanus cajan	Fabaceae	1-254	390-429	545-648	921-969	1067-1173	1568-1655	1755-1883	1975-2049	2678-2731	2805-2842	2921-3080	3384-3444	3597-3736								3736	13
GS2	cicer_arietinum__gene633	cicer_arietinum__gene633	gene633 (LOC101511058)	Cicer arietinum	Fabaceae	1-248	368-407	509-612	700-748	851-957	1153-1240	1336-1464	1553-1627	1834-1887	1973-2010	2270-2429	2546-2606	2945-3084								3084	13
GS2	glycine_max__gene:GLYMA13G28180	glycine_max__gene___GLYMA13G28180	GLYMA13G28180	Glycine max	Fabaceae	1-254	386-425	538-641	728-776	875-981	1577-1664	1769-1897	1978-2052	2603-2656	2733-2770	2847-3006	3110-3170	3654-3793								3793	13
GS2	glycine_max__gene:GLYMA15G10890	glycine_max__gene___GLYMA15G10890	GLYMA15G10890	Glycine max	Fabaceae	1-254	382-421	534-637	723-771	870-976	1379-1466	1571-1699	1779-1853	2411-2464	2541-2578	2660-2819	2924-2984	3499-3638								3638	13
GS2	lotus_japonicus__Lj6g3v1887790	lotus_japonicus__Lj6g3v1887790	Lj6g3v1887790 (CUFF.60993)	Lotus japonicus	Fabaceae	1-248	384-423	541-644	732-780	879-985	1388-1475	1576-1704	1797-1871	2474-2527	2605-2642	2738-2897	3000-3060	3524-3666								3666	13
GS2	lotus_japonicus__Lj6g3v1887800	lotus_japonicus__Lj6g3v1887800	Lj6g3v1887800	Lotus japonicus	Fabaceae	1-248	384-423	541-644	732-780	879-985	1388-1475	1576-1704	1797-1871	2474-2527	2605-2642	2738-2897	3000-3060	3524-3666								3666	13
GS2	lotus_japonicus__Lj6g3v1953860	lotus_japonicus__Lj6g3v1953860	Lj6g3v1953860	Lotus japonicus	Fabaceae	1-248	384-423	541-644	732-780	879-985	1388-1475	1576-1704	1797-1871	2474-2527	2605-2642	2738-2897	3000-3062	3501-3554								3554	13
GS2	lupinus_angustifolius__gene31805	lupinus_angustifolius__gene31805	TanjilG_23221	Lupinus angustifolius	Fabaceae	1-254	364-403	519-622	702-750	829-935	1323-1410	1506-1634	1720-1794	2078-2131	2209-2246	2341-2500	2595-2655	3256-3395								3395	13
GS2	lupinus_angustifolius__gene6462	lupinus_angustifolius__gene6462	gene6462 (LOC109345303)	Lupinus angustifolius	Fabaceae	1-254	395-434	554-657	731-779	875-981	1346-1433	1537-1665	1752-1826	2121-2174	2254-2291	2385-2544	2633-2693	3125-3264								3264	13
GS2	medicago_truncatula__gene:MTR_2g021242	medicago_truncatula__gene___MTR_2g021242	MTR_2g021242	Medicago truncatula	Fabaceae	1-242	381-420	809-912	1003-1051	1146-1252	1403-1490	1585-1713	1916-1990	2220-2273	2355-2392	2494-2653	2768-2828	2962-3101								3101	13
GS2	medicago_truncatula__gene:MTR_2g021255	medicago_truncatula__gene___MTR_2g021255	MTR_2g021255	Medicago truncatula	Fabaceae	1-242	585-624	742-845	936-984	1075-1181	1341-1428	1513-1641	1901-1975	2181-2234	2316-2353	2452-2611	2719-2779	3007-3146								3146	13
GS2	phaseolus_vulgaris__Phvul.006G155800.v1.0	phaseolus_vulgaris__Phvul.006G155800.v1.0	Phvul.006G155800	Phaseolus vulgaris	Fabaceae	1-245	786-825	931-1034	1123-1171	1267-1373	1901-1988	2220-2348	2433-2507	3089-3142	3214-3251	3330-3489	3594-3654	4128-4267								4267	13
GS2	vigna_radiata__gene21293	vigna_radiata__gene21293	gene21293 (LOC106775732)	Vigna radiata	Fabaceae	1-245	782-821	927-1030	1119-1167	1262-1368	1904-1991	2214-2342	2435-2509	3073-3126	3198-3235	3313-3472	3574-3634	4063-4202								3634	13
GS2	trifolium_pratense__gene:Tp57577_TGAC_v2_gene28916	trifolium_pratense__gene___Tp57577_TGAC_v2_gene28916	Tp57577_TGAC_v2_gene28916	Trifolium pratense	Fabaceae	1-251	553-592	700-803	899-947	1062-1168	1329-1416	1520-1648	1890-1964	2154-2207	2289-2326	2441-2600	2712-2772	2954-3087	4714-5094	6279-6395	6462-6698	6811-6975	7232-7307	7988-8052	8423-8575	8575	20
