# Supplementary material for: A Tale of Two Families: Whole Genome and Segmental Duplications Underlie Glutamine Synthetase and Phosphoenolpyruvate Carboxylase Diversity in Narrow-Leafed Lupin (Lupinus angustifolius L.)
Source: Int J Mol Sci. 2020 Apr 8;21(7):2580. doi: 10.3390/ijms21072580 (PMC7177731; doi:10.3390/ijms21072580)
Supplement: Supplementary file 1 [file ijms-21-02580-s001.zip › Supplementary files/Supplementary file 4.xlsx]

## Sheet: L. ang GS and PEPC structure
Title: Tale of two families – whole genome and segmental duplications underlie glutamine synthetases and phosphoenolpyruvate carboxylases diversity in narrow-leafed lupin
Authors: Katarzyna B. Czyż, Michał Książkiewicz, Grzegorz Koczyk, Anna Szczepaniak, Jan Podkowiński, Barbara Naganowska
Journal: International Journal of Molecular Sciences
Supplementary file 4. GS and PEPC genes structure.
gene variant	exon nb	sequence lenght (bp)	mRNA lenght (bp)	protein lenght (aa)	5'UTR	exon1	intron1	exon2	intron2	exon3	intron3	exon4	intron4	exon5	intron5	exon6	intron6	exon7	intron7	exon8	intron8	exon9	intron9	exon10	intron10	exon11	intron11	exon12	intron12	exon13	3'UTR
GS1a1	12	8730	1071	356	159	72	843	39	121	102	107	48	171	105	109	87	873	129	154	75	1524	54	90	36	78	159	3059	153	-	-	383	8730		8730
GS1a2	12	5388	1071	356	79	72	1052	39	98	102	274	48	86	105	130	87	522	129	608	75	132	54	95	36	98	159	831	153	-	-	324	5388		5388
GS1a3	12	5626	1071	356	125	72	822	39	90	102	91	48	101	105	308	87	671	129	753	75	131	54	117	36	92	159	925	153	-	-	269	5554		5626
GS1b1	12	3562	1071	356	41	72	528	39	215	102	163	48	160	105	100	87	383	129	140	75	112	54	165	36	71	159	237	153	-	-	188	3562		3562
GS1b2	12	3550	1062	353	85	72	469	39	235	102	120	48	149	105	95	87	187	129	122	75	93	54	192	36	86	159	290	144	-	-	377	3550		3550
GS1c1	12	3987	1074	357	75	75	412	39	214	102	139	48	121	105	220	87	90	129	257	75	256	54	123	36	89	159	534	153	-	-	395	3987		3987
GS1c2	12	3619	1074	347	85	75	387	39	113	102	138	48	118	105	161	87	701	129	105	75	226	54	129	36	95	159	141	153	-	-	158	3619		3619
GS2a1	13	4002	1299	432	346	252	110	39	116	102	80	48	79	105	388	87	96	129	86	75	284	54	78	36	95	159	95	60	601	138	264	4002		4002
GS2a2	13	4890	1299	432	1412	252	141	39	120	102	74	48	96	105	365	87	104	129	87	75	295	54	80	36	94	159	89	60	432	138	217	4890		4890
PEPC1a	10	5778	2904	967	432	168	673	390	121	84	113	222	302	102	94	93	222	153	432	999	101	387	108	297	-	-	-	-	-	-	285	5778
PEPC1b	10	6712	2904	967	911	168	652	390	123	84	97	222	284	102	84	93	174	153	647	999	97	387	108	297	-	-	-	-	-	-	640	6712
PEPC1c	10	5738	2904	967	343	168	656	390	127	84	111	222	296	102	94	93	224	153	412	999	98	387	262	297	-	-	-	-	-	-	220	5738
PEPC2a	10	6278	2907	968	465	171	461	390	96	84	337	222	138	102	105	93	173	153	459	999	346	387	177	297	-	-	-	-	-	-	623	6278
PEPC2b	10	6872	2907	968	303	171	930	390	103	84	771	222	307	102	100	93	196	153	358	999	261	387	205	297	-	-	-	-	-	-	440	6872
PEPC3a	10	6979	2901	966	213	168	693	393	294	84	507	222	268	102	94	87	127	153	576	999	256	387	399	297	-	-	-	-	-	-	660	6979
PEPC3b	10	6692	2901	966	297	168	770	393	200	84	75	222	162	102	94	87	189	153	562	999	263	387	554	297	-	-	-	-	-	-	634	6692
PEPC4	10	7120	2901	966	55	168	1001	393	204	84	659	222	276	102	96	87	246	153	832	999	438	387	270	297	-	-	-	-	-	-	151	7120
PEPC5	20		3135	1044	2073	156	605	162	1033	114	240	78	114	69	149	75	127	96	92	138	381	105	444	66	256	264	549	126	72	102	69	147	393	99	357	87	530	126	90	207	243	825	42	10901
