# Supplementary material for: A Tale of Two Families: Whole Genome and Segmental Duplications Underlie Glutamine Synthetase and Phosphoenolpyruvate Carboxylase Diversity in Narrow-Leafed Lupin (Lupinus angustifolius L.)
Source: Int J Mol Sci. 2020 Apr 8;21(7):2580. doi: 10.3390/ijms21072580 (PMC7177731; doi:10.3390/ijms21072580)
Supplement: Supplementary file 1 [file ijms-21-02580-s001.zip › Supplementary files/Supplementary file 7.xlsx]

## Sheet: gs1
Title: Tale of two families – whole genome and segmental duplications underlie glutamine synthetases and phosphoenolpyruvate carboxylases diversity in narrow-leafed lupin
Authors: Katarzyna B. Czyż, Michał Książkiewicz, Grzegorz Koczyk, Anna Szczepaniak, Jan Podkowiński, Barbara Naganowska
Journal: International Journal of Molecular Sciences
Supplementary file 7. Synteny analysis of GS and PEPC gene famielies. Ad - Arachis duranensis, Ai - Arachis ipaensis, Ca - Cicer arietinum, Cc - Cajanus cajan, Gm - Glycine max, Lj - Lotus japonicus, Mt - Medicago truncatule, Pv - Phaseolus vulgaris, Vr - Vigna radiata.
region	Ad01 97.70	Ad03 122.31	Ad04 03.66	Ad05 96.66	Ad07 14.10	Ai01 128.24	Ai03 122.88	Ai04 04.93	Ai05 129.41	Ai07 15.23	Ca01 04.92	Ca02 29.09	Ca06 00.61	Ca08 11.79	Cc01 04.30	Cc02 08.45	Cc02 10.99	Ccscaff 132405	Ccscaff 132590	Ccscaff 134217	Gm11 30.87	Gm13 32.46	Gm14 47.83	Gm15 07.96	Gm18 03.47	Gm02 43.20	Gm07 10.08	Gm09 39.77	Lj02 10.53	Lj02 35.19	Lj06 03.75	Lj06 20.97	Mt02 07.20	Mt03 29.44	Mt05 33.27	Mt06 26.24	Pv01 49.04	Pv04 42.89	Pv06 26.87	Pv08 55.14	Vr01 08.22	Vr03 09.31	Vr06 07.10	Vr10 16.06
liczba kopii		1 kopia		1 kopia	brak		1 kopia		1 kopia	brak		1 kopia	1 kopia	1 kopia	1 kopia		brak	1 kopia	2 kopie	brak	1 kopia		2 kopie		1 kopia	2 kopie	1 kopia	1 kopia	1 kopia	1 kopia	1 kopia			1 kopia	1 kopia	1 kopia	1 kopia			2 kopie	1 kopia + fragm.	1 kopia	2 kopie
kopia1 start		122308772		96663681			122881880		129410906			29090487	610810	11787779	4298688			39466	24000		30885378		47821885		3470598	43193681	10087163	39770769	10529644	35195693	3756152			29440650	33276532		49041375			55142928	8222846	9316887	7099867
kopia1 end		122313090		96668438			122886285		129417236			29093559	614563	11793079	4302920			43349			30889724		47825610		3474961	43197499	10092408	39775149	10533381	35196982	3760307			29444625	33280056		49045251			55146684	8227071	9320697	7102996
kopia2 start																			29476				47828854			43200089														55150074			7127888
kopia2 end																			33067				47833075			43204490														55154418			7132393
kopia1	Aradu.DC866	Aradu.51WYZ	Aradu.G6IK8	Aradu.Q4KBE		Araip.91947	Araip.T9T6I	Araip.UL2GU	Araip.WFD3R		Ca_00580	Ca_14330	Ca_13282	Ca_16795	KK1_020174	KK1_005408		KK1_041929	własna		Glyma.11G215500	Glyma.13G210800	Glyma.14G213200	Glyma.15G102000	Glyma.18G041100	Glyma.02G243900	Glyma.07G104500	Glyma.09G173200	Lj2g3v0658180	Lj2g3v2554870	Lj6g3v0410480	Lj6g3v1887790	Medtr2g021242	Medtr3g065250	Medtr5g077950	Medtr6g071070	Phvul.001G229500	Phvul.004G148300	Phvul.006G155800	Phvul.008G237400	LOC106756019	LOC106757638	LOC106764801	LOC106775732
kopia2																			KK1_036386				Glyma.14G213300			Glyma.02G244000						Lj6g3v1953940	Medtr2g021255							Phvul.008G237500			LOC106763809
region	Ad01 97.70	Ad03 122.31	Ad04 03.66	Ad05 96.66	Ad07 14.10	Ai01 128.24	Ai03 122.88	Ai04 04.93	Ai05 129.41	Ai07 15.23	Ca01 04.92	Ca02 29.09	Ca06 00.61	Ca08 11.79	Cc01 04.30	Cc02 08.45	Cc02 10.99	Ccscaff 132405	Ccscaff 132590	Ccscaff 134217	Gm11 30.87	Gm13 32.46	Gm14 47.83	Gm15 07.96	Gm18 03.47	Gm02 43.20	Gm07 10.08	Gm09 39.77	Lj02 10.53	Lj02 35.19	Lj06 03.75	Lj06 20.97	Mt02 07.20	Mt03 29.44	Mt05 33.27	Mt06 26.24	Pv01 49.04	Pv04 42.89	Pv06 26.87	Pv08 55.14	Vr01 08.22	Vr03 09.31	Vr06 07.10	Vr10 16.06
GS1a1	0	15430.9	0	665.9	1104	0	16914.9	0	695.2	1059	83.4	3231.8	13970.5	713.2	16400.7	0	0	827.6	3700.8	1458.4	16586.5	0	4027.5	0	17717.1	4166.4	672.8	688.1	855.3	1559.6	11934.9	162.8	172.5	13449.9	2559.2	731.2	15994.5	682.9	0	4304.3	668.1	14650.2	3980.3	0
GS1a2	0	10393	89.1	694.9	558.7	0	11962.7	89.1	717.4	546	91.1	2057.2	8539.5	730.8	10410.2	0	0	835.5	3256.2	728.1	10183.5	0	2995	0	10458.4	3174.5	745.2	766	912.1	1059.1	8811.1	0	206	8340.4	1993.2	725.9	9756.7	671.3	0	3300.7	676.6	8864.1	3187.5	0
GS1a3	0	2300.8	0	551.6	292	0	2449.7	0	646.1	0	87.2	1294.4	2349	698.1	2669.5	0	0	650.3	3332.3	0	2626.5	0	2034.2	0	2529.2	1982.9	651	678.1	808.2	1299.7	2557.2	0	180.2	2726.7	1079.7	625	2620.6	650.8	0	2090.3	730.7	2499.4	1994.2	0
GS1b1	0	6220	0	342.1	16306.1	0	5762.6	0	324.1	16114.9	81.4	20456.3	6132	465	6138.6	0	6927.1	537.9	6395	9497	7509.1	0	23384.6	0	8237.4	23944.5	766.3	967.1	611.1	17300.9	3772.5	0	85.3	5765.4	18768.2	466.4	5570.9	587.1	0	21735.2	688.2	5731	22752.3	0
GS1b2	0	6381.9	81.4	1049.3	17596.5	0	6618.5	81.4	1048.3	17565.1	180.2	24154.9	6490.2	731	8436.5	0	3541	589.8	5989.9	6779.8	7748.7	0	24783.4	0	8501.3	29041.1	969.8	1697.5	1993.1	18839.7	2985.1	0	273.2	7500.7	22247	779.3	4771	1757.8	0	26774.5	730.2	4448.9	27324.1	85.3
GS1c1	83.4	640.5	168.7	1036.7	0	89.1	646.6	168.7	1152.3	0	98.7	594.4	736	1384.4	670.5	0	0	1408.1	1359.5	0	678.4	0	720.4	0	712	761.2	1572.6	1461.3	1633	264	745.5	325.8	276.5	734.6	643	1308.1	633.3	1340	0	985.5	1877.4	560.5	801.2	160.9
GS1c2	96.8	622.6	183.4	19332.2	0	180.2	635.8	189.1	22565.1	0	187.2	670.7	732.3	20000.2	722.8	81.4	0	3486.3	1384.4	0	564	89.1	756	83.4	830	804	22732.8	22395.5	10220.3	277	1976.2	176.4	537.5	824.7	727.7	18814.6	582.2	19904.7	0	956.7	21161.8	524.8	780.3	267.4
GS2a1	10490.1	0	15783	193.6	0	11139.8	0	16102	198.7	0	16767.5	0	0	104	81.4	19581.1	0	98.7	0	0	0	18909.3	0	17619.9	81.4	0	0	87.2	93	0	0	18056.1	19174.5	0	0	104	81.4	108	18436.7	0	96.8	93	0	17510.7
GS2a2	5671.3	0	17881.6	89.1	0	5874.7	0	18057.4	94.9	0	20668.6	0	0	81.4	0	21605.9	0	0	0	0	0	21565.1	0	21060.6	0	0	0	0	0	0	0	24416.8	20415.8	0	0	0	0	85.3	20258.7	0	0	0	0	19253.4

## Sheet: pepc
Title: Tale of two families – whole genome and segmental duplications underlie glutamine synthetases and phosphoenolpyruvate carboxylases diversity in narrow-leafed lupin
Authors: Katarzyna B. Czyż, Michał Książkiewicz, Grzegorz Koczyk, Anna Szczepaniak, Jan Podkowiński, Barbara Naganowska
Journal: Molecular Phylogenetics and Evolution
Supplementary file 10. Synteny in regions carrying PEPC genes.
region	Ad03 21.75	Ad03 26.99	Ad07 72.62	Ad08 33.03	Ai02 07.18	Ai03 24.05	Ai03 29.54	Ai08 27.74	Ai08 12.40	Ca01 12.63	Ca01 47.88	Ca06 21.32	Cascaff 1545	Cc10 12.46	Cc04 09.64	Ccscaff 293	Ccscaff 330	Ccscaff 380	Gm12 13.31	Gm12 29.90	Gm12 36.95	Gm12 38.94	Gm13 37.24	Gm13 39.10	Gm06 35.35	Gm06 46.94	Lj03 03.90	Lj03 14.19	Lj03 35.10	Mt02 32.09	Mt02 39.54	Mt04 30.90	Mt08 22.56	Pv11 29.34	Pv11 42.06	Pv05 10.24/19	Pv05 28.48	Vr02 16.95/21	Vr05 35.59	Vrscaff 023	Vrscaff 236	Vrscaff 214	Vrscaff 149
liczba kopii	1 kopia	1 kopia	1 kopia	1 kopia	1 kopia	1 kopia	1 kopia	1 kopia	brak	1 kopia	1 kopia	1 kopia	1 kopia	1 kopia	brak	1 kopia	1 kopia	1 kopia	brak	1 kopia	1 kopia	1 kopia	1 kopia	1 kopia	1 kopia	1 kopia	1 kopia	1 kopia	brak	1 kopia	1 kopia	1 kopia	1 kopia	1 kopia	1 kopia	1 kopia	1 kopia	1 kopia	1 kopia	1 kopia	1 kopia	brak	brak
kopia1 start	21751537	26988826	72620313	33032579	7184879	24053538	29543805	27742308		12636775	47886237	21320565	107721	12457171		73091	93366	412855		29898332	36952133	38938314	37245728	39106079	35345701	46935641	3899312	14194287		32093455	39535830	30905150	22564468	29337245	42064186	10239027	28487006	16948007	35594812	351686	357098
kopia1 end	21757845	26996250	72625862	33038087	7190427	24059838	29551773	27747812		12642200	47891403	21326335	113178	12465632		79454	99178	418943		29906466	36958451	38944919	37252308	39112900	35354129	46944254	3905114	14200336		32099214	39541285	30912077	22569431	29344086	42071827	10244868	28492735	16954989	35600036	357416	363556
kopia1	Aradu.H2SP1	Aradu.H5W76	Aradu.TPI8X	Aradu.A52DW	Araip.RUX3H	Araip.32X4C	Araip.0FD7T	Araip.BSJ6S		Ca_02491	Ca_12888	Ca_19873	Ca_23856	KK1_014855		KK1_032556	KK1_024667	KK1_026796		Glyma.12G161300	Glyma.12G210600	Glyma.12G229400	Glyma.13G270400	Glyma.13G290700	Glyma.06G229900	Glyma.06G277500	Lj3g3v0428390	Lj3g3v1061390		Medtr2g076670	Medtr2g092930	Medtr4g079860	Medtr8g463920	Phvul.011G130400	Phvul.011G160200	Phvul.005G066400	Phvul.005G095300	LOC106756025	LOC106760805	LOC106778590	LOC106753186
region	Ad03 21.75	Ad03 26.99	Ad07 72.62	Ad08 33.03	Ai02 07.18	Ai03 24.05	Ai03 29.54	Ai08 27.74	Ai08 12.40	Ca01 12.63	Ca01 47.88	Ca06 21.32	Cascaff 1545	Cc10 12.46	Cc04 09.64	Ccscaff 293	Ccscaff 330	Ccscaff 380	Gm12 13.31	Gm12 29.90	Gm12 36.95	Gm12 38.94	Gm13 37.24	Gm13 39.10	Gm06 35.35	Gm06 46.94	Lj03 03.90	Lj03 14.19	Lj03 35.10	Mt02 32.09	Mt02 39.54	Mt04 30.90	Mt08 22.56	Pv11 29.34	Pv11 42.06	Pv05 10.24/19	Pv05 28.48	Vr02 16.95/21	Vr05 35.59	Vrscaff 023	Vrscaff 236	Vrscaff 214	Vrscaff 149
PEPC1a	1873.4	9498	10389.2	2252.9	2009.9	1798	9279.1	10652.2	1211.5	2079.3	10887.5	1981.9	6637.2	9636.8	135	1862.4	1939.1	13629.6	366	14737	2363.3	13166.4	14093	2350.2	15588.2	2321	12906.7	8849.3	129	11549.6	1927.8	1869	11002.5	1911.3	14383.5	13114.3	2431.1	13648	8545.9	2520.2	1852.6	4135	146
PEPC1b	1961.8	12666.7	13765.7	2497.4	2026.2	1702.8	12777.5	14404.8	1201.4	2240.3	13157.5	1852.9	5832.7	13076.6	272	1760.4	2112.3	11980.5	384	18166.5	2583	18517.2	16012.4	2749.9	23470.3	2311.3	18242.2	11991.9	553.2	14647.8	2154.9	1955	14864.3	1945.2	21668.6	15169.7	2619.8	20940.5	6362	2736.1	1816.4	4616	233
PEPC1c	1757.3	11197.5	10088.5	2312.4	2003.4	1774.3	10984	10605.9	679.5	2171.7	7659.3	2105.2	8620.4	9331.5	212	1801	2126.8	10048.2	110	17918.7	2427.1	10014.5	10012.9	2326.4	18049.6	2453.2	15759.8	10177.8	258.3	9934	2256.3	2000.7	13843.2	2082.7	18414.8	8479.5	2530	16260	5283.7	2607.3	2202.3	3754	104
PEPC2a	1780.8	4137.9	17385.3	2333.2	2143.4	1784.1	4137	17338.3	787.3	2231.2	18924.2	1731.6	4031.4	6294	0	1892.1	1830.1	24369.7	562	7146.6	2110.9	21271.6	24979.1	2076.8	7708	2598.3	7136.3	14854.2	201	25211.6	2004.8	1702	5640.7	2112.6	8427.3	22312.4	2177.6	6682.4	12144.8	2128.1	1778.1	9306.8	0
PEPC2b	1794.6	4239.1	16558.4	2170	2030.8	1783.6	4229.8	16469.8	634	2218.7	16176	1822.1	3732	5815.7	0	1944.4	1799	19776.6	532.3	6148.2	1965.2	17288.5	21769.7	1933	6499	2089.9	5611.6	15631.7	206.3	17928.7	1785	1837.6	4064	1890	5845.3	17597.3	1924.9	5839.4	11522	2098.9	1832.3	5453.7	0
PEPC3a	5270.4	1899.1	1840.2	9856.4	10184.2	5385.2	1912.1	1953.1	1766	9201.8	2272.3	5509	2084	2291.7	0	3806	9121	2479	1815.3	2081.5	9287	2545	2460	9319	2311.8	5542.8	2031.7	2154	3573.8	2412.3	9646.7	5562.7	2303.9	5190	2190.4	2449.6	8492.6	2236.3	2471.2	8543	3677	0	1614.4
PEPC3b	4105.9	1818	1919.6	7231.1	6728.7	4106.9	1841	2091.7	1756	6875.5	2345.8	4334.9	2081.8	2147.9	1028	3906	6808.7	2544.9	490.4	2018	6973.7	2453	2482.2	7044	2442.8	5426	1959.1	2121	2659.1	2493.4	6228.3	4166	2127.8	4232.2	2133.2	2443.5	6479.7	2160.4	2477.6	6516.4	3731	0	379
PEPC4	14244	2019.7	1929.2	11066.7	4297.8	14705.9	1944.4	1836.6	7105.9	10736.6	1923.9	21286.1	2033.8	1988	8734.8	15665.3	8191.6	2028.4	21115.4	2014	13234	2240.4	2192.4	13363.7	2193.7	26419.3	2011	1748.8	10977.8	2194.1	10794.4	20331.9	2180.4	12530.2	2006.2	2138.9	12260.9	9423	2147	10497.7	4104	0	10072.8
																																						*pow.
