# Supplementary material for: A Tale of Two Families: Whole Genome and Segmental Duplications Underlie Glutamine Synthetase and Phosphoenolpyruvate Carboxylase Diversity in Narrow-Leafed Lupin (Lupinus angustifolius L.)
Source: Int J Mol Sci. 2020 Apr 8;21(7):2580. doi: 10.3390/ijms21072580 (PMC7177731; doi:10.3390/ijms21072580)
Supplement: Supplementary file 1 [file ijms-21-02580-s001.zip › Supplementary files/Supplementary file 8.xlsx]

## Sheet: Arkusz1
		Title: Tale of two families – whole genome and segmental duplications underlie glutamine synthetases and phosphoenolpyruvate carboxylases diversity in narrow-leafed lupin
		Authors: Katarzyna B. Czyż, Michał Książkiewicz, Grzegorz Koczyk, Anna Szczepaniak, Jan Podkowiński, Barbara Naganowska
		Journal: International Journal of Molecular Sciences
		Supplementary file 8. Selection pressure analysis.
Group	Seq1	Name1	Seq2	Name2	SynDif	SynPos	Ks	NSynDif	NSynPos	Ka	Ka/Ks
GS1_cs1	5	cajanus_cajan__gene320	14	cajanus_cajan__gene24398	51.5	163.33	0.4091	27.5	523.67	0.0544	0.132975
GS1_cs1	5	cajanus_cajan__gene320	17	cajanus_cajan__gene24397	59.5	162.92	0.5005	34.5	524.08	0.0689	0.137662
GS1_cs1	14	cajanus_cajan__gene24398	17	cajanus_cajan__gene24397	31.5	161.92	0.2252	23.5	525.08	0.0461	0.204707
GS1_cs1	20	cicer_arietinum__gene15008	23	cicer_arietinum__gene4692	60.67	163.5	0.512	43.33	523.5	0.0877	0.171289
GS1_cs1	12	glycine_max__gene___GLYMA14G39420	13	glycine_max__gene___GLYMA02G41120	31.5	162.5	0.2243	8.5	524.5	0.0164	0.0731164
GS1_cs1	7	glycine_max__gene___GLYMA11G33560	13	glycine_max__gene___GLYMA02G41120	70.5	163.67	0.6406	29.5	523.33	0.0586	0.0914767
GS1_cs1	6	glycine_max__gene___GLYMA18G04660	13	glycine_max__gene___GLYMA02G41120	68	163.33	0.6074	29	523.67	0.0575	0.0946658
GS1_cs1	6	glycine_max__gene___GLYMA18G04660	12	glycine_max__gene___GLYMA14G39420	66	163.17	0.5813	31	523.83	0.0616	0.105969
GS1_cs1	7	glycine_max__gene___GLYMA11G33560	12	glycine_max__gene___GLYMA14G39420	66	163.5	0.5795	32	523.5	0.0638	0.110095
GS1_cs1	6	glycine_max__gene___GLYMA18G04660	7	glycine_max__gene___GLYMA11G33560	17.5	164.33	0.1149	9.5	522.67	0.0184	0.160139
GS1_cs1	7	glycine_max__gene___GLYMA11G33560	28	glycine_max__gene___GLYMA02G41106	69.67	161.25	0.6436	53.33	525.75	0.109	0.16936
GS1_cs1	6	glycine_max__gene___GLYMA18G04660	28	glycine_max__gene___GLYMA02G41106	65.67	160.92	0.5891	53.33	526.08	0.1089	0.184858
GS1_cs1	12	glycine_max__gene___GLYMA14G39420	28	glycine_max__gene___GLYMA02G41106	44	160.08	0.3423	48	526.92	0.0971	0.283669
GS1_cs1	13	glycine_max__gene___GLYMA02G41120	28	glycine_max__gene___GLYMA02G41106	41	160.25	0.3129	49	526.75	0.0993	0.317354
GS1_cs1	8	lotus_japonicus__Lj6g3v0410480	24	lotus_japonicus__Lj0g3v0335159	59	164.75	0.4868	35	522.25	0.0702	0.144207
GS1_cs1	9	lupinus_angustifolius__gene24502	11	lupinus_angustifolius__gene27466	44	166.42	0.326	18	520.58	0.0354	0.108589
GS1_cs1	9	lupinus_angustifolius__gene24502	10	lupinus_angustifolius__gene6261	35.5	164.83	0.2539	15.5	522.17	0.0303	0.119338
GS1_cs1	10	lupinus_angustifolius__gene6261	11	lupinus_angustifolius__gene27466	37.5	164.42	0.2719	19.5	522.58	0.0383	0.140861
GS1_cs1	10	lupinus_angustifolius__gene6261	18	lupinus_angustifolius__gene19431	61	161.75	0.5241	44	525.25	0.0888	0.169433
GS1_cs1	18	lupinus_angustifolius__gene19431	19	lupinus_angustifolius__gene17555	39.5	161.83	0.2953	25.5	525.17	0.0502	0.169997
GS1_cs1	10	lupinus_angustifolius__gene6261	19	lupinus_angustifolius__gene17555	54.5	162.92	0.443	38.5	524.08	0.0773	0.174492
GS1_cs1	11	lupinus_angustifolius__gene27466	18	lupinus_angustifolius__gene19431	64.83	163.33	0.5651	54.17	523.67	0.1113	0.196956
GS1_cs1	11	lupinus_angustifolius__gene27466	19	lupinus_angustifolius__gene17555	60.33	164.5	0.5036	48.67	522.5	0.0995	0.197577
GS1_cs1	9	lupinus_angustifolius__gene24502	19	lupinus_angustifolius__gene17555	54	164.92	0.4303	43	522.08	0.0872	0.202649
GS1_cs1	9	lupinus_angustifolius__gene24502	18	lupinus_angustifolius__gene19431	55.5	163.75	0.451	50.5	523.25	0.1033	0.229047
GS1_cs1	2	medicago_truncatula__gene___MTR_3g065250	21	medicago_truncatula__gene___MTR_5g077950	52.17	162.83	0.4179	39.83	524.17	0.0801	0.191673
GS1_cs1	4	phaseolus_vulgaris__Phvul.001G229500.v1.0	15	phaseolus_vulgaris__Phvul.008G237400.v1.0	70.5	163.67	0.6406	28.5	523.33	0.0565	0.0881986
GS1_cs1	4	phaseolus_vulgaris__Phvul.001G229500.v1.0	26	phaseolus_vulgaris__Phvul.008G237500.v1.0	74	164.58	0.6863	37	522.42	0.0744	0.108407
GS1_cs1	15	phaseolus_vulgaris__Phvul.008G237400.v1.0	26	phaseolus_vulgaris__Phvul.008G237500.v1.0	62	163.58	0.5279	34	523.42	0.0679	0.128623
GS1_cs1	1	trifolium_pratense__gene___gene24906	22	trifolium_pratense__gene___gene30014	73	165.75	0.6636	39	521.25	0.0788	0.118746
GS1_cs1	3	vigna_radiata__gene4883	25	vigna_radiata__gene10450	91.5	165.67	1	30.5	521.33	0.0609	0.0609
GS1_cs1	3	vigna_radiata__gene4883	16	vigna_radiata__gene10448	81.67	164.33	0.8149	28.33	522.67	0.0563	0.0690882
GS1_cs1	16	vigna_radiata__gene10448	25	vigna_radiata__gene10450	67	164.67	0.5865	35	522.33	0.0702	0.119693
GS1_cs2	31	glycine_max__gene___GLYMA07G11810	32	glycine_max__gene___GLYMA09G30370	29	227.83	0.1395	6	741.17	0.0081	0.0580645
GS1_cs2	39	lupinus_angustifolius__gene4422	40	lupinus_angustifolius__gene34907	51	226.42	0.2679	34	742.58	0.0472	0.176185
GS2	52	arachis_ipaensis__gene15537	56	arachis_ipaensis__gene3699	124.67	271.58	0.7102	70.33	913.42	0.0812	0.114334
GS2	46	glycine_max__gene___GLYMA15G10890	47	glycine_max__gene___GLYMA13G28180	18	270.83	0.0696	4	914.17	0.0044	0.0632184
GS2	53	lotus_japonicus__Lj6g3v1887800	54	lotus_japonicus__Lj6g3v1887790	0	278	0	0	907	0	0
GS2	53	lotus_japonicus__Lj6g3v1887800	55	lotus_japonicus__Lj6g3v1953860	12.25	279.33	0.0452	34.75	905.67	0.0394	0.871681
GS2	54	lotus_japonicus__Lj6g3v1887790	55	lotus_japonicus__Lj6g3v1953860	12.25	279.33	0.0452	34.75	905.67	0.0394	0.871681
GS2	50	lupinus_angustifolius__gene31805	51	lupinus_angustifolius__gene6462	54.5	277.08	0.2281	23.5	907.92	0.0263	0.1153
GS2	42	medicago_truncatula__gene___MTR_2g021255	43	medicago_truncatula__gene___MTR_2g021242	36.5	272.75	0.1474	26.5	912.25	0.0296	0.200814
PEPC1a	61	arachis_ipaensis__gene5131	75	arachis_ipaensis__gene10946	289.17	660.92	0.6567	95.83	2159.08	0.0458	0.0697427
PEPC1a	66	cajanus_cajan__gene16951	71	cajanus_cajan__gene22049	270.5	657.42	0.5966	82.5	2162.58	0.0392	0.0657057
PEPC1a	67	cicer_arietinum__gene1498	72	cicer_arietinum__gene16990	289	653.42	0.6682	91	2166.58	0.0432	0.0646513
PEPC1a	62	glycine_max__gene___GLYMA12G33820	68	glycine_max__gene___GLYMA06G43050	271.67	655	0.6039	71.33	2165	0.0337	0.0558039
PEPC1a	63	glycine_max__gene___GLYMA13G36670	68	glycine_max__gene___GLYMA06G43050	273.17	655.08	0.6089	74.83	2164.92	0.0354	0.0581376
PEPC1a	62	glycine_max__gene___GLYMA12G33820	63	glycine_max__gene___GLYMA13G36670	77	657.25	0.1274	23	2162.75	0.0107	0.0839874
PEPC1a	59	lupinus_angustifolius__gene18605	60	lupinus_angustifolius__gene7147	148	657.92	0.2674	48	2162.08	0.0225	0.0841436
PEPC1a	59	lupinus_angustifolius__gene18605	74	lupinus_angustifolius__gene12896	226.33	655.67	0.4625	83.67	2164.33	0.0397	0.0858378
PEPC1a	60	lupinus_angustifolius__gene7147	74	lupinus_angustifolius__gene12896	206.5	654.42	0.4095	82.5	2165.58	0.0391	0.0954823
PEPC1a	58	medicago_truncatula__gene___MTR_2g092930	73	medicago_truncatula__gene___MTR_4g079860	313.17	652.83	0.7654	104.83	2167.17	0.05	0.0653253
PEPC1a	65	phaseolus_vulgaris__Phvul.005G095300.v1.0	69	phaseolus_vulgaris__Phvul.011G130400.v1.0	282.33	656.92	0.6383	92.67	2163.08	0.0441	0.0690898
PEPC1a	64	vigna_radiata__gene23996	70	vigna_radiata__gene26799	281.67	657.33	0.6353	90.33	2162.67	0.043	0.0676846
PEPC1b	85	arachis_ipaensis__gene11232	100	arachis_ipaensis__gene37010	370.5	645.25	1.088	95.5	2123.75	0.0464	0.0426471
PEPC1b	80	cajanus_cajan__gene13204	93	cajanus_cajan__gene18417	252.17	642	0.5563	85.83	2127	0.0415	0.0746
PEPC1b	84	cicer_arietinum__gene26512	97	cicer_arietinum__gene3089	293.5	637.17	0.7143	102.5	2131.83	0.0497	0.0695786
PEPC1b	78	glycine_max__gene___GLYMA20G09810	79	glycine_max__gene___GLYMA06G33380	95	645.25	0.1639	14	2123.75	0.0066	0.0402685
PEPC1b	79	glycine_max__gene___GLYMA06G33380	89	glycine_max__gene___GLYMA12G35840	281.83	642.17	0.6599	83.17	2126.83	0.0402	0.0609183
PEPC1b	78	glycine_max__gene___GLYMA20G09810	89	glycine_max__gene___GLYMA12G35840	281.5	641.25	0.6602	85.5	2127.75	0.0413	0.0625568
PEPC1b	79	glycine_max__gene___GLYMA06G33380	90	glycine_max__gene___GLYMA13G34560	281.83	641.67	0.6607	86.17	2127.33	0.0416	0.0629635
PEPC1b	89	glycine_max__gene___GLYMA12G35840	90	glycine_max__gene___GLYMA13G34560	45	637.67	0.0741	10	2131.33	0.0047	0.0634278
PEPC1b	78	glycine_max__gene___GLYMA20G09810	90	glycine_max__gene___GLYMA13G34560	284.5	640.75	0.6724	88.5	2128.25	0.0428	0.0636526
PEPC1b	76	lotus_japonicus__Lj3g3v0428390	77	lotus_japonicus__Lj3g3v0428380	0	649	0	0	2120	0	0
PEPC1b	76	lotus_japonicus__Lj3g3v0428390	94	lotus_japonicus__Lj3g3v1061390	270.33	643.33	0.6162	95.67	2125.67	0.0464	0.0753002
PEPC1b	77	lotus_japonicus__Lj3g3v0428380	94	lotus_japonicus__Lj3g3v1061390	270.33	643.33	0.6162	95.67	2125.67	0.0464	0.0753002
PEPC1b	98	lupinus_angustifolius__gene9184	99	lupinus_angustifolius__gene31196	162	639.67	0.309	37	2129.33	0.0176	0.0569579
PEPC1b	86	lupinus_angustifolius__gene23490	87	lupinus_angustifolius__gene12998	111.5	646.42	0.196	39.5	2122.58	0.0188	0.0959184
PEPC1b	86	lupinus_angustifolius__gene23490	88	lupinus_angustifolius__gene15450	131	645.08	0.2368	54	2123.92	0.0259	0.109375
PEPC1b	88	lupinus_angustifolius__gene15450	98	lupinus_angustifolius__gene9184	231.33	641.83	0.4913	114.67	2127.17	0.0559	0.11378
PEPC1b	86	lupinus_angustifolius__gene23490	98	lupinus_angustifolius__gene9184	214	642.75	0.4401	103	2126.25	0.0501	0.113838
PEPC1b	87	lupinus_angustifolius__gene12998	98	lupinus_angustifolius__gene9184	224.25	643.17	0.469	109.75	2125.83	0.0535	0.114072
PEPC1b	88	lupinus_angustifolius__gene15450	99	lupinus_angustifolius__gene31196	238.5	642	0.5129	121.5	2127	0.0594	0.115812
PEPC1b	87	lupinus_angustifolius__gene12998	99	lupinus_angustifolius__gene31196	225.75	643.33	0.4732	113.25	2125.67	0.0553	0.116864
PEPC1b	86	lupinus_angustifolius__gene23490	99	lupinus_angustifolius__gene31196	210	642.92	0.4289	107	2126.08	0.0521	0.121474
PEPC1b	87	lupinus_angustifolius__gene12998	88	lupinus_angustifolius__gene15450	122.5	645.5	0.2188	55.5	2123.5	0.0266	0.121572
PEPC1b	83	medicago_truncatula__gene___MTR_8g463920	95	medicago_truncatula__gene___MTR_2g076670	300.17	635.83	0.7446	107.83	2133.17	0.0523	0.0702391
PEPC1b	82	phaseolus_vulgaris__Phvul.011G160200.v1.0	91	phaseolus_vulgaris__Phvul.005G066400.v1.0	280.83	641.75	0.6569	100.17	2127.25	0.0486	0.0739839
PEPC1b	81	vigna_radiata__gene3386	92	vigna_radiata__gene9625	291.5	644.67	0.6927	106.5	2124.33	0.0519	0.0749242
PEPC2	101	arachis_ipaensis__gene23112	108	arachis_ipaensis__gene43520	339.33	704.08	0.7717	205.67	2289.92	0.0957	0.124012
PEPC2	103	cajanus_cajan__gene17193	114	cajanus_cajan__gene29766	261.33	703.08	0.5133	155.67	2290.92	0.0712	0.13871
PEPC2	107	cicer_arietinum__gene9231	110	cicer_arietinum__gene4202	294.5	702	0.6146	155.5	2292	0.0711	0.115685
PEPC2	104	glycine_max__gene___GLYMA10G34970	115	glycine_max__gene___GLYMA01G22840	243.83	701.17	0.4673	175.17	2292.83	0.0806	0.17248
PEPC2	106	phaseolus_vulgaris__Phvul.007G101300.v1.0	113	phaseolus_vulgaris__Phvul.003G024800.v1.0	307	705.42	0.6511	192	2288.58	0.089	0.136692
PEPC2	105	vigna_radiata__gene17891	112	vigna_radiata__gene23485	319	705.83	0.6921	187	2288.17	0.0865	0.124982
