# Supplementary material for: A Tale of Two Families: Whole Genome and Segmental Duplications Underlie Glutamine Synthetase and Phosphoenolpyruvate Carboxylase Diversity in Narrow-Leafed Lupin (Lupinus angustifolius L.)
Source: Int J Mol Sci. 2020 Apr 8;21(7):2580. doi: 10.3390/ijms21072580 (PMC7177731; doi:10.3390/ijms21072580)
Supplement: Supplementary file 1 [file ijms-21-02580-s001.zip › Supplementary files/Supplementary file 9.xlsx]

## Sheet: Arkusz1
Title: Tale of two families – whole genome and segmental duplications underlie glutamine synthetases and phosphoenolpyruvate carboxylases diversity in narrow-leafed lupin
Authors: Katarzyna B. Czyż, Michał Książkiewicz, Grzegorz Koczyk, Anna Szczepaniak, Jan Podkowiński, Barbara Naganowska
Journal: International Journal of Molecular Sciences
Supplementary file 12. Branch-site test of episodic positive selection was performed for monophyletic clades as well as all branches for particular legume species.
Gene	Branch	Foreground branches	lnL1 (alternative hypothesis)	lnL0 (null hypothesis)	LRT value	P value	Naive Empirical Bayes values	Bayes Empirical Bayes values
GS1_cs1	arachis1	arachis_ipaensis__gene13764	-9157.18	-9157.18	0	1
GS1_cs1	cajanus1	cajanus_cajan__gene320	-9158.54	-9158.54	0	1
GS1_cs1	cajanus2	cajanus_cajan__gene24397	-9154.4	-9155.36	1.91885	0.165983	354 W 0.988	354 W 0.987
GS1_cs1	cajanus3	cajanus_cajan__gene24398	-9158.54	-9158.54	0	1
GS1_cs1	cajanus4	cajanus_cajan__gene320 cajanus_cajan__gene24397 cajanus_cajan__gene24398	-9156.83	-9156.96	0.26663	0.605601
GS1_cs1	cicer1	cicer_arietinum__gene15008	-9158.54	-9158.54	0	1
GS1_cs1	cicer2	cicer_arietinum__gene4692	-9158.54	-9158.54	0	1
GS1_cs1	cicer3	cicer_arietinum__gene15008 cicer_arietinum__gene4692	-9158.54	-9158.54	0	1
GS1_cs1	glycine1	glycine_max__gene___GLYMA18G04660 glycine_max__gene___GLYMA11G33560	-9158.53	-9158.53	-0.001034	0.974348
GS1_cs1	glycine2	glycine_max__gene___GLYMA02G41106	-9137.67	-9140.66	5.99714	0.0143291	77 I 0.996 209 S 0.998 330 E 1.000	77 I 0.997 209 S 0.997 330 E 1.000
GS1_cs1	glycine3	glycine_max__gene___GLYMA14G39420 glycine_max__gene___GLYMA02G41120	-9158.39	-9158.38	-0.02782	0.867533
GS1_cs1	glycine4	glycine_max__gene___GLYMA18G04660	-9158.54	-9158.54	0	1
GS1_cs1	glycine5	glycine_max__gene___GLYMA11G33560	-9158.54	-9158.54	0	1
GS1_cs1	glycine6	glycine_max__gene___GLYMA14G39420	-9158.54	-9158.54	0	1
GS1_cs1	glycine7	glycine_max__gene___GLYMA02G41120	-9158.54	-9158.54	0	1
GS1_cs1	glycine8	glycine_max__gene___GLYMA18G04660 glycine_max__gene___GLYMA11G33560 glycine_max__gene___GLYMA02G41106 glycine_max__gene___GLYMA14G39420 glycine_max__gene___GLYMA02G41120	-9142.71	-9142.85	0.268268	0.604496	77 I 0.980 209 S 0.973 216 A 0.984 330 E 0.997	77 I 0.987 209 S 0.964 216 A 0.972 330 E 0.999
GS1_cs1	lotus1	lotus_japonicus__Lj6g3v0410480	-9155.85	-9157.44	3.18103	0.0744977	275 K 0.974	275 K 0.982
GS1_cs1	lotus2	lotus_japonicus__Lj0g3v0335159	-9153.3	-9155.95	5.31519	0.0211403	273 L 0.996	273 L 0.979
GS1_cs1	lotus3	lotus_japonicus__Lj6g3v0410480 lotus_japonicus__Lj0g3v0335159	-9152.6	-9154.64	4.09873	0.0429153	275 K 0.998	275 K 0.999
GS1_cs1	lupinus1	lupinus_angustifolius__gene6261 lupinus_angustifolius__gene24502 lupinus_angustifolius__gene27466	-9158.54	-9158.54	0	1
GS1_cs1	lupinus2	lupinus_angustifolius__gene19431 lupinus_angustifolius__gene17555	-9158.53	-9158.53	0.00157	0.968394
GS1_cs1	lupinus3	lupinus_angustifolius__gene6261 lupinus_angustifolius__gene24502 lupinus_angustifolius__gene27466 lupinus_angustifolius__gene19431 lupinus_angustifolius__gene17555	-9158.54	-9158.54	0	1
GS1_cs1	lupinus4	lupinus_angustifolius__gene6261	-9153	-9156.84	7.67182	0.00560898	121 A 0.999	121 A 0.998
GS1_cs1	lupinus5	lupinus_angustifolius__gene24502	-9158.53	-9158.53	0	1
GS1_cs1	lupinus6	lupinus_angustifolius__gene27466	-9158.54	-9158.54	0	1
GS1_cs1	lupinus7	lupinus_angustifolius__gene19431	-9157.34	-9157.34	0	1
GS1_cs1	lupinus8	lupinus_angustifolius__gene17555	-9158.54	-9158.54	0	1
GS1_cs1	medicago1	medicago_truncatula__gene___MTR_3g065250	-9154.23	-9156.29	4.13583	0.0419845	267 K 0.996	267 K 0.993
GS1_cs1	medicago2	medicago_truncatula__gene___MTR_5g077950	-9152.73	-9153.61	1.76588	0.183893	225 T 0.982 250 T 0.975	225 T 0.990 250 T 0.987
GS1_cs1	medicago3	medicago_truncatula__gene___MTR_3g065250 medicago_truncatula__gene___MTR_5g077950	-9149.7	-9150.61	1.80813	0.178733	225 T 0.966 250 T 0.962 267 K 0.961 335 A 0.973	225 T 0.981 250 T 0.978 267 K 0.978 335 A 0.983
GS1_cs1	phaseolus1	phaseolus_vulgaris__Phvul.001G229500.v1.0	-9158.52	-9158.52	0	1
GS1_cs1	phaseolus2	phaseolus_vulgaris__Phvul.008G237500.v1.0	-9156.26	-9156.26	0	1
GS1_cs1	phaseolus3	phaseolus_vulgaris__Phvul.008G237400.v1.0	-9158.46	-9158.48	0.032776	0.856335
GS1_cs1	phaseolus4	phaseolus_vulgaris__Phvul.001G229500.v1.0 phaseolus_vulgaris__Phvul.008G237500.v1.0 phaseolus_vulgaris__Phvul.008G237400.v1.0	-9156.15	-9156.15	0	1		352 I 0.956
GS1_cs1	trifolium1	trifolium_pratense__gene___gene24906	-9158.54	-9158.54	0	1
GS1_cs1	trifolium2	trifolium_pratense__gene___gene30014	-9156.55	-9156.8	0.51476	0.473086	103 P 0.940	103 P 0.959
GS1_cs1	trifolium3	trifolium_pratense__gene___gene24906 trifolium_pratense__gene___gene30014	-9157.82	-9158.43	1.21295	0.270749
GS1_cs1	vigna1	vigna_radiata__gene4883	-9158.54	-9158.54	0	1
GS1_cs1	vigna2	vigna_radiata__gene10450	-9158.3	-9158.35	0.102574	0.748762
GS1_cs1	vigna3	vigna_radiata__gene10448	-9158.54	-9158.54	0	1
GS1_cs1	vigna4	vigna_radiata__gene4883 vigna_radiata__gene10450 vigna_radiata__gene10448	-9158.54	-9158.54	0	1
GS1_cs2	arachis1	arachis_ipaensis__gene23856	-4344.81	-4344.81	0	1
GS1_cs2	aralupin1	arachis_ipaensis__gene23856 lupinus_angustifolius__gene4422 lupinus_angustifolius__gene34907	-4344.17	-4344.81	1.27018	0.259734
GS1_cs2	cajanus1	cajanus_cajan__gene27679	-4342.49	-4344.81	4.62691	0.0314742	122 A 0.969	122 A 0.937
GS1_cs2	cicer1	cicer_arietinum__gene23264	-4344.81	-4344.81	0	1
GS1_cs2	glycine1	glycine_max__gene___GLYMA07G11810	-4344.81	-4344.8	-0.011384	0.91503
GS1_cs2	glycine2	glycine_max__gene___GLYMA09G30370	-4344.78	-4344.81	0.05153	0.820422
GS1_cs2	glycine3	glycine_max__gene___GLYMA07G11810 glycine_max__gene___GLYMA09G30370	-4344.81	-4344.81	2e-06	0.998872
GS1_cs2	lotus1	lotus_japonicus__Lj2g3v0658180	-4344.58	-4344.58	0	1
GS1_cs2	lupinus1	lupinus_angustifolius__gene4422	-4342.6	-4342.74	0.271946	0.602029	301 D 0.956	301 D 0.950
GS1_cs2	lupinus2	lupinus_angustifolius__gene34907	-4340.77	-4340.77	0	1
GS1_cs2	lupinus3	lupinus_angustifolius__gene4422 lupinus_angustifolius__gene34907	-4344.81	-4344.81	0	1
GS1_cs2	medicago1	medicago_truncatula__gene___MTR_6g071070	-4342.93	-4344.51	3.1733	0.0748509
GS1_cs2	phaseolus1	phaseolus_vulgaris__Phvul.004G148300.v1.0	-4344.81	-4344.81	0	1
GS1_cs2	trifolium1	trifolium_pratense__gene___gene18383	-4344.81	-4344.81	2e-06	0.998872
GS1_cs2	vigna1	vigna_radiata__gene742	-4344.81	-4344.81	0	1
GS2	arachis1	arachis_ipaensis__gene3699	-5992.91	-5992.91	0	1
GS2	arachis2	arachis_ipaensis__gene15537	-5996.36	-5996.36	2e-06	0.998872
GS2	arachis3	arachis_ipaensis__gene3699 arachis_ipaensis__gene15537	-5991.6	-5994.45	5.70276	0.0169383	276 A 0.982	207 V 0.973 276 A 0.955
GS2	cajanus1	cajanus_cajan__gene1600	-5996.36	-5996.36	0	1
GS2	cicer1	cicer_arietinum__gene633	-5996.36	-5996.36	0	1
GS2	glycine1	glycine_max__gene___GLYMA15G10890	-5996.36	-5996.36	2e-06	0.998872
GS2	glycine2	glycine_max__gene___GLYMA13G28180	-5996.36	-5996.36	0	1
GS2	glycine3	glycine_max__gene___GLYMA15G10890 glycine_max__gene___GLYMA13G28180	-5996.36	-5996.36	0	1
GS2	lotus1	lotus_japonicus__Lj6g3v1953860	-5899.95	-5965.97	132.055	1.45509e-30	380 D 1.000 381 T 1.000 382 E 1.000 383 K 1.000 384 N 0.968 385 G 0.999 386 K 1.000 412 L 0.997 413 L 1.000 420 A 0.998 421 E 0.999 424 A 1.000 425 A 1.000 426 Q 1.000 427 K 1.000 431 K 1.000	380 D 1.000 381 T 1.000 382 E 1.000 383 K 0.997 385 G 0.994 386 K 1.000 412 L 0.968 413 L 1.000 419 E 0.962 420 A 0.963 421 E 0.997 424 A 1.000 425 A 1.000 426 Q 0.999 427 K 0.997 431 K 1.000
GS2	lotus2	lotus_japonicus__Lj6g3v1887800 lotus_japonicus__Lj6g3v1887790	-5996.36	-5996.36	-7.2e-05	0.99323
GS2	lotus4	lotus_japonicus__Lj6g3v1953860 lotus_japonicus__Lj6g3v1887800 lotus_japonicus__Lj6g3v1887790	-5993.81	-5995.81	4.0008	0.0454786	105 E 0.970	105 E 0.973
GS2	lupinus1	lupinus_angustifolius__gene31805	-5996.36	-5996.36	-2e-06	0.998872
GS2	lupinus2	lupinus_angustifolius__gene6462	-5993.84	-5995.28	2.86734	0.0903944	363 T 0.972	363 T 0.968
GS2	lupinus3	lupinus_angustifolius__gene31805 lupinus_angustifolius__gene6462	-5996.36	-5996.36	0	1
GS2	medicago1	medicago_truncatula__gene___MTR_2g021255	-5996.36	-5996.36	-2e-06	0.998872
GS2	medicago2	medicago_truncatula__gene___MTR_2g021242	-5986.41	-5986.41	0	1
GS2	medicago3	medicago_truncatula__gene___MTR_2g021255 medicago_truncatula__gene___MTR_2g021242	-5996.36	-5996.36	2e-06	0.998872
GS2	phaseolus1	phaseolus_vulgaris__Phvul.006G155800.v1.0	-5995.81	-5995.81	0	1
GS2	trifolium1	trifolium_pratense__gene___gene28916	-5992.67	-5996.36	7.38235	0.0065867	432 Q 0.986	432 Q 0.837
GS2	vigna1	vigna_radiata__gene21293	-5996.36	-5996.36	2e-06	0.998872
PEPC1a	arachis1	arachis_ipaensis__gene10946	-15662.3	-15662.3	0	1
PEPC1a	arachis2	arachis_ipaensis__gene5131	-15663.3	-15663.3	0	1
PEPC1a	arachis3	arachis_ipaensis__gene10946 arachis_ipaensis__gene5131	-15663.3	-15663.3	4e-06	0.998404
PEPC1a	cajanus1	cajanus_cajan__gene22049	-15663.3	-15663.3	0.061266	0.804506
PEPC1a	cajanus2	cajanus_cajan__gene16951	-15663.3	-15663.3	0	1
PEPC1a	cajanus3	cajanus_cajan__gene22049 cajanus_cajan__gene16951	-15663.3	-15663.3	0	1
PEPC1a	cicer1	cicer_arietinum__gene16990	-15663.2	-15663.3	0.243588	0.621627
PEPC1a	cicer2	cicer_arietinum__gene1498	-15660.5	-15663.3	5.68757	0.0170855	374 G 0.979	374 G 0.950
PEPC1a	cicer3	cicer_arietinum__gene16990 cicer_arietinum__gene1498	-15663.3	-15663.3	0	1
PEPC1a	glycine1	glycine_max__gene___GLYMA06G43050	-15663.3	-15663.3	1.8e-05	0.996615
PEPC1a	glycine2	glycine_max__gene___GLYMA12G33820 glycine_max__gene___GLYMA13G36670	-15663.3	-15663.3	0	1
PEPC1a	glycine3	glycine_max__gene___GLYMA06G43050 glycine_max__gene___GLYMA12G33820 glycine_max__gene___GLYMA13G36670	-15663.3	-15663.3	0	1
PEPC1a	glycine4	glycine_max__gene___GLYMA12G33820	-15663.3	-15663.3	1e-05	0.997477
PEPC1a	glycine5	glycine_max__gene___GLYMA13G36670	-15663.1	-15663.3	0.50528	0.477189
PEPC1a	lupinus1	lupinus_angustifolius__gene12896	-15660.8	-15660.8	0.07135	0.789381		506 E 0.967
PEPC1a	lupinus2	lupinus_angustifolius__gene18605 lupinus_angustifolius__gene7147	-15663.3	-15663.3	0	1
PEPC1a	lupinus3	lupinus_angustifolius__gene12896 lupinus_angustifolius__gene18605 lupinus_angustifolius__gene7147	-15660.4	-15660.5	0.191808	0.661416		386 A 0.972 506 E 0.958
PEPC1a	lupinus4	lupinus_angustifolius__gene18605	-15663	-15663	0	1
PEPC1a	lupinus5	lupinus_angustifolius__gene7147	-15658.6	-15659.4	1.63307	0.201279	867 F 0.981	867 F 0.973
PEPC1a	medicago1	medicago_truncatula__gene___MTR_4g079860	-15659.7	-15659.7	0	1
PEPC1a	medicago2	medicago_truncatula__gene___MTR_2g092930	-15663.3	-15663.3	0	1
PEPC1a	medicago3	medicago_truncatula__gene___MTR_4g079860 medicago_truncatula__gene___MTR_2g092930	-15663.3	-15663.3	0	1
PEPC1a	phaseolus1	phaseolus_vulgaris__Phvul.011G130400.v1.0	-15663.3	-15663.3	2e-05	0.996432
PEPC1a	phaseolus2	phaseolus_vulgaris__Phvul.005G095300.v1.0	-15661	-15663.3	4.70427	0.0300877
PEPC1a	phaseolus3	phaseolus_vulgaris__Phvul.011G130400.v1.0 phaseolus_vulgaris__Phvul.005G095300.v1.0	-15663	-15663	0	1
PEPC1a	trifolium1	trifolium_pratense__gene___gene11496	-15655.8	-15662.3	12.9093	0.00032695	3 A 0.970 683 Y 0.991	683 Y 0.959
PEPC1a	vigna1	vigna_radiata__gene26799	-15662.7	-15662.7	0.014248	0.904986
PEPC1a	vigna2	vigna_radiata__gene23996	-15663.3	-15663.3	1.8e-05	0.996615
PEPC1a	vigna3	vigna_radiata__gene26799 vigna_radiata__gene23996	-15663.3	-15663.3	-2.8e-05	0.995778
PEPC1b	arachis1	arachis_ipaensis__gene37010	-19840.1	-19842.4	4.64871	0.0310768	711 A 0.979	711 A 0.983
PEPC1b	arachis2	arachis_ipaensis__gene11232	-19843.5	-19842.9	-1.16265	0.280916		871 A 0.975
PEPC1b	arachis3	arachis_ipaensis__gene37010 arachis_ipaensis__gene11232	-19842.7	-19842.9	0.55076	0.458007		711 A 0.951
PEPC1b	cajanus1	cajanus_cajan__gene18417	-19842.3	-19842.4	0.21774	0.640767
PEPC1b	cajanus2	cajanus_cajan__gene13204	-19843.5	-19843.5	0	1
PEPC1b	cajanus3	cajanus_cajan__gene18417 cajanus_cajan__gene13204	-19843.4	-19843.4	0	1
PEPC1b	cicer1	cicer_arietinum__gene3089	-19843.4	-19843.5	0.179034	0.672205
PEPC1b	cicer2	cicer_arietinum__gene26512	-19843.5	-19843.5	-2e-06	0.998872
PEPC1b	cicer3	cicer_arietinum__gene3089 cicer_arietinum__gene26512	-19843.5	-19843.5	0	1
PEPC1b	glycine1	glycine_max__gene___GLYMA12G35840 glycine_max__gene___GLYMA13G34560	-19841.2	-19841.2	0	1
PEPC1b	glycine2	glycine_max__gene___GLYMA20G09810 glycine_max__gene___GLYMA06G33380	-19843.5	-19843.5	0	1
PEPC1b	glycine3	glycine_max__gene___GLYMA12G35840 glycine_max__gene___GLYMA13G34560 glycine_max__gene___GLYMA20G09810 glycine_max__gene___GLYMA06G33380	-19843.1	-19843.1	0	1
PEPC1b	glycine4	glycine_max__gene___GLYMA12G35840	-19842.8	-19842.8	0	1
PEPC1b	glycine5	glycine_max__gene___GLYMA13G34560	-19843.5	-19843.5	0	1
PEPC1b	glycine6	glycine_max__gene___GLYMA20G09810	-19843.5	-19843.5	0	1
PEPC1b	glycine7	glycine_max__gene___GLYMA06G33380	-19843.5	-19843.5	0	1
PEPC1b	lotus1	lotus_japonicus__Lj3g3v1061390	-19843.5	-19843.5	0	1
PEPC1b	lotus2	lotus_japonicus__Lj3g3v0428390 lotus_japonicus__Lj3g3v0428380	-19843.5	-19843.5	-0.111498	0.738445
PEPC1b	lotus3	lotus_japonicus__Lj3g3v1061390 lotus_japonicus__Lj3g3v0428390 lotus_japonicus__Lj3g3v0428380	-19843.5	-19843.5	0	1
PEPC1b	lupinus1	lupinus_angustifolius__gene9184 lupinus_angustifolius__gene31196	-19835.7	-19835.8	0.244388	0.621055	933 D 0.989	933 D 0.981
PEPC1b	lupinus2	lupinus_angustifolius__gene23490 lupinus_angustifolius__gene12998 lupinus_angustifolius__gene15450	-19839.7	-19840.6	1.81942	0.177382	317 Q 0.986	317 Q 0.977
PEPC1b	lupinus3	lupinus_angustifolius__gene9184 lupinus_angustifolius__gene31196 lupinus_angustifolius__gene23490 lupinus_angustifolius__gene12998 lupinus_angustifolius__gene15450	-19832.9	-19832.9	0.099006	0.753026	317 Q 0.966 762 S 0.955 933 D 0.974	317 Q 0.970 762 S 0.967 933 D 0.970
PEPC1b	lupinus4	lupinus_angustifolius__gene9184	-19843.5	-19843.5	0	1
PEPC1b	lupinus5	lupinus_angustifolius__gene31196	-19843.5	-19843.5	0	1
PEPC1b	lupinus6	lupinus_angustifolius__gene23490	-19843.5	-19843.5	0	1
PEPC1b	lupinus7	lupinus_angustifolius__gene12998	-19841.6	-19841.6	0	1
PEPC1b	lupinus8	lupinus_angustifolius__gene15450	-19840.7	-19840.7	0	1
PEPC1b	medicago1	medicago_truncatula__gene___MTR_2g076670	-19843.5	-19843.5	0	1
PEPC1b	medicago2	medicago_truncatula__gene___MTR_8g463920	-19843.5	-19843.5	0	1
PEPC1b	medicago3	medicago_truncatula__gene___MTR_2g076670 medicago_truncatula__gene___MTR_8g463920	-19843.5	-19843.5	0	1
PEPC1b	phaseolus1	phaseolus_vulgaris__Phvul.005G066400.v1.0	-19842.9	-19842.9	0	1
PEPC1b	phaseolus2	phaseolus_vulgaris__Phvul.011G160200.v1.0	-19843.2	-19843.2	0	1
PEPC1b	phaseolus3	phaseolus_vulgaris__Phvul.005G066400.v1.0 phaseolus_vulgaris__Phvul.011G160200.v1.0	-19842.9	-19842.9	0	1
PEPC1b	trifolium1	trifolium_pratense__gene___gene19367	-19843.5	-19843.5	0	1
PEPC1b	vigna1	vigna_radiata__gene9625	-19840.7	-19840.7	0	1
PEPC1b	vigna2	vigna_radiata__gene3386	-19843.5	-19843.5	0	1
PEPC1b	vigna3	vigna_radiata__gene9625 vigna_radiata__gene3386	-19843.3	-19843.3	0	1
PEPC2	arachis1	arachis_ipaensis__gene43520	-18130.1	-18130.1	0	1
PEPC2	arachis2	arachis_ipaensis__gene23112	-18128.5	-18128.5	0	1
PEPC2	arachis3	arachis_ipaensis__gene43520 arachis_ipaensis__gene23112	-18125.7	-18130.1	8.69424	0.00319217	420 Q 0.991	420 Q 0.843
PEPC2	cajanus1	cajanus_cajan__gene17193	-18130.1	-18130.1	0	1
PEPC2	cajanus2	cajanus_cajan__gene29766	-18129.2	-18129.5	0.464992	0.4953
PEPC2	cajanus3	cajanus_cajan__gene17193 cajanus_cajan__gene29766	-18130.1	-18130.1	0	1
PEPC2	cicer1	cicer_arietinum__gene9231	-18126.9	-18129.8	5.97522	0.0145082	442 A 0.986	442 A 0.942
PEPC2	cicer2	cicer_arietinum__gene4202	-18130.1	-18130.1	-8e-06	0.997743
PEPC2	cicer3	cicer_arietinum__gene9231 cicer_arietinum__gene4202	-18130.1	-18130.1	0	1
PEPC2	glycine1	glycine_max__gene___GLYMA10G34970	-18130.1	-18130.1	0	1
PEPC2	glycine2	glycine_max__gene___GLYMA01G22840	-18120.7	-18121	0.635366	0.425394	890 H 0.980	890 H 0.984
PEPC2	glycine3	glycine_max__gene___GLYMA10G34970 glycine_max__gene___GLYMA01G22840	-18127	-18127	0	1		890 H 0.960
PEPC2	lotus1	lotus_japonicus__Lj0g3v0165109	-18126.9	-18127	0.29788	0.585215
PEPC2	lupinus1	lupinus_angustifolius__gene33366	-18130.1	-18130.1	0	1		712 H 0.952
PEPC2	medicago1	medicago_truncatula__gene___MTR_0002s0890	-18129.7	-18129.7	0	1
PEPC2	phaseolus1	phaseolus_vulgaris__Phvul.007G101300.v1.0	-18130.1	-18130.1	0	1
PEPC2	phaseolus2	phaseolus_vulgaris__Phvul.003G024800.v1.0	-18129.8	-18129.8	0	1
PEPC2	phaseolus3	phaseolus_vulgaris__Phvul.007G101300.v1.0 phaseolus_vulgaris__Phvul.003G024800.v1.0	-18130.1	-18130.1	0	1
PEPC2	vigna1	vigna_radiata__gene17891	-18130.1	-18130.1	0	1
PEPC2	vigna2	vigna_radiata__gene23485	-18127	-18129	3.94712	0.0469515	470 G 0.979	470 G 0.977
PEPC2	vigna3	vigna_radiata__gene17891 vigna_radiata__gene23485	-18129.6	-18130.1	0.904066	0.341694
